# Supplementary material for: Divergent roles of HDAC1 and HDAC2 in the regulation of epidermal development and tumorigenesis
Source: EMBO J. 2013 Nov 15;32(24):3176–91. doi: 10.1038/emboj.2013.243 (PMC3981143; doi:10.1038/emboj.2013.243)
Supplement: Supplementary Table 1 [file emboj2013243s2.xls]

## Sheet: Tabelle1
UP EDC genes
Lce3a	Lce3b	Lce3c	Lce3f	Sprr1b	Sprr2e	Sprr2f	Sprr2g
Sprr2h	Sprr2i	Sprr2j-ps	Sprr2k	Sprr3	S100a8	S100a9	Rptn
UP Keratins
Krt1	Krt12	Krt14	Krt16	Krt19	Krt6a	Krt6b	Krt9
DOWN Keratin associated proteins
Krtap10-10	Krtap1-4	Krtap16-8	Krtap26-1	Krtap4-1	Krtap5-2	Krtap8-1
Krtap10-4	Krtap15	Krtap16-9	Krtap28-10	Krtap4-16	Krtap5-3	Krtap8-2
Krtap11-1	Krtap1-5	Krtap17-1	Krtap28-13	Krtap4-2	Krtap5-4	Krtap9-1
Krtap12-1	Krtap16-1	Krtap19-7	Krtap3-1	Krtap4-6	Krtap5-5	Krtap9-3
Krtap13	Krtap16-10	Krtap20-2	Krtap31-1	Krtap4-7	Krtap6-1	Krtap9-5
Krtap1-3	Krtap16-4	Krtap22-2	Krtap31-2	Krtap4-8	Krtap6-2
Krtap13-1	Krtap16-5	Krtap2-4	Krtap3-2	Krtap4-9	Krtap6-3
Krtap14	Krtap16-7	Krtap24-1	Krtap3-3	Krtap5-1	Krtap7-1
DOWN Hair shaft keratins
Krt20	Krt27	Krt33b	Krt40	Krt74	Krt79	Krt84
Krt23	Krt28	Krt34	Krt42	Krt75	Krt80	Krt85
Krt24	Krt31	Krt35	Krt71	Krt76	Krt81	Krt86
Krt25	Krt32	Krt36	Krt72	Krt77	Krt82
Krt26	Krt33a	Krt39	Krt73	Krt78	Krt83
