# Supplementary material for: Divergent roles of HDAC1 and HDAC2 in the regulation of epidermal development and tumorigenesis
Source: EMBO J. 2013 Nov 15;32(24):3176–91. doi: 10.1038/emboj.2013.243 (PMC3981143; doi:10.1038/emboj.2013.243)
Supplement: Supplementary Table 2 [file emboj2013243s3.xls]

## Sheet: explanation
	Expression array
	Winter, Moser et al.
	HD1 ko = Hdac1 knockout = Hdac1∆/∆ep
	HD2s = Hdac2 single allele = Hdac1∆/∆ep Hdac2∆/+ep
	UP = up regulated genes
	DOWN = downregulated genes

## Sheet: control vs. HD1 ko UP
GeneSymbol	GeneName	A	Coef	t	p.value	p.value.adj	F	F.p.value	KOvsWT	Genes.ProbeName	Genes.SystematicName	PrimaryAccession	RefSeqAccession	GenbankAccession	UniGeneID	EntrezGeneID	EnsemblID	TIGRID	GO	Description	GenomicCoordinates	Cytoband	Sequence	ControlType	SystematicName	WT.2	WT.3	WT.4	KO.2	KO.3	KO.4
Spink7	serine peptidase inhibitor, Kazal type 7 (putative)	6.81	1.833	7.23	8e-05	0.03012	52.3	8e-05	1	A_55_P2051983	NM_001001803	NM_001001803	NM_001001803	NM_001001803	Mm.478742	408198	ENSMUST00000076194	NP1221823	GO:0003674(molecular_function)|GO:0004867(serine-type endopeptidase inhibitor activity)|GO:0005575(cellular_component)|GO:0008150(biological_process)|GO:0010466(negative regulation of peptidase activity)|GO:0030414(peptidase inhibitor activity)	Mus musculus serine peptidase inhibitor, Kazal type 7 (putative) (Spink7), mRNA [NM_001001803]	chr18:62753954-62753895	mm|18qE1	CAGTTTGTGGATCTGACTATATCACTTACGGGAATAAATGCAAGCTGTGTACAGAGATCT	0	NM_001001803	5.90889	5.9542	5.86419	8.43775	7.66829	7.04439
Trim15	tripartite motif-containing 15	6.92	1.047	6.53	0.00017	0.038166	42.61	0.00017	1	A_52_P233342	NM_001024134	NM_001024134	NM_001024134	NM_001024134	Mm.307027	69097	ENSMUST00000025329	NP745917	GO:0003674(molecular_function)|GO:0005575(cellular_component)|GO:0008150(biological_process)|GO:0046872(metal ion binding)	Mus musculus tripartite motif-containing 15 (Trim15), transcript variant 2, mRNA [NM_001024134]	chr17:36997849-36997790	mm|17qB1	GGATTTGGAAGGGAAGCAAACAAAAAGCTGTAAAAGCTTCAAAATGACCACTGTAGGGTA	0	NM_001024134	6.58371	6.33985	6.34577	7.00469	7.58371	7.68065
Nlrc5	NLR family, CARD domain containing 5	9.82	1.045	9.42	1e-05	0.01391	88.72	1e-05	1	A_55_P2016034	NM_001033207	NM_001033207	NM_001033207	NM_001033207	Mm.334720	434341		TC1581803	GO:0000166(nucleotide binding)|GO:0000979(RNA polymerase II core promoter sequence-specific DNA binding)|GO:0005524(ATP binding)|GO:0005634(nucleus)|GO:0005737(cytoplasm)|GO:0005829(cytosol)|GO:0006952(defense response)|GO:0032088(negative regulation of N	Mus musculus NLR family, CARD domain containing 5 (Nlrc5), mRNA [NM_001033207]	chr8:97051105-97051164	mm|8qC5	TAAACTCACAACACTCCATATCAAATGATCAATAAACGCAGATGTAACTGGTGTCTGATG	0	NM_001033207	9.26092	9.22038	9.4308	10.1328	10.4228	10.469
Adrbk2	adrenergic receptor kinase, beta 2	8.62	1.422	9.02	2e-05	0.016608	81.39	2e-05	1	A_55_P2039586	NM_001035531	NM_001035531	NM_001035531	NM_001035531	Mm.285619	320129		TC1583649	GO:0000166(nucleotide binding)|GO:0004672(protein kinase activity)|GO:0004674(protein serine/threonine kinase activity)|GO:0004703(G-protein coupled receptor kinase activity)|GO:0004871(signal transducer activity)|GO:0005524(ATP binding)|GO:0005634(nucleu	Mus musculus adrenergic receptor kinase, beta 2 (Adrbk2), transcript variant 2, mRNA [NM_001035531]	chr5:113389708-113389649	mm|5qF	CCACACACACCCTAGGGTATGAAAACAGTTCAAGTTATAGGTAAGTAAATTACTTTGAAA	0	NM_001035531	7.88925	7.90087	8.0348	9.39178	9.59642	8.88111
Cd74	CD74 antigen (invariant polypeptide of major histocompatibility complex, class II antigen-associated)	12.25	1.494	8.18	3e-05	0.021599	66.93	3e-05	1	A_51_P284608	NM_001042605	NM_001042605	NM_001042605	NM_001042605	Mm.439737	16149	ENSMUST00000167610	TC1585360	GO:0000187(activation of MAPK activity)|GO:0001516(prostaglandin biosynthetic process)|GO:0001540(beta-amyloid binding)|GO:0001961(positive regulation of cytokine-mediated signaling pathway)|GO:0002606(positive regulation of dendritic cell antigen process	Mus musculus CD74 antigen (invariant polypeptide of major histocompatibility complex, class II antigen-associated) (Cd74), transcript variant 1, mRNA [NM_001042605]	chr18:60972075-60972132	mm|18qE1	CTATAAAGGCCCGCAGACAGGGACAAGGGATGCCCTACCCTTAACCTAGGCTGGACACAT	0	NM_001042605	11.7803	11.4695	11.4145	13.263	13.1297	12.4418
Fcgr2b	Fc receptor, IgG, low affinity IIb	6.69	1.301	6.81	0.00012	0.033285	46.37	0.00012	1	A_51_P130095	NM_001077189	NM_001077189	NM_001077189	NM_001077189	Mm.425062	14130	ENSMUST00000159969	TC1590513	GO:0001811(negative regulation of type I hypersensitivity)|GO:0002638(negative regulation of immunoglobulin production)|GO:0002862(negative regulation of inflammatory response to antigenic stimulus)|GO:0002865(negative regulation of acute inflammatory res	Mus musculus Fc receptor, IgG, low affinity IIb (Fcgr2b), transcript variant 1, mRNA [NM_001077189]	chr1:172891047-172890988	mm|1qH3	ACTTCTGTGAGTCCTGAAACCAACAGACACTACGAGATTGGTTCCCAATGGTTGACTGTA	0	NM_001077189	6.58446	5.89101	5.84372	7.43999	7.41728	6.95613
Casp4	caspase 4, apoptosis-related cysteine peptidase	9.66	1.435	7.41	7e-05	0.02783	54.96	7e-05	1	A_55_P2091461	NM_007609	NM_007609	NM_007609	NM_007609	Mm.1569	12363	ENSMUST00000027012		GO:0004197(cysteine-type endopeptidase activity)|GO:0005622(intracellular)|GO:0006508(proteolysis)|GO:0006915(apoptosis)|GO:0006917(induction of apoptosis)|GO:0008233(peptidase activity)|GO:0008234(cysteine-type peptidase activity)|GO:0016787(hydrolase ac	Mus musculus caspase 4, apoptosis-related cysteine peptidase (Casp4), mRNA [NM_007609]	chr9:5336658-5336717	mm|9qA1	CCAGCCTAAGCAACACAGTGGGATTCTGTTCCATAGACAAGCAAACAAGCAAAAATAAAA	0	NM_007609	9.15577	9.03009	8.71138	9.8815	10.526	10.6838
Csf2rb	colony stimulating factor 2 receptor, beta, low-affinity (granulocyte-macrophage)	7.73	1.206	8.59	2e-05	0.019045	73.76	2e-05	1	A_52_P52618	NM_007780	NM_007780	NM_007780	NM_007780	Mm.235324	12983	ENSMUST00000096355		GO:0005886(plasma membrane)	Mus musculus colony stimulating factor 2 receptor, beta, low-affinity (granulocyte-macrophage) (Csf2rb), mRNA [NM_007780]	chr15:78181168-78181227	mm|15qE1	TCACTCACATGATGGCAGACATAGAATGTGGCAGATCAAATGTCCCTTGGTCTCTGTTCA	0	NM_007780	7.22239	7.09276	7.14551	8.63224	8.36121	7.95226
Csf2rb2	colony stimulating factor 2 receptor, beta 2, low-affinity (granulocyte-macrophage)	7.86	1.383	6.74	0.00013	0.03468	45.4	0.00013	1	A_51_P146753	NM_007781	NM_007781	NM_007781	NM_007781	Mm.1940	12984	ENSMUST00000096356	TC1579984	GO:0004872(receptor activity)|GO:0004896(cytokine receptor activity)|GO:0016020(membrane)|GO:0016021(integral to membrane)|GO:0019221(cytokine-mediated signaling pathway)	Mus musculus colony stimulating factor 2 receptor, beta 2, low-affinity (granulocyte-macrophage) (Csf2rb2), mRNA [NM_007781]	chr15:78113185-78113126	mm|15qE1	AACCCTAAGCAGGCAGATCAAGTGTTCCTTGGTCTATGTTCACTGCAGCAAAGAAAACCA	0	NM_007781	7.23202	7.07414	7.30606	8.948	8.67272	7.90939
Lgals1	lectin, galactose binding, soluble 1	10.75	1.02	9.7	1e-05	0.01327	94.02	1e-05	1	A_51_P465281	NM_008495	NM_008495	NM_008495	NM_008495	Mm.43831	16852	ENSMUST00000089377	TC1573420	GO:0001948(glycoprotein binding)|GO:0004871(signal transducer activity)|GO:0005529(sugar binding)|GO:0005534(galactose binding)|GO:0005576(extracellular region)|GO:0005578(proteinaceous extracellular matrix)|GO:0005615(extracellular space)|GO:0005622(intr	Mus musculus lectin, galactose binding, soluble 1 (Lgals1), mRNA [NM_008495]	chr15:78760566-78760625	mm|15qE1	TTTGAGTGAAGCCAGCCAGCCTGTAGCCCTCAATAAAGGCAGCTGCCTCTGCTCCCCATA	0	NM_008495	10.4706	10.1585	10.2016	11.2739	11.3263	11.0977
Ptgds	prostaglandin D2 synthase (brain)	12.01	1.075	8.53	2e-05	0.019045	72.78	2e-05	1	A_55_P2100928	NM_008963	NM_008963	NM_008963	NM_008963	Mm.1008	19215	ENSMUST00000137417	TC1586044	GO:0001516(prostaglandin biosynthetic process)|GO:0004667(prostaglandin-D synthase activity)|GO:0005215(transporter activity)|GO:0005488(binding)|GO:0005501(retinoid binding)|GO:0005504(fatty acid binding)|GO:0005576(extracellular region)|GO:0005615(extra	Mus musculus prostaglandin D2 synthase (brain) (Ptgds), mRNA [NM_008963]	chr2:25322291-25322232	mm|2qA3	AAAGTACCTCTACACCCTCCAGCTTTGCCTTGACAAAGAAATAAAAGTCCAAAGCAAGTC	0	NM_008963	11.6251	11.2745	11.5643	12.7327	12.4329	12.4565
Coro1a	coronin, actin binding protein 1A	8.85	1.154	11.86	0	0.005226	140.56	0	1	A_55_P2002963	NM_009898	NM_009898	NM_009898	NM_009898	Mm.290482	12721	ENSMUST00000106364	TC1573127	GO:0001772(immunological synapse)|GO:0001845(phagolysosome assembly)|GO:0001891(phagocytic cup)|GO:0003779(actin binding)|GO:0005515(protein binding)|GO:0005737(cytoplasm)|GO:0005856(cytoskeleton)|GO:0005884(actin filament)|GO:0005886(plasma membrane)|GO:	Mus musculus coronin, actin binding protein 1A (Coro1a), mRNA [NM_009898]	chr7:133843348-133843289	mm|7qF3	CCCACCCTCAGGCCATATGGTGAATAAGACGAAAATAATAAAACGGCTTTATTTTCTGGT	0	NM_009898	8.47404	8.18405	8.19906	9.47919	9.357	9.39803
S1pr3	sphingosine-1-phosphate receptor 3	8.62	1.136	10.97	0	0.00826	120.3	0	1	A_52_P502577	NM_010101	NM_010101	NM_010101	NM_010101	Mm.136736	13610	ENSMUST00000087978	TC1572407	GO:0001619(lysosphingolipid and lysophosphatidic acid receptor activity)|GO:0001816(cytokine production)|GO:0004871(signal transducer activity)|GO:0004872(receptor activity)|GO:0004930(G-protein coupled receptor activity)|GO:0005886(plasma membrane)|GO:00	Mus musculus sphingosine-1-phosphate receptor 3 (S1pr3), mRNA [NM_010101]	chr13:51517079-51517138	mm|13qA5	TCACTGATATTAATCACACATTGTACAGGATTCTGGCTTCTCCATTTCCTCCTGTGTCTG	0	NM_010101	8.06699	8.05438	8.01262	9.40621	9.05166	9.14954
H2-Aa	histocompatibility 2, class II antigen A, alpha	9.91	1.311	7.8	5e-05	0.023363	60.87	5e-05	1	A_52_P343306	NM_010378	NM_010378	NM_010378	NM_010378	Mm.235338	14960	ENSMUST00000165139	TC1616598	GO:0002504(antigen processing and presentation of peptide or polysaccharide antigen via MHC class II)|GO:0005515(protein binding)|GO:0005764(lysosome)|GO:0005886(plasma membrane)|GO:0006955(immune response)|GO:0009897(external side of plasma membrane)|GO:	Mus musculus histocompatibility 2, class II antigen A, alpha (H2-Aa), mRNA [NM_010378]	chr17:34421344-34421285	mm|17qB1	TTTGGCCAATTGGCAAGCTTTGACCCCCAAGGTGGACTGCAAAACATAGCTGTAGTAAAA	0	NM_010378	9.60355	9.27341	9.06058	10.666	10.7286	10.1513
H2-Eb1	histocompatibility 2, class II antigen E beta	12.17	1.326	8.27	3e-05	0.020914	68.36	3e-05	1	A_55_P2156731	NM_010382	NM_010382	NM_010382	NM_010382	Mm.22564	14969	ENSMUST00000074557	TC1571946	GO:0002504(antigen processing and presentation of peptide or polysaccharide antigen via MHC class II)|GO:0005515(protein binding)|GO:0005765(lysosomal membrane)|GO:0005886(plasma membrane)|GO:0016020(membrane)|GO:0016021(integral to membrane)|GO:0019886(a	Mus musculus histocompatibility 2, class II antigen E beta (H2-Eb1), mRNA [NM_010382]	chr17:34453075-34453134	mm|17qB1	GGCACTTCTGAGCCAGTCTGCTGTCATATGCTTTTTTACATTTTTCTCAAATAAACAAAT	0	NM_010382	11.7428	11.5103	11.3891	13.0631	12.9349	12.3705
H2-DMa	histocompatibility 2, class II, locus DMa	8.46	1.055	6.75	0.00013	0.034601	45.62	0.00013	1	A_51_P473734	NM_010386	NM_010386	NM_010386	NM_010386	Mm.16373	14998	ENSMUST00000042121	TC1578634	GO:0002504(antigen processing and presentation of peptide or polysaccharide antigen via MHC class II)|GO:0005515(protein binding)|GO:0005622(intracellular)|GO:0005764(lysosome)|GO:0005765(lysosomal membrane)|GO:0005770(late endosome)|GO:0005771(multivesic	Mus musculus histocompatibility 2, class II, locus DMa (H2-DMa), mRNA [NM_010386]	chr17:34274300-34274863	mm|17qB1	GGAAGTGAGCCCGAAGCTTGAAGGTCAAATCCCAGTGTCCAGAGGTTTGCCTGTGGCAGA	0	NM_010386	7.99953	8.00235	7.87036	9.26757	9.09386	8.51931
H2-DMb1	histocompatibility 2, class II, locus Mb1	9.26	1.24	8	4e-05	0.02235	64.01	4e-05	1	A_51_P278868	NM_010387	NM_010387	NM_010387	NM_010387	Mm.460938	14999	ENSMUST00000114232	TC1589400	GO:0002504(antigen processing and presentation of peptide or polysaccharide antigen via MHC class II)|GO:0005886(plasma membrane)|GO:0016020(membrane)|GO:0016021(integral to membrane)|GO:0019882(antigen processing and presentation)|GO:0019886(antigen proc	Mus musculus histocompatibility 2, class II, locus Mb1 (H2-DMb1), mRNA [NM_010387]	chr17:34297109-34297168	mm|17qB1	TCCTTGTCACGAGGGCACCGTGTCTTAGGTGATCACTAAGAAATAAACTGGTGGACTTTT	0	NM_010387	8.83815	8.71939	8.48482	10.0389	10.0309	9.45755
Psmb8	proteasome (prosome, macropain) subunit, beta type 8 (large multifunctional peptidase 7)	9.65	1.074	6.98	0.0001	0.032246	48.65	0.0001	1	A_51_P345367	NM_010724	NM_010724	NM_010724	NM_010724	Mm.180191	16913	ENSMUST00000025196	TC1574225	GO:0000502(proteasome complex)|GO:0004175(endopeptidase activity)|GO:0004298(threonine-type endopeptidase activity)|GO:0005634(nucleus)|GO:0005737(cytoplasm)|GO:0005839(proteasome core complex)|GO:0008233(peptidase activity)|GO:0016787(hydrolase activity)	Mus musculus proteasome (prosome, macropain) subunit, beta type 8 (large multifunctional peptidase 7) (Psmb8), mRNA [NM_010724]	chr17:34337771-34337830	mm|17qB1	ACCTCAGTCCTGAAGAGGCCTACGACCTTGGCCGCAGAGCTATTGCTTATGCTACCCACA	0	NM_010724	8.77972	9.30967	9.15186	9.94349	10.2799	10.4375
Tyrobp	TYRO protein tyrosine kinase binding protein	8.71	1.192	7.42	7e-05	0.027733	55.12	7e-05	1	A_51_P261517	NM_011662	NM_011662	NM_011662	NM_011662	Mm.46301	22177	ENSMUST00000032800	TC1582977	GO:0005515(protein binding)|GO:0005886(plasma membrane)|GO:0016020(membrane)|GO:0016021(integral to membrane)|GO:0016301(kinase activity)|GO:0016310(phosphorylation)|GO:0042802(identical protein binding)	Mus musculus TYRO protein tyrosine kinase binding protein (Tyrobp), mRNA [NM_011662]	chr7:31200651-31202378	mm|7qB1	GGACCCGGAAACAACACATTGCTGAGACTGAGTCGCCTTATCAGGAGCTTCAGGGTCAGA	0	NM_011662	8.2703	8.19024	7.96482	9.56001	9.40017	8.84941
Vav1	vav 1 oncogene	8.01	1.236	9.57	1e-05	0.013562	91.5	1e-05	1	A_55_P2036567	NM_011691	NM_011691	NM_011691	NM_011691	Mm.248172	22324	ENSMUST00000112870	TC1575273	GO:0005085(guanyl-nucleotide exchange factor activity)|GO:0005089(Rho guanyl-nucleotide exchange factor activity)|GO:0005515(protein binding)|GO:0005622(intracellular)|GO:0005829(cytosol)|GO:0005886(plasma membrane)|GO:0006909(phagocytosis)|GO:0006915(apo	Mus musculus vav 1 oncogene (Vav1), transcript variant 1, mRNA [NM_011691]	chr17:57467307-57467366	mm|17qD	TGATTTTCTCCAGTCCTCCACGAAAGGTGGGGCTTGAGGCAACTGATTCTAATAAAGTGA	0	NM_011691	7.52813	7.36048	7.27612	8.39303	8.5589	8.93799
Vim	vimentin	10.22	1.209	5.92	0.00033	0.044046	35.05	0.00033	1	A_51_P392687	NM_011701	NM_011701	NM_011701	NM_011701	Mm.268000	22352	ENSMUST00000169645	TC1733312	GO:0005198(structural molecule activity)|GO:0005200(structural constituent of cytoskeleton)|GO:0005212(structural constituent of eye lens)|GO:0005515(protein binding)|GO:0005737(cytoplasm)|GO:0005829(cytosol)|GO:0005856(cytoskeleton)|GO:0005882(intermedia	Mus musculus vimentin (Vim), mRNA [NM_011701]	chr2:13504232-13504291	mm|2qA1	GCAGTTTTTCAGGAGCGCAAGATAGATTTGGAATAGAAAGAAGCTCAGCACTTAACAACT	0	NM_011701	9.47421	9.62198	9.75697	11.3762	10.7878	10.3232
C2	complement component 2 (within H-2S)	9.28	1.044	10.02	1e-05	0.011407	100.48	1e-05	1	A_51_P497985	NM_013484	NM_013484	NM_013484	NM_013484	Mm.283217	12263	ENSMUST00000025230	TC1576353	GO:0005576(extracellular region)|GO:0008152(metabolic process)|GO:0008233(peptidase activity)|GO:0008236(serine-type peptidase activity)|GO:0016787(hydrolase activity)	Mus musculus complement component 2 (within H-2S) (C2), mRNA [NM_013484]	chr17:34999634-34999575	mm|17qB1	TCTCTAGTGTGGATGACCCGTGCTCCTTTTGCTTTCACACGGAATTTCCCAGTTATGTAA	0	NM_013484	8.88443	8.75656	8.71939	9.81271	9.9308	9.57633
Cd52	CD52 antigen	9.7	1.319	12.03	0	0.00491	144.64	0	1	A_51_P151126	NM_013706	NM_013706	NM_013706	NM_013706	Mm.24130	23833	ENSMUST00000000696	TC1580218	GO:0005886(plasma membrane)|GO:0007204(elevation of cytosolic calcium ion concentration)|GO:0016020(membrane)|GO:0031225(anchored to membrane)	Mus musculus CD52 antigen (Cd52), mRNA [NM_013706]	chr4:133649564-133649505	mm|4qD3	GGGAAGGGTTGATAGCAGATATCCAAGGAGGCTAAAGTTGACAGCCAATGGCCGGAATGG	0	NM_013706	9.26815	9.04154	8.84575	10.3066	10.32	10.4048
Akr1c13	aldo-keto reductase family 1, member C13	8.52	1.292	9.01	2e-05	0.016608	81.27	2e-05	1	A_66_P132249	NM_013778	NM_013778	NM_013778	NM_013778	Mm.27447	27384	ENSMUST00000021634	TC1580257	GO:0004033(aldo-keto reductase (NADP) activity)|GO:0006805(xenobiotic metabolic process)|GO:0016491(oxidoreductase activity)|GO:0055114(oxidation-reduction process)	Mus musculus aldo-keto reductase family 1, member C13 (Akr1c13), mRNA [NM_013778]	chr13:4204668-4204727	mm|13qA1	TGTGTGGACAGTGATGCTGGCAATATGACCAAGATGGACTGTTGGATGGACTTGTCATTT	0	NM_013778	7.65583	7.93024	8.02744	9.41416	9.25247	8.83828
Rundc3a	RUN domain containing 3A	11.06	1.152	10.2	1e-05	0.010947	103.98	1e-05	1	A_51_P397468	NM_016759	NM_016759	NM_016759	NM_016759	Mm.2560	51799	ENSMUST00000006750	TC1606924		Mus musculus RUN domain containing 3A (Rundc3a), mRNA [NM_016759]	chr11:102263672-102263731	mm|11qD	GGACAGCGCTCCATTCTGGTGGCTCTGAAGGCTGCCTGGTTCCTTCTGATTTCTTCCACA	0	NM_016759	10.7317	10.309	10.4665	11.6905	11.5556	11.5931
Robo1	roundabout homolog 1 (Drosophila)	8.56	1.277	8.93	2e-05	0.016608	79.83	2e-05	1	A_55_P1985070	NM_019413	NM_019413	NM_019413	NM_019413	Mm.310772	19876	ENSMUST00000023600	TC1596964	GO:0002042(cell migration involved in sprouting angiogenesis)|GO:0004872(receptor activity)|GO:0005515(protein binding)|GO:0005737(cytoplasm)|GO:0005886(plasma membrane)|GO:0006919(activation of caspase activity)|GO:0006935(chemotaxis)|GO:0007156(homophil	Mus musculus roundabout homolog 1 (Drosophila) (Robo1), mRNA [NM_019413]	chr16:73046190-73046249	mm|16qC3.1	CAGTTCTAAGGGAACAATCCACGTGATTAATGTTTTCATTATGTTCATGTAAGAAACCTC	0	NM_019413	7.82124	7.99247	7.82231	9.1924	8.96446	9.57096
Ctss	cathepsin S	8.36	1.324	8.58	2e-05	0.019045	73.67	2e-05	1	A_55_P2024888	NM_021281	NM_021281	NM_021281	NM_021281	Mm.3619	13040	ENSMUST00000015667	TC1574527	GO:0005764(lysosome)|GO:0006508(proteolysis)|GO:0008233(peptidase activity)|GO:0008234(cysteine-type peptidase activity)|GO:0016020(membrane)|GO:0016787(hydrolase activity)|GO:0043231(intracellular membrane-bounded organelle)	Mus musculus cathepsin S (Ctss), mRNA [NM_021281]	chr3:95360245-95360304	mm|3qF2.1	CCTGTTGTCTAGTGTTTTCTAATAACCATTTGTAACATGATAGCCCCAAAGTGCTTAATA	0	NM_021281	7.75683	7.761	7.61961	9.35627	9.05166	8.59433
Ms4a10	membrane-spanning 4-domains, subfamily A, member 10	9.35	1.644	10.08	1e-05	0.011379	101.53	1e-05	1	A_55_P2094445	NM_023529	NM_023529	NM_023529	NM_023529	Mm.273404	69826	ENSMUST00000072748	TC1587898	GO:0004872(receptor activity)|GO:0005515(protein binding)|GO:0016020(membrane)|GO:0016021(integral to membrane)	Mus musculus membrane-spanning 4-domains, subfamily A, member 10 (Ms4a10), mRNA [NM_023529]	chr19:11036846-11036787	mm|19qA	TGGCTGGACTCCGGTGATGACACAGGCGTGACTTGCACAAATAAATGCATAACCACTATG	0	NM_023529	8.53463	8.71939	8.34762	9.8048	10.3561	10.3392
Dhrs2	dehydrogenase/reductase member 2	6.75	1.137	6.46	0.00018	0.038376	41.79	0.00018	1	A_51_P174215	NM_027790	NM_027790	NM_027790	NM_027790	Mm.85484	71412	ENSMUST00000022820	TC1593146	GO:0004090(carbonyl reductase (NADPH) activity)|GO:0005634(nucleus)|GO:0005635(nuclear envelope)|GO:0005737(cytoplasm)|GO:0005739(mitochondrion)|GO:0009636(response to toxin)|GO:0016491(oxidoreductase activity)|GO:0034599(cellular response to oxidative st	Mus musculus dehydrogenase/reductase member 2 (Dhrs2), mRNA [NM_027790]	chr14:55860173-55860232	mm|14qC3	TTAAGATGTGCTTGGGATCCAGGTCATATAGGGATACTTACTGAAATGTTGTGAAGGAAA	0	NM_027790	5.98299	5.98489	6.56097	7.09628	7.42906	7.41856
Dusp3	dual specificity phosphatase 3 (vaccinia virus phosphatase VH1-related)	9.32	1.566	12.38	0	0.004351	153.29	0	1	A_66_P119155	NM_028207	NM_028207	NM_028207	NM_028207	Mm.485822	72349	ENSMUST00000107172	TC1599931	GO:0000188(inactivation of MAPK activity)|GO:0001701(in utero embryonic development)|GO:0001772(immunological synapse)|GO:0002755(MyD88-dependent toll-like receptor signaling pathway)|GO:0002756(MyD88-independent toll-like receptor signaling pathway)|GO:0	Mus musculus dual specificity phosphatase 3 (vaccinia virus phosphatase VH1-related) (Dusp3), mRNA [NM_028207]	chr11:101832519-101832460	mm|11qD	AGTCTACCACCAGTGTTAACGCACTCTAAAGTTGTAACCAAAATAAATGTCTTACATTAC	0	NM_028207	8.38154	8.52078	8.68679	10.3577	10.0964	9.86805
Gsdmc4	gasdermin C4	8.76	1.387	5.83	0.00036	0.045071	33.94	0.00036	1	A_55_P2164932	NM_028992	NM_028992	NM_028992	NM_028992	Mm.273185	74548	ENSMUST00000063530	NP1487828	GO:0003674(molecular_function)|GO:0005575(cellular_component)|GO:0008150(biological_process)	Mus musculus gasdermin C4 (Gsdmc4), mRNA [NM_028992]	chr15:63723337-63723278	mm|15qD1	CAAGAGTCGTGAATCGAGTGCATGTTTTAGGCTGGTGGGAATAAAGATGCTATGGATCCT	0	NM_028992	8.35792	7.57585	8.29271	9.63783	9.107	9.61102
Mlana	melan-A	11.61	1.319	12.99	0	0.003157	168.87	0	1	A_55_P1953402	NM_029993	NM_029993	NM_029993	NM_029993	Mm.138437	77836	ENSMUST00000025719	TC1587408	GO:0005789(endoplasmic reticulum membrane)|GO:0005794(Golgi apparatus)|GO:0005802(trans-Golgi network)|GO:0042470(melanosome)	Mus musculus melan-A (Mlana), mRNA [NM_029993]	chr19:29782737-29782796	mm|19qC1	CCTGAGAACGCTGAACAACTTCCCTCACACTTCCGCTTTAAGGCTGAGTAGACGCCGGTG	0	NM_029993	11.0202	10.9083	10.9204	12.4691	12.1864	12.1265
Tyrp1	tyrosinase-related protein 1	11.34	1.223	7.95	4e-05	0.022368	63.14	4e-05	1	A_55_P1953573	NM_031202	NM_031202	NM_031202	NM_031202	Mm.30438	22178	ENSMUST00000102831	TC1571920	GO:0004497(monooxygenase activity)|GO:0005507(copper ion binding)|GO:0005515(protein binding)|GO:0006582(melanin metabolic process)|GO:0006583(melanin biosynthetic process from tyrosine)|GO:0008152(metabolic process)|GO:0010008(endosome membrane)|GO:00160	Mus musculus tyrosinase-related protein 1 (Tyrp1), mRNA [NM_031202]	chr4:80497524-80497583	mm|4qC3	CTTATCAAATGTTGTATTTCATTTCAACAGCATTGTTACACCACTTATCAGCCTTCTGTG	0	NM_031202	10.6136	10.6672	10.8617	12.3571	11.7856	11.7764
Gsdmc	gasdermin C	10.15	1.397	6.11	0.00026	0.041541	37.35	0.00026	1	A_51_P150489	NM_031378	NM_031378	NM_031378	NM_031378	Mm.335619	83492	ENSMUST00000110125	TC1588045	GO:0003674(molecular_function)|GO:0005737(cytoplasm)|GO:0005739(mitochondrion)|GO:0008150(biological_process)	Mus musculus gasdermin C (Gsdmc), mRNA [NM_031378]	chr15:63608228-63608169	mm|15qD1	TTCTTCCAAGCCCAGCCTCAGTCCTGGATACATTTGAGATATTGCACCATAGCATACACA	0	NM_031378	9.83809	8.96699	9.6248	10.6864	10.6474	11.1549
Cd207	CD207 antigen	8.84	1.274	10.37	1e-05	0.009902	107.64	1e-05	1	A_51_P110381	NM_144943	NM_144943	NM_144943	NM_144943	Mm.136079	246278	ENSMUST00000037882	TC1589657	GO:0005488(binding)|GO:0005529(sugar binding)|GO:0005887(integral to plasma membrane)|GO:0016020(membrane)|GO:0016021(integral to membrane)|GO:0051607(defense response to virus)	Mus musculus CD207 antigen (Cd207), mRNA [NM_144943]	chr6:83621501-83621442	mm|6qC3	CCTTGGAGGAGCTTGGGTTAAACGGGTGAGGACCTGAAAAGGGTGTAGCAGTCCTTACTG	0	NM_144943	8.41961	8.22118	8.06205	9.60926	9.52911	9.21169
Lrrc33	leucine rich repeat containing 33	7.56	1.077	7.57	6e-05	0.026964	57.27	6e-05	1	A_55_P1960416	NM_146069	NM_146069	NM_146069	NM_146069	Mm.33498	224109	ENSMUST00000143682	TC1595628	GO:0003674(molecular_function)|GO:0005575(cellular_component)|GO:0008150(biological_process)|GO:0016020(membrane)|GO:0016021(integral to membrane)	Mus musculus leucine rich repeat containing 33 (Lrrc33), mRNA [NM_146069]	chr16:32142970-32142911	mm|16qB2	CCCATCCGTGTGATTTATCCTCATTGTCCTGGTGAAATATTTATTAAACGACATTCTGTG	0	NM_146069	7.12369	6.99435	7.04075	7.73245	8.31628	8.17846
Osbpl10	oxysterol binding protein-like 10	10.37	1.656	7.09	9e-05	0.030702	50.29	9e-05	1	A_51_P461108	NM_148958	NM_148958	NM_148958	NM_148958	Mm.458474	74486	ENSMUST00000046627	TC1586704	GO:0003674(molecular_function)|GO:0005575(cellular_component)|GO:0006810(transport)|GO:0006869(lipid transport)|GO:0008150(biological_process)	Mus musculus oxysterol binding protein-like 10 (Osbpl10), mRNA [NM_148958]	chr9:115141263-115141322	mm|9qF3	AAGACACACTGATGGGCGGAGGTGCAGTGCTTCCCGTAATAGGCCTGGTTTTGTAGGAAT	0	NM_148958	9.7514	9.11916	9.92951	10.9972	11.4347	10.9643
Slc36a2	solute carrier family 36 (proton/amino acid symporter), member 2	9.19	1.374	14.76	0	0.001639	217.95	0	1	A_51_P366672	NM_153170	NM_153170	NM_153170	NM_153170	Mm.291280	246049	ENSMUST00000039305	TC1582593	GO:0003333(amino acid transmembrane transport)|GO:0005280(hydrogen:amino acid symporter activity)|GO:0005302(L-tyrosine transmembrane transporter activity)|GO:0005737(cytoplasm)|GO:0005886(plasma membrane)|GO:0006865(amino acid transport)|GO:0015171(amino	Mus musculus solute carrier family 36 (proton/amino acid symporter), member 2 (Slc36a2), mRNA [NM_153170]	chr11:54972193-54972134	mm|11qB1.3	GCAATGAACATCTTCTGTTACCTGTCGGGCACCAAGCATAATACAGGGCTCTTATATAAT	0	NM_153170	8.63874	8.39339	8.51832	9.96036	9.81438	9.83868
Rhof	ras homolog gene family, member f	9.47	1.523	8.94	2e-05	0.016608	79.94	2e-05	1	A_66_P126313	NM_175092	NM_175092	NM_175092	NM_175092	Mm.253876	23912	ENSMUST00000031401	TC1580924	GO:0000166(nucleotide binding)|GO:0005525(GTP binding)|GO:0005622(intracellular)|GO:0005737(cytoplasm)|GO:0005856(cytoskeleton)|GO:0005886(plasma membrane)|GO:0007015(actin filament organization)|GO:0007264(small GTPase mediated signal transduction)|GO:00	Mus musculus ras homolog gene family, member f (Rhof), mRNA [NM_175092]	chr5:123568305-123568246	mm|5qF	AGAACCCAAGGCCTTGTGAACAGATCGTGGGATACAGCAGCAGTCAGCAACCCACAGCCT	0	NM_175092	9.0153	8.49752	8.60579	10.3385	9.91102	10.4605
Nceh1	arylacetamide deacetylase-like 1	8.55	1.055	9.29	1e-05	0.014812	86.28	1e-05	1	A_51_P369862	NM_178772	NM_178772	NM_178772	NM_178772	Mm.24576	320024	ENSMUST00000046515	TC1763056	GO:0004091(carboxylesterase activity)|GO:0005783(endoplasmic reticulum)|GO:0005792(microsome)|GO:0006470(protein dephosphorylation)|GO:0006805(xenobiotic metabolic process)|GO:0008152(metabolic process)|GO:0016020(membrane)|GO:0016021(integral to membrane	Mus musculus arylacetamide deacetylase-like 1 (Nceh1), mRNA [NM_178772]	chr3:27143709-27143768	mm|3qA3	CATGACCTTTTAACCTTTGGCTATTGCCAATTCCCCACTGCAAAGGGGAAGGCAGATTTT	0	NM_178772	8.05189	8.03915	8.05347	9.21452	9.19455	8.77424
Prl2c5	prolactin family 2, subfamily c, member 5	8.43	1.834	9.45	1e-05	0.01391	89.39	1e-05	1	A_55_P2004752	NM_181852	NM_181852	NM_181852	NM_181852	Mm.392548	107849	ENSMUST00000021778	TC1606649	GO:0003674(molecular_function)|GO:0005179(hormone activity)|GO:0005615(extracellular space)|GO:0008150(biological_process)	Mus musculus prolactin family 2, subfamily c, member 5 (Prl2c5), mRNA [NM_181852]	chr13:13283943-13284002	mm|13qA1	GGTTCTTGCAATCTGACAATGAAGATGCTCGCATTCGTTCTTCATATGGCATGATCAGCT	0	NM_181852	7.73019	7.48717	7.51373	9.46523	9.64551	8.7395
Gsdmc3	gasdermin C3	10.47	1.67	7.52	6e-05	0.027256	56.59	6e-05	1	A_55_P2011101	NM_183194	NM_183194	NM_183194	NM_183194	Mm.483471	270328	ENSMUST00000089900	TC1584383	GO:0003674(molecular_function)|GO:0005575(cellular_component)|GO:0008150(biological_process)	Mus musculus gasdermin C3 (Gsdmc3), mRNA [NM_183194]	chr15:63689366-63689307	mm|15qD1	CCTTACCACGTCTAGGAAACAGGATGTTGTTATCTGTCAAAAATACTTAAATGGTATGTT	0	NM_183194	9.93504	9.15819	9.83348	11.3676	11.01	11.5003
H2-Ab1	histocompatibility 2, class II antigen A, beta 1	12.89	1.354	7.81	5e-05	0.023363	61	5e-05	1	A_55_P2146560	NM_207105	NM_207105	NM_207105	NM_207105	Mm.254067	14961			GO:0002344(B cell affinity maturation)|GO:0002504(antigen processing and presentation of peptide or polysaccharide antigen via MHC class II)|GO:0002579(positive regulation of antigen processing and presentation)|GO:0002827(positive regulation of T-helper	Mus musculus histocompatibility 2, class II antigen A, beta 1 (H2-Ab1), mRNA [NM_207105]	chr17:34406305-34406363	mm|17qB1	AATGTATGCTTATCCCCACCTAGATTACAAATAAACGAGACCCAGACTCTGGTTATTTGA	0	NM_207105	12.4874	12.1956	12.0989	13.8514	13.6524	13.0694
Espn	espin	7.87	1.376	10.93	0	0.00826	119.36	0	1	A_66_P108003	NM_207687	NM_207687	NM_207687	NM_207687	Mm.264215	56226	ENSMUST00000163366	TC1584345	GO:0003779(actin binding)|GO:0005737(cytoplasm)|GO:0005856(cytoskeleton)|GO:0005902(microvillus)|GO:0005903(brush border)|GO:0007605(sensory perception of sound)|GO:0007626(locomotory behavior)|GO:0015629(actin cytoskeleton)|GO:0017124(SH3 domain binding)	Mus musculus espin (Espn), transcript variant 1, mRNA [NM_207687]	chr4:151495247-151495188	mm|4qE2	GGGGAGATCCCTAAGTAATAGGAGTCTCTCGGCTTCTTGCGTGTAGCCTCACAAGTTCTG	0	NM_207687	7.14211	7.18157	7.30226	8.53884	8.78218	8.27845
H19	H19 fetal liver mRNA	10.5	3.302	18.08	0	0.000356	327.02	0	1	A_55_P1961127	NR_001592	NR_001592	NR_001592	NR_001592	Mm.14802	14955	ENSMUST00000152754	TC1770759	GO:0005737(cytoplasm)|GO:0005844(polysome)|GO:0008285(negative regulation of cell proliferation)	Mus musculus H19 fetal liver mRNA (H19), non-coding RNA [NR_001592]	chr7:149761551-149761492	mm|7qF5	TAGTCTGGAAGCAGTTCCATCATAAAGTGTTCAACATGCCCTACTTCATCCTTTGCCCCT	0	NR_001592	9.36213	8.57286	8.74343	12.3182	11.9938	12.0291
Gsdmcl2	gasdermin C-like 2	6.6	1.232	13.08	0	0.003157	171.07	0	1	A_55_P2002527	XM_979344	XM_979344	XM_979344	XM_979344	Mm.290602	665769		TC1653557	GO:0003674(molecular_function)|GO:0005575(cellular_component)|GO:0008150(biological_process)	PREDICTED: Mus musculus gasdermin C-like 2 (Gsdmcl2), mRNA [XM_979344]	chr15:63720569-63720628	mm|15qD1	AACAGAGGAGTCTAGCAGCCCTTGGAGAGAAAGCTAGGACAGCCTTTGTGCCTGAGAAGT	0	XM_979344	6.0786	5.93074	6.00749	7.05799	7.3091	7.24476
Gm5480	predicted gene 5480	7.92	1.928	20.15	0	0.000165	405.99	0	1	A_52_P817257	XR_105752	XR_105752	XR_105752	XR_105752	Mm.271618	432995		TC1665923	GO:0003674(molecular_function)|GO:0005575(cellular_component)|GO:0008150(biological_process)	PREDICTED: Mus musculus predicted gene 5480 (Gm5480), miscRNA [XR_105752]	chr16:5008306-5008365	mm|16qA1	GCAATGGTGTGGATAACTTGGCCCTGGAACCTTAATGCTAACTTGCCCTTGGCATGGGTC	0	XR_105752	7.00094	6.89583	6.96386	9.05731	8.78763	8.804

## Sheet: control vs. HD1 ko DOWN
GeneSymbol	GeneName	A	Coef	t	p.value	p.value.adj	F	F.p.value	KOvsWT	Genes.ProbeName	Genes.SystematicName	PrimaryAccession	RefSeqAccession	GenbankAccession	UniGeneID	EntrezGeneID	EnsemblID	TIGRID	GO	Description	GenomicCoordinates	Cytoband	Sequence	ControlType	SystematicName	WT.2	WT.3	WT.4	KO.2	KO.3	KO.4
Skint8	selection and upkeep of intraepithelial T cells 8	7.79	-1.416	-12.06	0	0.00491	145.37	0	-1	A_55_P1987817	NM_001100466	NM_001100466	NM_001100466	NM_001100466	Mm.248185	639774	ENSMUST00000165046		GO:0003674(molecular_function)|GO:0005575(cellular_component)|GO:0008150(biological_process)|GO:0016020(membrane)|GO:0016021(integral to membrane)	Mus musculus selection and upkeep of intraepithelial T cells 8 (Skint8), mRNA [NM_001100466]	chr4:111612185-111612244	mm|4qD1	GTGCATTTCTTAGTCTGTTCTGGAGTACTCTTTGCTGTGTATTTACCTCACCGGTACAGA	0	NM_001100466	8.2501	8.60918	8.55443	6.92481	7.13186	7.25582
Pcdh19	protocadherin 19	9.84	-1.09	-11.74	0	0.005389	137.79	0	-1	A_52_P432969	NM_001105245	NM_001105245	NM_001105245	NM_001105245	Mm.39738	279653	ENSMUST00000149154	TC1598312	GO:0003674(molecular_function)|GO:0005509(calcium ion binding)|GO:0005575(cellular_component)|GO:0005886(plasma membrane)|GO:0007155(cell adhesion)|GO:0007156(homophilic cell adhesion)|GO:0008150(biological_process)|GO:0016020(membrane)|GO:0016021(integra	Mus musculus protocadherin 19 (Pcdh19), transcript variant 1, mRNA [NM_001105245]	chrX:130122415-130122356	mm|XqE3	AGAGCTTTCCCTAAATGTATTGTGTATAAGTGACTATCATTCTGTGACAATCCCTCTCGT	0	NM_001105245	10.2	10.4548	10.4191	9.28328	9.26102	9.39937
Ang3	angiogenin, ribonuclease A family, member 3	8.98	-1.209	-7.23	8e-05	0.03012	52.25	8e-05	-1	A_66_P134474	NM_001123394	NM_001123394	NM_001123394	NM_001123394	Mm.24663	11730	ENSMUST00000066719	TC1596588	GO:0001525(angiogenesis)|GO:0003674(molecular_function)|GO:0003676(nucleic acid binding)|GO:0004518(nuclease activity)|GO:0004519(endonuclease activity)|GO:0004522(pancreatic ribonuclease activity)|GO:0005575(cellular_component)|GO:0007275(multicellular o	Mus musculus angiogenin, ribonuclease A family, member 3 (Ang3), mRNA [NM_001123394]	chr14:044540600-044540659	mm|14qC1	ACAGACCTAGGTCTGTTTTCTTTTTATCTCCCCTCACAGCCATGATCACTGGTTCAGCAT	0	NM_001123394	9.76887	9.77259	9.20457	8.2973	8.29347	8.55874
1190007I07Rik	RIKEN cDNA 1190007I07 gene	9.8	-1.973	-10.63	0	0.00898	112.92	0	-1	A_52_P598634	NM_001135567	NM_001135567	NM_001135567	NM_001135567	Mm.334867	544717	ENSMUST00000079648	TC1599585	GO:0003674(molecular_function)|GO:0005575(cellular_component)|GO:0005576(extracellular region)|GO:0008150(biological_process)	Mus musculus RIKEN cDNA 1190007I07 gene (1190007I07Rik), transcript variant 1, mRNA [NM_001135567]	chr10:82082933-82082874	mm|10qC1	AGAACTCTAAATGGAGCTTTTGGGACTGAAAGAGAGACGCCACGAACCTCATGTTTCACA	0	NM_001135567	11.252	10.6969	10.5267	8.47167	8.82443	9.04985
Serpina3f	serine (or cysteine) peptidase inhibitor, clade A, member 3F	8.99	-1.144	-6.02	0.00029	0.043568	36.19	0.00029	-1	A_55_P2104975	NM_001168294	NM_001168294	NM_001168294	NM_001168294	Mm.483584	238393	ENSMUST00000121337	TC1589880	GO:0004867(serine-type endopeptidase inhibitor activity)|GO:0005576(extracellular region)|GO:0010951(negative regulation of endopeptidase activity)|GO:0030162(regulation of proteolysis)|GO:0034097(response to cytokine stimulus)|GO:0043434(response to pept	Mus musculus serine (or cysteine) peptidase inhibitor, clade A, member 3F (Serpina3f), transcript variant 1, mRNA [NM_001168294]	chr12:105458989-105459048	mm|12qE	AAGGTTTAAGAAGGGAACCTGCAACTGTGGTCCTATCTGCAGCATCTGAAATGTTTGGTG	0	NM_001168294	9.81244	9.28704	9.56566	8.25601	8.14593	8.87703
Ang	angiogenin, ribonuclease, RNase A family, 5	9.43	-1.53	-7.09	9e-05	0.030702	50.3	9e-05	-1	A_51_P391159	NM_007447	NM_007447	NM_007447	NM_007447	Mm.202665	11727	ENSMUST00000069011	TC1584620	GO:0001525(angiogenesis)|GO:0001666(response to hypoxia)|GO:0001938(positive regulation of endothelial cell proliferation)|GO:0003676(nucleic acid binding)|GO:0003723(RNA binding)|GO:0003779(actin binding)|GO:0004518(nuclease activity)|GO:0004519(endonucl	Mus musculus angiogenin, ribonuclease, RNase A family, 5 (Ang), transcript variant 1, mRNA [NM_007447]	chr14:51721338-51721397	mm|14qC1	CTTACAGAGAAAACTTAAGAATGAGCAAGTCTCCCTTCCAGGTCACCACTTGCAAGCACA	0	NM_007447	10.5017	10.3984	9.67669	8.59027	8.51142	8.90939
Ang2	angiogenin, ribonuclease A family, member 2	7.87	-1.202	-5.88	0.00034	0.044313	34.55	0.00034	-1	A_51_P349888	NM_007449	NM_007449	NM_007449	NM_007449	Mm.377077	11731	ENSMUST00000051274	NP382325		Mus musculus angiogenin, ribonuclease A family, member 2 (Ang2), mRNA [NM_007449]	chr14:51815374-51815315	mm|14qC1	CAACATCAAGGCCATCTGTGGAAAGAAAGGAAGCCCTTATGGACGAAATTTAAGAATAAG	0	NM_007449	8.64626	8.60641	8.07815	7.39839	6.93074	7.58934
Cnr1	cannabinoid receptor 1 (brain)	6.67	-1.15	-6.46	0.00018	0.038376	41.74	0.00018	-1	A_55_P1953753	NM_007726	NM_007726	NM_007726	NM_007726	Mm.7992	12801	ENSMUST00000084736	TC1716875	GO:0002866(positive regulation of acute inflammatory response to antigenic stimulus)|GO:0004871(signal transducer activity)|GO:0004872(receptor activity)|GO:0004930(G-protein coupled receptor activity)|GO:0004949(cannabinoid receptor activity)|GO:0005792(	Mus musculus cannabinoid receptor 1 (brain) (Cnr1), mRNA [NM_007726]	chr4:34035526-34035585	mm|4qA5	CTGGTAGCATCATTGAGACTGCTGTGATGTCTTTGTCAGTAATCTGTATAATATTTTGTA	0	NM_007726	6.9258	7.13271	7.57932	5.90689	6.05889	6.43324
Cyp4b1	cytochrome P450, family 4, subfamily b, polypeptide 1	10.56	-1.236	-6.02	0.00029	0.043568	36.23	0.00029	-1	A_55_P2117959	NM_007823	NM_007823	NM_007823	NM_007823	Mm.1840	13120	ENSMUST00000102707	TC1741575	GO:0004497(monooxygenase activity)|GO:0005506(iron ion binding)|GO:0005783(endoplasmic reticulum)|GO:0005789(endoplasmic reticulum membrane)|GO:0005792(microsome)|GO:0006725(cellular aromatic compound metabolic process)|GO:0008144(drug binding)|GO:0009055	Mus musculus cytochrome P450, family 4, subfamily b, polypeptide 1 (Cyp4b1), mRNA [NM_007823]	chr4:115297465-115297406	mm|4qD1	CTGTCTTGAGAAACTTCATTTATTTCTCATAACTGCATTTATTTAGCCATCTCAGTGTGC	0	NM_007823	11.0829	11.1415	11.1623	9.67933	9.67772	10.6256
Hdac1	histone deacetylase 1	7.83	-2.098	-14.56	0	0.001692	211.87	0	-1	A_55_P2077608	NM_008228	NM_008228	NM_008228	NM_008228	Mm.202504	433759	ENSMUST00000145628	TC1762773	GO:0000118(histone deacetylase complex)|GO:0000122(negative regulation of transcription from RNA polymerase II promoter)|GO:0000785(chromatin)|GO:0000790(nuclear chromatin)|GO:0000792(heterochromatin)|GO:0001106(RNA polymerase II transcription corepressor	Mus musculus histone deacetylase 1 (Hdac1), mRNA [NM_008228]	chr4:129193775-129193716	mm|4qD2.2	TATAAAATACATTAACTATAACGTCCCCAGGGACCAGAGTACAGGGCAGTGGTGCTAGGA	0	NM_008228	9.05675	8.71023	8.83552	6.79442	6.51964	7.0634
Mesp2	mesoderm posterior 2	8.92	-1.02	-6.53	0.00017	0.038166	42.63	0.00017	-1	A_51_P317433	NM_008589	NM_008589	NM_008589	NM_008589	Mm.31472	17293	ENSMUST00000107394	TC1585780	GO:0001756(somitogenesis)|GO:0003677(DNA binding)|GO:0003700(sequence-specific DNA binding transcription factor activity)|GO:0005634(nucleus)|GO:0006351(transcription, DNA-dependent)|GO:0006355(regulation of transcription, DNA-dependent)|GO:0007219(Notch	Mus musculus mesoderm posterior 2 (Mesp2), mRNA [NM_008589]	chr7:86957849-86957908	mm|7qD3	TTGGGTACCTTCACTGTTTTGAGGGGGGCTGAGACAAGACACCCCCGCTTCTAGGTATCT	0	NM_008589	9.25404	9.46506	9.40974	8.50151	8.11114	8.78218
Defb2	defensin beta 2	7.43	-1.601	-5.78	0.00038	0.045905	33.42	0.00038	-1	A_51_P401573	NM_010030	NM_010030	NM_010030	NM_010030	Mm.41981	13215	ENSMUST00000006745	TC1593185	GO:0005576(extracellular region)|GO:0006952(defense response)|GO:0042742(defense response to bacterium)	Mus musculus defensin beta 2 (Defb2), mRNA [NM_010030]	chr8:22953869-22953928	mm|8qA2	AAGAACCCCTGTTGCAAGTACATGAAATGATTAGAAGGAAGCACATGGAAGTCAAGTGAC	0	NM_010030	7.92778	8.0786	8.46896	6.3339	6.28848	7.50515
Hoxc6	homeobox C6	8.51	-1.098	-6.67	0.00014	0.036256	44.48	0.00014	-1	A_55_P1966508	NM_010465	NM_010465	NM_010465	NM_010465	Mm.4444	15425	ENSMUST00000001711	TC1585504	GO:0003677(DNA binding)|GO:0003700(sequence-specific DNA binding transcription factor activity)|GO:0005634(nucleus)|GO:0006351(transcription, DNA-dependent)|GO:0006355(regulation of transcription, DNA-dependent)|GO:0007275(multicellular organismal develop	Mus musculus homeobox C6 (Hoxc6), mRNA [NM_010465]	chr15:102842243-102842302	mm|15qF3	CCTCCTGTATAAATCCGACCTCTGGATCCGTTCTCGAATATTTAATAAAACTGATATTAT	0	NM_010465	8.96602	9.14189	8.93344	7.78736	7.76321	8.45687
Jun	Jun oncogene	14.07	-1.193	-6.36	0.0002	0.038732	40.48	0.0002	-1	A_55_P2158990	NM_010591	NM_010591	NM_010591	NM_010591	Mm.275071	16476	ENSMUST00000058555	TC1596413	GO:0000790(nuclear chromatin)|GO:0001077(RNA polymerase II core promoter proximal region sequence-specific DNA binding transcription factor activity involved in positive regulation of transcription)|GO:0001525(angiogenesis)|GO:0001774(microglial cell acti	Mus musculus Jun oncogene (Jun), mRNA [NM_010591]	chr4:94716987-94716928	mm|4qC5	ATGCTAACGCAGCAGTTGCAAACGTTTTGAGAACAGACTGTCAGGGCTGAGGGGCAATGG	0	NM_010591	14.2706	14.6637	14.9263	13.1796	13.4753	13.8885
Krt13	keratin 13	11.52	-1.074	-5.94	0.00032	0.043975	35.29	0.00032	-1	A_55_P2006296	NM_010662	NM_010662	NM_010662	NM_010662	Mm.4646	16663	ENSMUST00000007275	TC1598508	GO:0005198(structural molecule activity)|GO:0005515(protein binding)|GO:0005882(intermediate filament)	Mus musculus keratin 13 (Krt13), mRNA [NM_010662]	chr11:99980471-99980412	mm|11qD	AACAAGGAAGTATCCTCCAACGCTGAAATGATCCAGACCAGCAAGACAGAGATCACAGAA	0	NM_010662	11.5819	12.3477	12.0465	11.0643	10.8595	11.2429
Zfp14	zinc finger protein 14	6.28	-1.177	-6.86	0.00012	0.03267	47.1	0.00012	-1	A_51_P269634	NM_011748	NM_011748	NM_011748	NM_011748	Mm.347644	243906		TC1583935	GO:0003674(molecular_function)|GO:0003676(nucleic acid binding)|GO:0003677(DNA binding)|GO:0005575(cellular_component)|GO:0005622(intracellular)|GO:0005634(nucleus)|GO:0006355(regulation of transcription, DNA-dependent)|GO:0008150(biological_process)|GO:0	Mus musculus zinc finger protein 14 (Zfp14), transcript variant 1, mRNA [NM_011748]	chr7:30822163-30822104	mm|7qB1	CATACAATAACGTCTGTAATTCTTACTGCCAGTATTGTCAATTCATGTGAAAGGAAGATG	0	NM_011748	7.00656	7.13271	6.47708	5.65583	5.70966	5.70506
Fmo2	flavin containing monooxygenase 2	7.51	-1.143	-8.97	2e-05	0.016608	80.48	2e-05	-1	A_51_P301998	NM_018881	NM_018881	NM_018881	NM_018881	Mm.10929	55990	ENSMUST00000111510	TC1582614	GO:0004497(monooxygenase activity)|GO:0004499(flavin-containing monooxygenase activity)|GO:0005783(endoplasmic reticulum)|GO:0005789(endoplasmic reticulum membrane)|GO:0005792(microsome)|GO:0006082(organic acid metabolic process)|GO:0006739(NADP metabolic	Mus musculus flavin containing monooxygenase 2 (Fmo2), mRNA [NM_018881]	chr1:164806886-164806827	mm|1qH2.1	CTTCTTTTTCCAACTTCAGGGGTTTTAATCAGTCACATGACAGTTTTCTCCATCACTGCC	0	NM_018881	8.14932	8.1768	7.85071	6.96963	6.77149	7.11808
Tagln3	transgelin 3	8.19	-1.346	-10.77	0	0.008889	115.91	0	-1	A_52_P265937	NM_019754	NM_019754	NM_019754	NM_019754	Mm.24183	56370	ENSMUST00000096057	TC1637518	GO:0003674(molecular_function)|GO:0005575(cellular_component)|GO:0007517(muscle organ development)|GO:0008150(biological_process)	Mus musculus transgelin 3 (Tagln3), mRNA [NM_019754]	chr16:45711806-45711747	mm|16qB5	CGGAGAGGATTTTCAGAGGAGCAACTTCGCCAGGGACAGAATGTCATAGGCCTGCAGATG	0	NM_019754	8.86831	8.85149	8.77149	7.64446	7.26288	7.71425
Gucy1a3	guanylate cyclase 1, soluble, alpha 3	6.73	-1.45	-6.55	0.00016	0.038028	42.9	0.00016	-1	A_55_P1992049	NM_021896	NM_021896	NM_021896	NM_021896	Mm.143831	60596	ENSMUST00000048976	TC1576525	GO:0000166(nucleotide binding)|GO:0004383(guanylate cyclase activity)|GO:0005525(GTP binding)|GO:0005737(cytoplasm)|GO:0006182(cGMP biosynthetic process)|GO:0007263(nitric oxide mediated signal transduction)|GO:0008074(guanylate cyclase complex, soluble)|	Mus musculus guanylate cyclase 1, soluble, alpha 3 (Gucy1a3), mRNA [NM_021896]	chr3:81896468-81896409	mm|3qE3	GGAACTTTATCTAATTCAAGTCAAAAGAAGTATAGAAGCTCCATGTACGGTTCCTATAAC	0	NM_021896	7.52813	7.14381	7.62388	5.79874	5.70966	6.60115
Gmfb	glia maturation factor, beta	12.17	-1.056	-8.21	3e-05	0.021447	67.45	3e-05	-1	A_55_P2045770	NM_022023	NM_022023	NM_022023	NM_022023	Mm.87312	63985	ENSMUST00000079314	TC1775335	GO:0003779(actin binding)|GO:0005622(intracellular)|GO:0008083(growth factor activity)	Mus musculus glia maturation factor, beta (Gmfb), mRNA [NM_022023]	chr14:47427883-47427824	mm|14qC1	GGAGTCTTTTGGTAAGCATGGTGCTTGTACTGGTTTAAATAAAATGCTAACATGAAAGAA	0	NM_022023	12.7169	12.715	12.6152	11.4396	11.5471	12.0029
Scd3	stearoyl-coenzyme A desaturase 3	10.37	-1.239	-6.05	0.00028	0.042786	36.59	0.00028	-1	A_55_P2052759	NM_024450	NM_024450	NM_024450	NM_024450	Mm.480594	30049	ENSMUST00000026220		GO:0006633(fatty acid biosynthetic process)|GO:0008610(lipid biosynthetic process)|GO:0016021(integral to membrane)|GO:0016491(oxidoreductase activity)|GO:0055114(oxidation-reduction process)	Mus musculus stearoyl-coenzyme A desaturase 3 (Scd3), mRNA [NM_024450]	chr19:44318249-44318308	mm|19qC3	ATAAAGTCAACCATAGGTCAAGAGGCAGAGCAAGCAACCAGTTGACAGGGACTGAACATA	0	NM_024450	10.7846	11.3084	10.7164	9.53057	9.65598	10.2079
Mterfd3	MTERF domain containing 3	7.95	-1.398	-9.39	1e-05	0.013917	88.21	1e-05	-1	A_51_P202623	NM_028832	NM_028832	NM_028832	NM_028832	Mm.255401	74238	ENSMUST00000050813	TC1698293	GO:0005739(mitochondrion)|GO:0005759(mitochondrial matrix)|GO:0006351(transcription, DNA-dependent)|GO:0006355(regulation of transcription, DNA-dependent)|GO:0042645(mitochondrial nucleoid)|GO:0042803(protein homodimerization activity)|GO:0044212(transcri	Mus musculus MTERF domain containing 3 (Mterfd3), mRNA [NM_028832]	chr10:84582290-84582231	mm|10qC1	TACTGAGATTGAGTTGTGTTCAAGTTACCTCTTAATTGGTAGTTTCTGACTCATTTGCTG	0	NM_028832	8.41398	8.78218	8.59557	7.24	7.05438	7.62205
Klhl22	kelch-like 22 (Drosophila)	9.89	-1.12	-8.25	3e-05	0.021037	68.02	3e-05	-1	A_55_P2005285	NM_145479	NM_145479	NM_145479	NM_145479	Mm.282807	224023	ENSMUST00000117192	TC1590891	GO:0003674(molecular_function)|GO:0031463(Cul3-RING ubiquitin ligase complex)|GO:0051301(cell division)	Mus musculus kelch-like 22 (Drosophila) (Klhl22), mRNA [NM_145479]	chr16:17793401-17793460	mm|16qA3	CCCTCATTGCTCTGTGTCTGACCCAATATTGTTGAAAAATGAAATAAAGCATTATGCAAA	0	NM_145479	10.0964	10.6247	10.5291	9.22481	9.3745	9.51134
Ccrl1	chemokine (C-C motif) receptor-like 1	10.4	-1.012	-7.67	5e-05	0.02549	58.81	5e-05	-1	A_52_P153291	NM_145700	NM_145700	NM_145700	NM_145700	Mm.269254	252837	ENSMUST00000076147	TC1596586	GO:0003674(molecular_function)|GO:0004871(signal transducer activity)|GO:0004872(receptor activity)|GO:0004930(G-protein coupled receptor activity)|GO:0004950(chemokine receptor activity)|GO:0005886(plasma membrane)|GO:0007165(signal transduction)|GO:0007	Mus musculus chemokine (C-C motif) receptor-like 1 (Ccrl1), mRNA [NM_145700]	chr9:104000923-104000864	mm|9qF1	ATTTGTGTTACACCGAGACCCAACCATCAACAAATACTGTTGTTGCAATTTATAACAAAG	0	NM_145700	10.8966	10.9385	10.8014	10.1739	9.65866	9.91438
Ang4	angiogenin, ribonuclease A family, member 4	8.4	-1.597	-6.65	0.00015	0.036256	44.26	0.00015	-1	A_52_P98778	NM_177544	NM_177544	NM_177544	NM_177544	Mm.343899	219033	ENSMUST00000073860	TC1584304	GO:0004518(nuclease activity)|GO:0004519(endonuclease activity)|GO:0005615(extracellular space)|GO:0008152(metabolic process)|GO:0016787(hydrolase activity)|GO:0019731(antibacterial humoral response)|GO:0030141(stored secretory granule)|GO:0042742(defense	Mus musculus angiogenin, ribonuclease A family, member 4 (Ang4), mRNA [NM_177544]	chr14:52384125-52384066	mm|14qC2	CTGGGTCTGGTTGTGATTCCTCCAACTCTGGCTCAGAATGAAAGGTACGAAAAATTCCTA	0	NM_177544	9.52519	9.42819	8.60455	7.68124	7.36996	7.7621
Skint3	selection and upkeep of intraepithelial T cells 3	7.91	-4.713	-40.92	0	5e-06	1674.56	0	-1	A_55_P1978895	NM_177578	NM_177578	NM_177578	NM_177578	Mm.259652	195564	ENSMUST00000170945	TC1595981	GO:0003674(molecular_function)|GO:0005575(cellular_component)|GO:0008150(biological_process)|GO:0016020(membrane)|GO:0016021(integral to membrane)	Mus musculus selection and upkeep of intraepithelial T cells 3 (Skint3), transcript variant 2, mRNA [NM_177578]	chr4:111973014-111973073	mm|4qD1	AGTTGAGAGGCATCTGAGTTGTTTCCTGTCTCGGGTTATTACAAATAAAGCTCTATGAAC	0	NM_177578	10.2419	10.4191	10.08	5.63178	5.45396	5.63178
Skint11	selection and upkeep of intraepithelial T cells 11	6.2	-1.339	-7.94	4e-05	0.022368	63.05	4e-05	-1	A_52_P169595	NM_177669	NM_177669	NM_177669	NM_177669	Mm.124482	230623	ENSMUST00000164297	TC1593588	GO:0003674(molecular_function)|GO:0005575(cellular_component)|GO:0008150(biological_process)|GO:0016020(membrane)|GO:0016021(integral to membrane)	Mus musculus selection and upkeep of intraepithelial T cells 11 (Skint11), transcript variant 2, mRNA [NM_177669]	chr4:113917416-113917475	mm|4qD1	AGAGGATGAGGATCTTCAATCTTTTTCAGACTTTAAGATTGAATTGTACTCGAAACTTGG	0	NM_177669	6.73922	6.82867	6.97823	5.99812	5.33092	5.33092
Skint4	selection and upkeep of intraepithelial T cells 4	7.32	-2.619	-23.37	0	0.000125	545.94	0	-1	A_55_P1987884	NM_178786	NM_178786	NM_178786	NM_178786	Mm.253775	320640	ENSMUST00000069769	TC1591275	GO:0003674(molecular_function)|GO:0005575(cellular_component)|GO:0008150(biological_process)|GO:0016020(membrane)|GO:0016021(integral to membrane)	Mus musculus selection and upkeep of intraepithelial T cells 4 (Skint4), mRNA [NM_178786]	chr4:111839835-111839894	mm|4qD1	CATCCTGAAAGAGGTAACCCAATCATAAAAAACAAACAAACACAGCAAAAAACCAAACCA	0	NM_178786	8.74651	8.75182	8.42066	5.98489	6.05889	5.95031
Serpina4-ps1	serine (or cysteine) peptidase inhibitor, clade A, member 4, pseudogene 1	6.42	-1.057	-5.58	0.00048	0.049248	31.16	0.00048	-1	A_55_P2004606	NR_002861	NR_002861	NR_002861	NR_002861	Mm.297023	321018		TC1654707		Mus musculus serine (or cysteine) peptidase inhibitor, clade A, member 4, pseudogene 1 (Serpina4-ps1), non-coding RNA [NR_002861]	chr12:105325060-105325119	mm|12qE	GGGTTTGAAAGTGGGAGAGACCCTCCTAGGGTGTCACACTGATTAAAACAAATGATATCT	0	NR_002861	7.16825	6.75154	6.89482	5.60486	5.67948	6.41574
2900005J15Rik	RIKEN cDNA 2900005J15 gene	7.43	-1.582	-8.92	2e-05	0.016608	79.65	2e-05	-1	A_55_P2275692	NR_027851	NR_027851	NR_027851	NR_027851	Mm.461781	67261		TC1589307	GO:0003674(molecular_function)|GO:0005575(cellular_component)|GO:0008150(biological_process)	Mus musculus RIKEN cDNA 2900005J15 gene (2900005J15Rik), non-coding RNA [NR_027851]	chr5:24608620-24608679	mm|5qA3	AGAGGCTGATTTCAGGATATCCTCTTTAATCCTCTCTCAAACCTTTTTGTTGTTATTTTG	0	NR_027851	8.17034	8.29424	8.06429	6.48784	6.39089	7.17659
Serpina3h	serine (or cysteine) peptidase inhibitor, clade A, member 3H	11.65	-1.227	-7.7	5e-05	0.025004	59.31	5e-05	-1	A_55_P2142222	NR_033450	NR_033450	NR_033450	NR_033450		546546			GO:0004867(serine-type endopeptidase inhibitor activity)|GO:0005576(extracellular region)|GO:0010951(negative regulation of endopeptidase activity)|GO:0030162(regulation of proteolysis)|GO:0034097(response to cytokine stimulus)|GO:0043434(response to pept	Mus musculus serine (or cysteine) peptidase inhibitor, clade A, member 3H (Serpina3h), non-coding RNA [NR_033450]	chr12:105491733-105491792	mm|12qE	GCTGCTGCCACAGGGGTCAAATTAATTCTATGTTGTGAAAAAATCTATTCTATGACAATA	0	NR_033450	12.3432	12.155	12.2372	10.7416	10.9037	11.4984
Gm8298	predicted gene 8298	6.51	-1.843	-5.88	0.00034	0.044261	34.61	0.00034	-1	A_66_P121972	XM_003086298	XM_003086298	XM_003086298	XM_003086298	Mm.389443	666803			GO:0003674(molecular_function)|GO:0005575(cellular_component)|GO:0008150(biological_process)	PREDICTED: Mus musculus predicted gene 8298 (Gm8298), mRNA [XM_003086298]	chr3:59681123-59681182	mm|3qD	ATGTAGAGGATGGAATTCATGGAGCCATATCATTTTCCACAGCACCGTTTTATTTAAAAT	0	XM_003086298	6.87754	7.71653	7.36632	5.28848	5.26991	6.55331

## Sheet: control vs HD2s UP
A	FoldChange.MutvsWT	log2Coef.MutvsWT	t	pvalue	pvalue.adj	F	Fpvalue	Res.MUvsWT	GenesRow	GenesCol	GenesFeatureNum	GenesControlType	GenesProbeName	GeneSymbol	GeneName	Description	GenesSystematicName	PrimaryAccession	RefSeqAccession	GenbankAccession	UniGeneID	EntrezGeneID	EnsemblID	TIGRID	GO	GenomicCoordinates	Cytoband	Sequence
6.5	2.12874	1.09	7.2	0.0003	0.00475	52.2	0.0003	1	126	19	20519	0	A_51_P417279	0610012G03Rik	RIKEN cDNA 0610012G03 gene	Mus musculus RIKEN cDNA 0610012G03 gene (0610012G03Rik), non-coding RNA [NR_027897]	NR_027897	NR_027897	NR_027897	NR_027897	Mm.347369	106264			GO:0005515(protein binding)|GO:0005575(cellular_component)|GO:0008150(biological_process)	chr16:31947759-31947700	mm|16qB2	ATTTGCTTTCGAGATCTGTGTGGCTTGTGACTTAAAATCCCATTCTGTGAAGAAATGGAG
8.4	2.23457	1.16	6	0.0008	0.00854	36.3	0.0008	1	307	88	50272	0	A_55_P2132671	1110002E22Rik	RIKEN cDNA 1110002E22 gene	PREDICTED: Mus musculus similar to hCG2038359 (LOC100039528), mRNA [XM_001473061]	XM_001473061	XM_001473061	XM_001473061	XM_001473061	Mm.464021	100039528			GO:0003674(molecular_function)|GO:0005575(cellular_component)|GO:0008150(biological_process)	chr3:137733317-137733376	mm|3qG3	ATCATTGCTCCCCCTTCCTTCGATGGCACCACCATGAGTTTCGTGGTGGAACACAGATGA
14.1	2.08493	1.06	8.3	0.0001	0.0031	68.6	0.0001	1	314	59	51391	0	A_51_P207153	1110008P14Rik	RIKEN cDNA 1110008P14 gene	Mus musculus RIKEN cDNA 1110008P14 gene (1110008P14Rik), mRNA [NM_198001]	NM_198001	NM_198001	NM_198001	NM_198001	Mm.27608	73737	ENSMUST00000048792	TC1675906	GO:0003674(molecular_function)|GO:0005575(cellular_component)|GO:0008150(biological_process)	chr2:32234822-32234763	mm|2qB	GGTAGATACTACTTGGCTTAGACACCATCTCGGGTACTGGCCTCCAGATCCTAGTGGGTC
8.7	2.07053	1.05	9.2	0.0001	0.00224	85.3	0.0001	1	286	148	46888	0	A_66_P104365	1110021J02Rik	RIKEN cDNA 1110021J02 gene	Mus musculus RIKEN cDNA 1110021J02 gene (1110021J02Rik), transcript variant 2, mRNA [NM_026782]	NM_026782	NM_026782	NM_026782	NM_026782	Mm.390979	68597	ENSMUST00000024815	TC1585705	GO:0003674(molecular_function)|GO:0005575(cellular_component)|GO:0008150(biological_process)|GO:0016020(membrane)|GO:0016021(integral to membrane)	chr17:29842230-29841370	mm|17qA3.3	AAGCCTCCAAGTATGAGAAAGAGCTAAAGCTGCTTCGACATGAGAACCGGAAGAACACGC
12.7	3.89062	1.96	6.9	0.0004	0.00543	48	0.0004	1	130	113	21269	0	A_52_P31814	1110038B12Rik	RIKEN cDNA 1110038B12 gene	Mus musculus RIKEN cDNA 1110038B12 gene (1110038B12Rik), transcript variant 1, non-coding RNA [NR_027943]	NR_027943	NR_027943	NR_027943	NR_027943	Mm.28895	68763		TC1672609	GO:0003674(molecular_function)|GO:0005575(cellular_component)|GO:0008150(biological_process)	chr17:35087303-35087244	mm|17qB1	GCCTCCCTTGAACATGAGTATTAGACAAATGAAATAAGAACTTATCTTGCCCAGACTATA
17	2.78949	1.48	12.3	0	0.0011	151	0	1	198	104	32412	0	A_55_P1971006	1190003J15Rik	RIKEN cDNA 1190003J15 gene	Mus musculus RIKEN cDNA 1190003J15 gene (1190003J15Rik), mRNA [NM_029821]	NM_029821	NM_029821	NM_029821	NM_029821	Mm.272359	76974	ENSMUST00000026554	TC1582402	GO:0005739(mitochondrion)|GO:0005777(peroxisome)|GO:0006144(purine base metabolic process)|GO:0006810(transport)|GO:0008150(biological_process)|GO:0016787(hydrolase activity)|GO:0033971(hydroxyisourate hydrolase activity)	chr7:148023789-148023848	mm|7qF5	GAAGATATTCTAGCTGCCCTGGAGTTTCATAATGGGAAGCTGTGACTTGGGTGTCAATAA
7.2	2.62079	1.39	7.1	0.0003	0.00488	51.1	0.0003	1	274	122	44894	0	A_52_P551011	1190007F08Rik	RIKEN cDNA 1190007F08 gene	Mus musculus RIKEN cDNA 1190007F08 gene (1190007F08Rik), transcript variant 1, mRNA [NM_001163721]	NM_001163721	NM_001163721	NM_001163721	NM_001163721	Mm.477488	68859	ENSMUST00000097764	TC1634650	GO:0003674(molecular_function)|GO:0005575(cellular_component)|GO:0008150(biological_process)|GO:0016020(membrane)|GO:0016021(integral to membrane)	chr4:153397814-153397521	mm|4qE2	AGCCTCATGCTATAGGAGGATCTCCCAGAAGCTGTGCTCTGGCAAGCTGGGGATAGCCAT
7.9	3.01049	1.59	12.5	0	0.00106	155.3	0	1	293	22	47910	0	A_55_P2058290	1300001I01Rik	RIKEN cDNA 1300001I01 gene	Mus musculus RIKEN cDNA 1300001I01 gene (1300001I01Rik), mRNA [NM_001081158]	NM_001081158	NM_001081158	NM_001081158	NM_001081158	Mm.214574	74148	ENSMUST00000117818	TC1768311	GO:0003674(molecular_function)|GO:0005488(binding)|GO:0005575(cellular_component)|GO:0008150(biological_process)	chr11:74483318-74483377	mm|11qB5	TTCAATGCAGAGGCCTAATTGAAGACACGAAAGTAAAGTGTGTAGGCATCAGCTCCAGCT
5.9	3.31728	1.73	7.9	0.0002	0.00356	62.7	0.0002	1	133	16	21664	0	A_55_P2126790	1500009L16Rik	RIKEN cDNA 1500009L16 gene	Mus musculus RIKEN cDNA 1500009L16 gene (1500009L16Rik), mRNA [NM_001145198]	NM_001145198	NM_001145198	NM_001145198	NM_001145198	Mm.271188	69784			GO:0003674(molecular_function)|GO:0005575(cellular_component)|GO:0008150(biological_process)	chr10:83225189-83225248	mm|10qC1	CAGCATTTGAAAATGAACTCGTTAAATGTGCATGCTATACACATATGGATTAAAGTCCTC
9.9	2.41162	1.27	10.1	0	0.00177	102.1	0	1	189	2	30834	0	A_55_P2018706	1500031L02Rik	RIKEN cDNA 1500031L02 gene	Mus musculus RIKEN cDNA 1500031L02 gene (1500031L02Rik), mRNA [NM_025892]	NM_025892	NM_025892	NM_025892	NM_025892	Mm.22990	66994	ENSMUST00000042869	TC1577514	GO:0003674(molecular_function)|GO:0005575(cellular_component)|GO:0008150(biological_process)	chr16:32108027-32108086	mm|16qB2	CTCACAAATCCTCTGTGTGCAGATGTGTTTGTTCTTACTAGAATATTATCTGATTGATAG
11.1	3.34035	1.74	5.9	0.0009	0.00917	34.8	0.0009	1	146	109	23889	0	A_55_P1980677	1700007K09Rik	RIKEN cDNA 1700007K09 gene	Mus musculus RIKEN cDNA 1700007K09 gene (1700007K09Rik), mRNA [NM_027037]	NM_027037	NM_027037	NM_027037	NM_027037	Mm.233840	69318	ENSMUST00000084507	TC1588443	GO:0003674(molecular_function)|GO:0005575(cellular_component)|GO:0005576(extracellular region)|GO:0008150(biological_process)	chr7:138469685-138469626	mm|7qF3	TAATGTATGTGGTGTCTATGCAGATGTTAACTCCCTGCCACCCTGCCTTTGTAGCATAAG
8.3	2.15846	1.11	3.6	0.0098	0.04691	13.3	0.0098	1	36	97	5837	0	A_66_P115959	1700016H13Rik	RIKEN cDNA 1700016H13 gene	Mus musculus RIKEN cDNA 1700016H13 gene (1700016H13Rik), transcript variant 2, mRNA [NM_001163550]	NM_001163550	NM_001163550	NM_001163550	NM_001163550	Mm.159141	74218	ENSMUST00000120108	TC1590098	GO:0003674(molecular_function)|GO:0005575(cellular_component)|GO:0008150(biological_process)	chr5:104077678-104077619	mm|5qE5	TGCTACACTCTTGTTCTTTGTGTCCCATACAGCAGCCCTCCCTGTAAGTAGATGAAAACA
6.3	5.06303	2.34	7.3	0.0003	0.00469	52.6	0.0003	1	13	147	2115	0	A_51_P204924	1700016M24Rik	RIKEN cDNA 1700016M24 gene	Mus musculus RIKEN cDNA 1700016M24 gene (1700016M24Rik), mRNA [NM_001177437]	NM_001177437	NM_001177437	NM_001177437	NM_001177437	Mm.263708	69439	ENSMUST00000023271	TC1584573	GO:0003674(molecular_function)|GO:0005794(Golgi apparatus)|GO:0008150(biological_process)	chr15:74436560-74436501	mm|15qD3	CTTACTATGTTCAAGACTAGCTGCACCTGCGATTGTTCTTATTTTTGTCTTTGTTGAGTC
8.5	4.37717	2.13	7.8	0.0002	0.00376	60.4	0.0002	1	103	99	16827	0	A_52_P491569	1700017B05Rik	RIKEN cDNA 1700017B05 gene	Mus musculus RIKEN cDNA 1700017B05 gene (1700017B05Rik), mRNA [NM_028820]	NM_028820	NM_028820	NM_028820	NM_028820	Mm.428905	74211	ENSMUST00000034846	TC1584752	GO:0003674(molecular_function)|GO:0005575(cellular_component)|GO:0008150(biological_process)	chr9:57101661-57101602	mm|9qB	TAACCGGGCAGAGACTTGCTGAACTTTTAACTTGAGGATCCTTCTCTTGAGAAAACCTGT
10.1	20.6776	4.37	13.6	0	0.00087	185.7	0	1	350	77	57313	0	A_51_P182257	1700019N12Rik	RIKEN cDNA 1700019N12 gene	Mus musculus RIKEN cDNA 1700019N12 gene (1700019N12Rik), mRNA [NM_001039494]	NM_001039494	NM_001039494	NM_001039494	NM_001039494	Mm.251306	67077	ENSMUST00000057716	TC1581796	GO:0003674(molecular_function)|GO:0005575(cellular_component)|GO:0008150(biological_process)	chr19:6996994-6996935	mm|19qA	CGGTCCCTCGAACCCAAGCTCAACCTCATCTGCATGGAATTTGAATCCTAGAGAAATTAA
9.1	9.98664	3.32	32.7	0	0.0002	1069.7	0	1	12	107	1911	0	A_51_P175699	1700020C11Rik	RIKEN cDNA 1700020C11 gene	Mus musculus RIKEN cDNA 1700020C11 gene (1700020C11Rik), mRNA [NM_026443]	NM_026443	NM_026443	NM_026443	NM_026443	Mm.41719	67900	ENSMUST00000004868	TC1576886	GO:0003674(molecular_function)|GO:0004089(carbonate dehydratase activity)|GO:0005739(mitochondrion)|GO:0006915(apoptosis)|GO:0007006(mitochondrial membrane organization)|GO:0008270(zinc ion binding)|GO:0015976(carbon utilization)	chr11:3991618-3991559	mm|11qA1	ACAGAGGTACAGTATTTGGGACACTCAGGGCAGAGTCTCTGGCCAGCCTGTTCCTGTTGC
7.6	4.53154	2.18	11	0	0.00142	120.3	0	1	194	108	31760	0	A_55_P2014056	1700092M07Rik	RIKEN cDNA 1700092M07 gene	Mus musculus RIKEN cDNA 1700092M07 gene (1700092M07Rik), mRNA [NM_001177347]	NM_001177347	NM_001177347	NM_001177347	NM_001177347	Mm.48791	74307		TC1655580	GO:0003674(molecular_function)|GO:0005575(cellular_component)|GO:0008150(biological_process)	chr19:8815656-8815715	mm|19qA	TGGTCTTAGTCCTCCCCAACACCAGAGAATAAAGTTAATATTGCGAATCTGCTGAAAACA
6.1	3.05252	1.61	8.5	0.0001	0.00284	72.4	0.0001	1	53	128	8656	0	A_51_P313397	1700121C10Rik	RIKEN cDNA 1700121C10 gene	PREDICTED: Mus musculus RIKEN cDNA 1700121C10 gene (1700121C10Rik), mRNA [XM_001477748]	XM_001477748	XM_001477748	XM_001477748	XM_001477748	Mm.245984	67364		TC1691081	GO:0003674(molecular_function)|GO:0005575(cellular_component)|GO:0008150(biological_process)	chr8:97326092-97326033	mm|8qC5	ACCAGTCTCTCTGATCATCTTCCTACGTACTCCCCTTTAGATGATCACTTATATTGTCTG
9.9	2.47942	1.31	6.5	0.0005	0.00655	42.8	0.0005	1	14	49	2181	0	A_51_P114177	1810022C23Rik	RIKEN cDNA 1810022C23 gene	Mus musculus RIKEN cDNA 1810022C23 gene (1810022C23Rik), mRNA [NM_026947]	NM_026947	NM_026947	NM_026947	NM_026947	Mm.28883	69123	ENSMUST00000021853	TC1649678	GO:0003674(molecular_function)|GO:0005575(cellular_component)|GO:0008150(biological_process)	chr13:35039975-35038935	mm|13qA3.3	CCAGGCTGAAAACATATTCGAAGCTCTCGCCAAACGTGATGAGAATTTCCAAAGAGTTAA
10.3	5.57897	2.48	3.7	0.0089	0.04384	13.8	0.0089	1	376	138	61638	0	A_51_P156857	2010002N04Rik	RIKEN cDNA 2010002N04 gene	Mus musculus RIKEN cDNA 2010002N04 gene (2010002N04Rik), mRNA [NM_134133]	NM_134133	NM_134133	NM_134133	NM_134133	Mm.273197	106878	ENSMUST00000042710	TC1578914	GO:0003674(molecular_function)|GO:0005575(cellular_component)|GO:0008150(biological_process)|GO:0016020(membrane)|GO:0016021(integral to membrane)	chr18:60634019-60633960	mm|18qD3	GTTATGTAAGAAGATAGCATAGATTTTGGGATAGTATTATGTCAGACGTTGCTTACTCTG
13.2	6.9163	2.79	11.4	0	0.00129	131	0	1	25	13	3949	0	A_51_P105380	2010005H15Rik	RIKEN cDNA 2010005H15 gene	Mus musculus RIKEN cDNA 2010005H15 gene (2010005H15Rik), mRNA [NM_029733]	NM_029733	NM_029733	NM_029733	NM_029733	Mm.327617	76770	ENSMUST00000063539	TC1590648	GO:0003674(molecular_function)|GO:0004869(cysteine-type endopeptidase inhibitor activity)|GO:0005575(cellular_component)|GO:0008150(biological_process)|GO:0030414(peptidase inhibitor activity)	chr16:36257452-36257511	mm|16qB3	CTTCTAAGCAGCAAATTCTAAAGTGTCCTGACTCTTCTCCTTGTAAACAGATTTGGCCAT
9.1	3.4822	1.8	4.3	0.0046	0.02731	18.3	0.0046	1	314	149	51481	0	A_52_P598835	2010109K11Rik	RIKEN cDNA 2010109K11 gene	Mus musculus RIKEN cDNA 2010109K11 gene (2010109K11Rik), mRNA [NM_001162903]	NM_001162903	NM_001162903	NM_001162903	NM_001162903	Mm.341352	72123			GO:0003674(molecular_function)|GO:0005575(cellular_component)|GO:0008150(biological_process)	chr12:33067657-33067716	mm|12qA3	ACTGTTATGTCTTAAGTGCATTAGAATGCAATTGTTTGTAATGGAACTGAAGTGTTTCCC
6.4	3.07375	1.62	6.4	0.0005	0.00693	41.3	0.0005	1	74	153	12125	0	A_52_P155805	2010204K13Rik	RIKEN cDNA 2010204K13 gene	Mus musculus RIKEN cDNA 2010204K13 gene (2010204K13Rik), transcript variant 1, non-coding RNA [NR_027924]	NR_027924	NR_027924	NR_027924	NR_027924	Mm.45111	68355	ENSMUST00000081164	TC1590916	GO:0003674(molecular_function)|GO:0005575(cellular_component)|GO:0008150(biological_process)	chrX:7000074-7000015	mm|XqA1.1	CGAGCTTCCTCCAAGTTTGGACCTTAGTGGGCCGGATGATTTGGAACTTGGAGAACTGAG
8.3	2.9897	1.58	10.8	0	0.00148	116.8	0	1	45	22	7238	0	A_52_P504342	2010305A19Rik	RIKEN cDNA 2010305A19 gene	Mus musculus RIKEN cDNA 2010305A19 gene (2010305A19Rik), mRNA [NM_027250]	NM_027250	NM_027250	NM_027250	NM_027250	Mm.28354	69893	ENSMUST00000131656	TC1651373	GO:0003674(molecular_function)|GO:0005488(binding)|GO:0005575(cellular_component)|GO:0008150(biological_process)	chr4:108010766-108010825	mm|4qC7	TTTCTGATGGCCTGTGAGAAACCAGGAAAGAAGTCTGTTGAATCCTGTCACAACGTTGGA
10.7	2.17347	1.12	6.9	0.0004	0.00563	46.9	0.0004	1	371	109	60789	0	A_51_P472217	2010317E24Rik	RIKEN cDNA 2010317E24 gene	Mus musculus RIKEN cDNA 2010317E24 gene (2010317E24Rik), mRNA [NM_001081085]	NM_001081085	NM_001081085	NM_001081085	NM_001081085	Mm.250293	72080	ENSMUST00000100323	TC1593566	GO:0003674(molecular_function)|GO:0005575(cellular_component)|GO:0005634(nucleus)|GO:0005737(cytoplasm)|GO:0008150(biological_process)	chr2:25232255-25232314	mm|2qA3	TTACGTCTGTCCTGATCCACCTGGCAGGGTTTCCTGGGATCACTGGCTTAGTAAAAAGTA
7.4	4.72397	2.24	9.9	0	0.00188	98.1	0	1	134	141	21953	0	A_55_P2031611	2210008F06Rik	RIKEN cDNA 2210008F06 gene	PREDICTED: Mus musculus RIKEN cDNA 2210008F06 gene (2210008F06Rik), mRNA [XM_001002792]	XM_001002792	XM_001002792	XM_001002792	XM_001002792	Mm.443420	70057			GO:0003674(molecular_function)|GO:0005575(cellular_component)|GO:0008150(biological_process)	chr11:77304855-77304914	mm|11qB5	ACTAGGAGAGGCCGCGAGAATGCCTGTACAATTCCTCATTAAATCGTTTTCAAAACCTTG
7.3	2.18859	1.13	5.2	0.0017	0.01432	26.8	0.0017	1	3	35	363	0	A_51_P224175	2210016F16Rik	RIKEN cDNA 2210016F16 gene	Mus musculus RIKEN cDNA 2210016F16 gene (2210016F16Rik), mRNA [NM_027335]	NM_027335	NM_027335	NM_027335	NM_027335	Mm.296610	70153	ENSMUST00000022032	TC1713384	GO:0003674(molecular_function)|GO:0005575(cellular_component)|GO:0008150(biological_process)	chr13:58482515-58482456	mm|13qB1	GGGTACTCAGAAGATGGAAGCTGGACAGTCATGAGTTCTAGGCCGTCCTGACGACTCGGA
6	2.08493	1.06	4.8	0.0025	0.01786	23.5	0.0025	1	315	108	51604	0	A_55_P2130627	2210404O07Rik	RIKEN cDNA 2210404O07 gene	Mus musculus RIKEN cDNA 2210404O07 gene (2210404O07Rik), mRNA [NM_001099917]	NM_001099917	NM_001099917	NM_001099917	NM_001099917	Mm.253147	72273	ENSMUST00000118206	TC1648876	GO:0003674(molecular_function)|GO:0005575(cellular_component)|GO:0008150(biological_process)|GO:0016020(membrane)|GO:0016021(integral to membrane)	chr10:80857597-80857656	mm|10qC1	AAGGAGTCCTCAGATGAGGAGAGAGGCAAGAAAACAGCTTTGTAAAGCATCTTGTCACCT
10.5	2.75108	1.46	9.8	0	0.00195	95.6	0	1	140	127	22923	0	A_55_P2062627	2210411K11Rik	RIKEN cDNA 2210411K11 gene	Mus musculus RIKEN cDNA 2210411K11 gene (2210411K11Rik), mRNA [NM_029384]	NM_029384	NM_029384	NM_029384	NM_029384	Mm.292837	664968	ENSMUST00000032596	TC1586270	GO:0003674(molecular_function)|GO:0005575(cellular_component)|GO:0008150(biological_process)	chr7:4736451-4736392	mm|7qA1	AATGTGGGCAGACTGAATCTGAGTGTAGACCACACACTTTCAAGAAAAGGTTTGGCAGTG
7.2	3.86375	1.95	5.1	0.0019	0.01494	26.1	0.0019	1	145	99	23715	0	A_51_P402144	2300002M23Rik	RIKEN cDNA 2300002M23 gene	Mus musculus RIKEN cDNA 2300002M23 gene (2300002M23Rik), mRNA [NM_175148]	NM_175148	NM_175148	NM_175148	NM_175148	Mm.265291	69542	ENSMUST00000044326	TC1728422	GO:0001968(fibronectin binding)|GO:0005518(collagen binding)|GO:0005539(glycosaminoglycan binding)|GO:0005540(hyaluronic acid binding)|GO:0005576(extracellular region)|GO:0005578(proteinaceous extracellular matrix)|GO:0005614(interstitial matrix)|GO:00082	chr17:35705426-35705485	mm|17qB1	GGTCCTTACCCAGTAAGAATCTGGGGGAGAAATGGTTGGTACCCATTAAGGATCTTGGGG
10.5	2.05623	1.04	6.3	0.0006	0.00737	39.6	0.0006	1	157	29	25613	0	A_55_P2014645	2310008H09Rik	RIKEN cDNA 2310008H09 gene	Mus musculus RIKEN cDNA 2310008H09 gene (2310008H09Rik), transcript variant 1, mRNA [NM_023197]	NM_023197	NM_023197	NM_023197	NM_023197	Mm.389948	66356	ENSMUST00000033277	TC1588592	GO:0005634(nucleus)	chr7:125989333-125989274	mm|7qF2	CCGGAATGCCTCCAAGTCTATCAAGTTGCAAGATTAAATATTATTGTCTTGTTCTTCAAA
14.2	2.41162	1.27	4.2	0.0049	0.02856	17.9	0.0049	1	12	6	1810	0	A_55_P1991778	2310028H24Rik	RIKEN cDNA 2310028H24 gene	Mus musculus RIKEN cDNA 2310028H24 gene (2310028H24Rik), transcript variant 1, mRNA [NM_001159583]	NM_001159583	NM_001159583	NM_001159583	NM_001159583	Mm.39215	71901	ENSMUST00000030150	TC1587678	GO:0003674(molecular_function)|GO:0005575(cellular_component)|GO:0008150(biological_process)	chr4:41466252-41466193	mm|4qA5	GCGTGTGTGTGTGTGTGTGTTGTACCCCAGTGTGTGTTGAGCCTATCTGTCCAGGGAACC
9.2	2.15846	1.11	7.3	0.0003	0.00465	52.9	0.0003	1	346	30	56610	0	A_52_P150525	2310030N02Rik	RIKEN cDNA 2310030N02 gene	Mus musculus RIKEN cDNA 2310030N02 gene (2310030N02Rik), mRNA [NM_001085493]	NM_001085493	NM_001085493	NM_001085493	NM_001085493	Mm.275265	76947	ENSMUST00000058183	TC1607877	GO:0003674(molecular_function)|GO:0005739(mitochondrion)|GO:0008150(biological_process)	chr4:10978365-10978306	mm|4qA1	TAGAGGACTACTTAAAGAAAATCCAGCGAGTAGACTTTGATATATTCCATCCGTCTTTAC
13.7	2.09943	1.07	5.2	0.0016	0.01368	27.5	0.0016	1	228	124	37352	0	A_55_P1994418	2310042E22Rik	RIKEN cDNA 2310042E22 gene	Mus musculus RIKEN cDNA 2310042E22 gene (2310042E22Rik), mRNA [NM_025634]	NM_025634	NM_025634	NM_025634	NM_025634	Mm.422867	66561		TC1585209	GO:0003674(molecular_function)|GO:0005575(cellular_component)|GO:0008150(biological_process)	chr16:21152826-21152767	mm|16qB1	GTCTTTCATTGGAAAGAACAAAATGGTGCTTTCCTGTCATGGCTTTTGGTAAATTTTCTT
6.6	2.42839	1.28	4.5	0.0034	0.02239	20.6	0.0034	1	180	17	29373	0	A_51_P345340	2310043J07Rik	RIKEN cDNA 2310043J07 gene	Mus musculus RIKEN cDNA 2310043J07 gene (2310043J07Rik), mRNA [NM_027158]	NM_027158	NM_027158	NM_027158	NM_027158	Mm.75713	69665	ENSMUST00000156530	TC1586288	GO:0003674(molecular_function)|GO:0005575(cellular_component)|GO:0008150(biological_process)|GO:0016020(membrane)|GO:0016021(integral to membrane)	chr5:136540130-136540189	mm|5qG2	GCTTGGACTAGGCAATCTTTATCAGAAATAAATGCCCCGAATACCTTTGTGCTTCATCTT
10.4	2.58471	1.37	14.3	0	0.00078	203.9	0	1	303	149	49677	0	A_51_P140368	2310061C15Rik	RIKEN cDNA 2310061C15 gene	Mus musculus RIKEN cDNA 2310061C15 gene (2310061C15Rik), mRNA [NM_026844]	NM_026844	NM_026844	NM_026844	NM_026844	Mm.4011	66531	ENSMUST00000128304	NP359183	GO:0003674(molecular_function)|GO:0005575(cellular_component)|GO:0008150(biological_process)	chr8:119413636-119413577	mm|8qE1	CTGGTGGCCGAAGAATATCCTATCTTATTTGCCTCTAGGACTCTTTGTATGAAAAGTGCT
10	3.03143	1.6	9.1	0.0001	0.0023	83.5	0.0001	1	112	107	18311	0	A_52_P180565	2310061I04Rik	RIKEN cDNA 2310061I04 gene	Mus musculus RIKEN cDNA 2310061I04 gene (2310061I04Rik), mRNA [NM_001033630]	NM_001033630	NM_001033630	NM_001033630	NM_001033630	Mm.260159	69662	ENSMUST00000146451	TC1617354	GO:0003674(molecular_function)|GO:0005739(mitochondrion)|GO:0008150(biological_process)	chr17:36031885-36030017	mm|17qB1	GTGATAAAGAGGATCTTTACCGGACCTTCGATGCCTTTTCCACCTTCTACCTGAATTCCA
8	2.67586	1.42	9.2	0.0001	0.00227	84.1	0.0001	1	91	63	14823	0	A_51_P357422	2410022L05Rik	RIKEN cDNA 2410022L05 gene	Mus musculus RIKEN cDNA 2410022L05 gene (2410022L05Rik), mRNA [NM_025556]	NM_025556	NM_025556	NM_025556	NM_025556	Mm.29063	66423	ENSMUST00000033839	TC1642941	GO:0003674(molecular_function)|GO:0005575(cellular_component)|GO:0005634(nucleus)|GO:0006350(transcription)|GO:0008150(biological_process)|GO:0016568(chromatin modification)|GO:0045449(regulation of transcription)	chr8:13885085-13885026	mm|8qA1.1	CACTACTCCAAGATGGTCTTCGAAACAGGACAGTTTGATGATGCCGAAGACTAGAAGTGT
8	2.51403	1.33	5.7	0.0011	0.01058	32.1	0.0011	1	315	115	51611	0	A_52_P56397	2610002D18Rik	RIKEN cDNA 2610002D18 gene	Mus musculus RIKEN cDNA 2610002D18 gene (2610002D18Rik), mRNA [NM_001081099]	NM_001081099	NM_001081099	NM_001081099	NM_001081099	Mm.141592	69885	ENSMUST00000105866	TC1705719	GO:0003674(molecular_function)|GO:0005575(cellular_component)|GO:0008150(biological_process)	chr4:134079662-134079721	mm|4qD3	TAATCGGGTTATCAGGCACTAGTTCTAGATGCTTATGTGAGGGTATCTGCAAGTGGCAGA
6.6	2.07053	1.05	7.8	0.0002	0.00377	60.1	0.0002	1	206	68	33688	0	A_55_P2146279	2610027L16Rik	RIKEN cDNA 2610027L16 gene	Mus musculus RIKEN cDNA 2610027L16 gene (2610027L16Rik), mRNA [NM_026403]	NM_026403	NM_026403	NM_026403	NM_026403	Mm.180338	67842			GO:0003674(molecular_function)|GO:0003723(RNA binding)|GO:0005488(binding)|GO:0005575(cellular_component)|GO:0008150(biological_process)	chr14:56374169-56374228	mm|14qC3	GCTCTACCTCCAGGTGTTTTGCCATCTTCCCTGTAGGGGTTTTGTTTGTTTATTTCTTTT
10.5	2.34567	1.23	3.9	0.0076	0.0389	14.8	0.0076	1	191	43	31203	0	A_52_P609024	2610036L11Rik	RIKEN cDNA 2610036L11 gene	Mus musculus RIKEN cDNA 2610036L11 gene (2610036L11Rik), mRNA [NM_001109747]	NM_001109747	NM_001109747	NM_001109747	NM_001109747	Mm.251779	66311	ENSMUST00000099985	TC1667224	GO:0000775(chromosome, centromeric region)|GO:0003674(molecular_function)|GO:0003677(DNA binding)|GO:0005575(cellular_component)|GO:0005634(nucleus)|GO:0005694(chromosome)|GO:0008150(biological_process)	chr10:29918343-29918284	mm|10qA4	GAGTCCAGGACAAATGCTTGTGAAAGTAAATCTAGAGTTATCAAAAAGGATCATGTACTG
9.3	2.14355	1.1	5.1	0.002	0.0155	25.6	0.002	1	174	161	28533	0	A_55_P2140383	2610039C10Rik	RIKEN cDNA 2610039C10 gene	Mus musculus RIKEN cDNA 2610039C10 gene (2610039C10Rik), mRNA [NM_025642]	NM_025642	NM_025642	NM_025642	NM_025642	Mm.180363	66578	ENSMUST00000023703	TC1643352	GO:0000775(chromosome, centromeric region)|GO:0003674(molecular_function)|GO:0005575(cellular_component)|GO:0005634(nucleus)|GO:0007049(cell cycle)|GO:0007067(mitosis)|GO:0008150(biological_process)|GO:0051301(cell division)	chr16:90720221-90720162	mm|16qC3.3	GGAAGAAGTCCTGACAGCCCTGCAAAAGAAGCTACGGGAAGTTGAATCTAAACTGTCCTT
6.7	2.07053	1.05	4.3	0.0043	0.02626	18.7	0.0043	1	198	59	32367	0	A_55_P2000209	2610203C20Rik	RIKEN cDNA 2610203C20 gene	Mus musculus RIKEN cDNA 2610203C20 gene (2610203C20Rik), non-coding RNA [NR_015483]	NR_015483	NR_015483	NR_015483	NR_015483	Mm.38166	100042464	ENSMUST00000098868	TC1711193	GO:0003674(molecular_function)|GO:0005575(cellular_component)|GO:0008150(biological_process)	chr9:41398338-41398397	mm|9qA5.1	CCAGTGAAAGGAAAAAGACTGCAGAGGCTTCAGACTGACGGACGCTCATGCCAACTGTGA
11.7	38.8542	5.28	14	0	0.00082	195	0	1	4	15	507	0	A_66_P108468	2610528A11Rik	RIKEN cDNA 2610528A11 gene	PREDICTED: Mus musculus RIKEN cDNA 2610528A11 gene (2610528A11Rik), mRNA [XM_980662]	XM_980662	XM_980662	XM_980662	XM_980662	Mm.271619	70045		TC1605245	GO:0003674(molecular_function)|GO:0005575(cellular_component)|GO:0008150(biological_process)	chr14:37915426-37915367	mm|14qB	TAACACTTAACCACTGGTCTCCAAACCAACACCTGTAACTTCCTAATGAAATCATCAGGA
11.6	2.26577	1.18	10.8	0	0.00146	117.4	0	1	239	52	39084	0	A_55_P2039444	2610528E23Rik	RIKEN cDNA 2610528E23 gene	Mus musculus RIKEN cDNA 2610528E23 gene (2610528E23Rik), mRNA [NM_025599]	NM_025599	NM_025599	NM_025599	NM_025599	Mm.425976	66497	ENSMUST00000114371	TC1580193	GO:0003674(molecular_function)|GO:0003676(nucleic acid binding)|GO:0005524(ATP binding)|GO:0005575(cellular_component)|GO:0008026(ATP-dependent helicase activity)|GO:0008150(biological_process)	chr16:57302371-57302312	mm|16qC1.1	CTAGATATGGGAGTGTTCAGCCTGTGCAAGTCGGACTCCTTGAAGCTGGGTCTTTTCTAA
9.3	3.05252	1.61	6.4	0.0005	0.007	41	0.0005	1	22	38	3482	0	A_55_P2073507	2610528J11Rik	RIKEN cDNA 2610528J11 gene	Mus musculus RIKEN cDNA 2610528J11 gene (2610528J11Rik), mRNA [NM_025572]	NM_025572	NM_025572	NM_025572	NM_025572	Mm.34431	66451	ENSMUST00000106367	TC1581942	GO:0016020(membrane)|GO:0016021(integral to membrane)	chr4:118202401-118202460	mm|4qD2.1	GCTCCATCTTTGGACACTTCCCTCCATGCCTGGCAGTTTAAAGACAGTGAGTGACTCCTC
8	2.07053	1.05	7.6	0.0002	0.00405	57.6	0.0002	1	202	126	33090	0	A_55_P2001342	2700078E11Rik	RIKEN cDNA 2700078E11 gene	Mus musculus RIKEN cDNA 2700078E11 gene (2700078E11Rik), transcript variant 1, mRNA [NM_030197]	NM_030197	NM_030197	NM_030197	NM_030197	Mm.259026	78832	ENSMUST00000081790	TC1578247	GO:0003674(molecular_function)|GO:0005575(cellular_component)|GO:0006511(ubiquitin-dependent protein catabolic process)|GO:0008150(biological_process)|GO:0031461(cullin-RING ubiquitin ligase complex)|GO:0031625(ubiquitin protein ligase binding)	chr19:60603850-60603791	mm|19qD3	GTGCAACAAAACAACAGTTCTTCGCAAAAGTCTGAAGCTTATTTAGTTGTGTCTCAATAA
6.2	2.46229	1.3	7.9	0.0002	0.00363	61.8	0.0002	1	241	138	39498	0	A_52_P496628	2700081O15Rik	RIKEN cDNA 2700081O15 gene	Mus musculus RIKEN cDNA 2700081O15 gene (2700081O15Rik), mRNA [NM_175381]	NM_175381	NM_175381	NM_175381	NM_175381	Mm.386838	108899	ENSMUST00000065325	TC1577317	GO:0003674(molecular_function)|GO:0005575(cellular_component)|GO:0008150(biological_process)	chr19:7499516-7499575	mm|19qA	CATGTTTTACGCTGAGGGTGATTATTCTCGCCCACCTCTACATAAATTGGAGCCACAGAT
13	2.94854	1.56	7.4	0.0002	0.00446	54.3	0.0002	1	122	104	19948	0	A_55_P2010704	2700094K13Rik	RIKEN cDNA 2700094K13 gene	Mus musculus RIKEN cDNA 2700094K13 gene (2700094K13Rik), transcript variant 2, mRNA [NM_001037279]	NM_001037279	NM_001037279	NM_001037279	NM_001037279	Mm.259293	72657	ENSMUST00000102647	TC1623112	GO:0008430(selenium binding)|GO:0045454(cell redox homeostasis)	chr2:84510228-84510169	mm|2qD	TCAAATTTCCTGAGCCTCAAGAGGTGGTTGAAGAATTGAAGAAGTACCTTTCATAAAGAG
11.3	3.55537	1.83	20.4	0	0.00038	417.7	0	1	25	147	4083	0	A_51_P169032	2810004N23Rik	RIKEN cDNA 2810004N23 gene	Mus musculus RIKEN cDNA 2810004N23 gene (2810004N23Rik), mRNA [NM_025615]	NM_025615	NM_025615	NM_025615	NM_025615	Mm.436864	66523	ENSMUST00000034465	TC1577090	GO:0003674(molecular_function)|GO:0005575(cellular_component)|GO:0008150(biological_process)	chr8:127363433-127363374	mm|8qE2	CGTAATGTTACTGTCTCTAAGTGTCTGTGAATGACGCTGAAGTGCCTTTTGGACTCAGTG
8.3	4.92458	2.3	16	0	0.00061	256.6	0	1	32	164	5248	0	A_55_P2054342	2810408I11Rik	RIKEN cDNA 2810408I11 gene	PREDICTED: Mus musculus RIKEN cDNA 2810408I11 gene (2810408I11Rik), mRNA [XM_001475679]	XM_001475679	XM_001475679	XM_001475679	XM_001475679	Mm.69044	69941			GO:0003674(molecular_function)|GO:0005575(cellular_component)|GO:0008150(biological_process)	chr1:64726521-64726462	mm|1qC2	CCCAAGAGATCCCCTGCTTTTAGCATTTTATGGCATACTTCTCTAAACTTTAATAAAATG
8.1	3.38698	1.76	5.9	0.0008	0.00908	35	0.0008	1	350	2	57238	0	A_66_P124445	3110002H16Rik	RIKEN cDNA 3110002H16 gene	Mus musculus RIKEN cDNA 3110002H16 gene (3110002H16Rik), mRNA [NM_029623]	NM_029623	NM_029623	NM_029623	NM_029623	Mm.196596	76482	ENSMUST00000025276	TC1576317		chr18:12347589-12347726	mm|18qA1	AGAGACTTTCAACAGCAAATGATGAGATAGTAGAAGTTCTTCTGTCTAAACACCAGGTGT
9.1	2.20381	1.14	11.5	0	0.00128	132.5	0	1	99	66	16138	0	A_55_P2160322	3200002M19Rik	RIKEN cDNA 3200002M19 gene	Mus musculus RIKEN cDNA 3200002M19 gene (3200002M19Rik), mRNA [NM_027532]	NM_027532	NM_027532	NM_027532	NM_027532	Mm.284491	75430	ENSMUST00000143835	TC1659065	GO:0003674(molecular_function)|GO:0005575(cellular_component)|GO:0008150(biological_process)	chr7:109047449-109047508	mm|7qE3	TGATGAGGACAGTGAAGATGACTCAGAAGATGATGAGGACATGCAAGACATGGATGAGAT
10.4	3.01049	1.59	5	0.0021	0.01596	25.1	0.0021	1	251	85	41085	0	A_66_P107129	3300005D01Rik	RIKEN cDNA 3300005D01 gene	PREDICTED: Mus musculus RIKEN cDNA 3300005D01 gene (3300005D01Rik), mRNA [XM_001476467]	XM_001476467	XM_001476467	XM_001476467	XM_001476467	Mm.23696	78512		TC1620938	GO:0003674(molecular_function)|GO:0005575(cellular_component)|GO:0008150(biological_process)	chr17:5803166-5803225	mm|17qA1	ATAATCAGGAAGGGGTTTGAGATAGCTGCCTTGTGTTTCCAGGCCAGTCCATCTCAAAAT
9	2.82843	1.5	9.3	0.0001	0.0022	86.8	0.0001	1	201	67	32867	0	A_51_P343889	4930471M23Rik	RIKEN cDNA 4930471M23 gene	Mus musculus RIKEN cDNA 4930471M23 gene (4930471M23Rik), mRNA [NM_175675]	NM_175675	NM_175675	NM_175675	NM_175675	Mm.475904	74919	ENSMUST00000143867	TC1575801	GO:0003674(molecular_function)|GO:0005764(lysosome)|GO:0008150(biological_process)|GO:0016020(membrane)|GO:0016021(integral to membrane)	chr5:30960340-30960399	mm|5qB1	CGTTGCCAGAGAGGATGGGAGGATACCAGGTCTTGCTTTAATCCTGAGGCCTGTAATATT
7.6	2.47942	1.31	5.8	0.001	0.00999	33.1	0.001	1	207	115	33899	0	A_55_P2043582	4930480E11Rik	RIKEN cDNA 4930480E11 gene	Mus musculus RIKEN cDNA 4930480E11 gene (4930480E11Rik), mRNA [NM_001177966]	NM_001177966	NM_001177966	NM_001177966	NM_001177966	Mm.159364	74910	ENSMUST00000035626	NP352494	GO:0003674(molecular_function)|GO:0005575(cellular_component)|GO:0008150(biological_process)	chrX:75616219-75616278	mm|XqB	TTGACTGTGTCCTCCCCTCATTTTTCATTTGTATTGAGTGGACACCCTTTGGCACCACAA
7	2.39496	1.26	8.3	0.0001	0.00306	69.1	0.0001	1	9	87	1399	0	A_65_P20433	4930547N16Rik	RIKEN cDNA 4930547N16 gene	Mus musculus RIKEN cDNA 4930547N16 gene (4930547N16Rik), mRNA [NM_029249]	NM_029249	NM_029249	NM_029249	NM_029249	Mm.179378	75317	ENSMUST00000048518	TC1580879	GO:0003674(molecular_function)|GO:0003677(DNA binding)|GO:0005575(cellular_component)|GO:0005634(nucleus)|GO:0005737(cytoplasm)|GO:0008150(biological_process)	chr10:87554878-87554819	mm|10qC1	GAGAACAAACAATGACTATAAATACCATGCAGAATTGAGAAAAACTGTGGACTTACAACG
7.7	7.4127	2.89	6.7	0.0004	0.00599	45.1	0.0004	1	203	28	33156	0	A_55_P2112195	4930564C03Rik	RIKEN cDNA 4930564C03 gene	RIKEN cDNA 4930564C03 gene Gene [Source:MGI Symbol;Acc:MGI:1922591] [ENSMUST00000052701]	ENSMUST00000052701	ENSMUST00000052701	XM_001003502	XM_001003502	Mm.386821	75341	ENSMUST00000052701	TC1591519	GO:0003674(molecular_function)|GO:0005575(cellular_component)|GO:0008150(biological_process)	chr17:45016772-45016713	mm|17qB3	AAATGCTTGGCCCTGCCACCATTTTTGAGAAGTCATGTACGAAAAATCAAAGATCAGTAA
11.4	3.13834	1.65	5.4	0.0014	0.01218	29.4	0.0014	1	287	133	47037	0	A_55_P2101920	4931408A02Rik	RIKEN cDNA 4931408A02 gene	Mus musculus RIKEN cDNA 4931408A02 gene (4931408A02Rik), mRNA [NM_027627]	NM_027627	NM_027627	NM_027627	NM_027627	Mm.253077	70967	ENSMUST00000099543	NP1486437	GO:0003674(molecular_function)|GO:0005529(sugar binding)|GO:0005575(cellular_component)|GO:0005886(plasma membrane)|GO:0008150(biological_process)|GO:0016020(membrane)|GO:0016021(integral to membrane)	chr16:90904881-90904940	mm|16qC3.3	CGTCGCACTGTTTACAGCACACCCTGGAATAAATTGGGAGGAAGCCGTGGTGTCTTGCAA
9.2	2.07053	1.05	9.8	0	0.0019	96.9	0	1	297	123	48667	0	A_51_P189208	4933417G07Rik	RIKEN cDNA 4933417G07 gene	Mus musculus RIKEN cDNA 4933417G07 gene (4933417G07Rik), non-coding RNA [NR_033592]	NR_033592	NR_033592	NR_033592	NR_033592	Mm.195603	71182		TC1600559	GO:0003674(molecular_function)|GO:0005575(cellular_component)|GO:0008150(biological_process)	chr3:55651541-55651600	mm|3qC	ACAGAAACCTAATTACATCAAGAAATTTGCATCAAGTGGCTGTGACAACCTCATCAAGCT
8.1	2.07053	1.05	6.1	0.0007	0.00814	37.3	0.0007	1	140	119	22915	0	A_55_P2048164	5730528L13Rik	RIKEN cDNA 5730528L13 gene	Mus musculus RIKEN cDNA 5730528L13 gene (5730528L13Rik), transcript variant 1, mRNA [NM_001145924]	NM_001145924	NM_001145924	NM_001145924	NM_001145924	Mm.140749	66665	ENSMUST00000064807	TC1584166	GO:0005575(cellular_component)|GO:0008150(biological_process)|GO:0042802(identical protein binding)	chr4:48574310-48574369	mm|4qB1	CTGTTACAGTCTTCTAAAAGTCACCACTATGCGTGCTATAATTCTGAATGTAACATTCTT
9.6	3.36359	1.75	10.1	0	0.0018	101.1	0	1	205	63	33519	0	A_55_P2005838	5730590G19Rik	RIKEN cDNA 5730590G19 gene	Mus musculus RIKEN cDNA 5730590G19 gene (5730590G19Rik), mRNA [NM_029835]	NM_029835	NM_029835	NM_029835	NM_029835	Mm.28132	77011	ENSMUST00000035977	TC1581550	GO:0003674(molecular_function)|GO:0005575(cellular_component)|GO:0005634(nucleus)|GO:0006281(DNA repair)|GO:0006974(response to DNA damage stimulus)|GO:0007049(cell cycle)|GO:0008150(biological_process)	chr7:86842944-86843003	mm|7qD3	CAGGAATTCTTGGGGGACATATTTAAGATGTAAGCCATAATGAGATTACTCCTGTTTATT
7.7	3.16017	1.66	5.4	0.0014	0.01244	29	0.0014	1	369	55	60407	0	A_51_P248857	6230427J02Rik	RIKEN cDNA 6230427J02 gene	Mus musculus RIKEN cDNA 6230427J02 gene (6230427J02Rik), mRNA [NM_026597]	NM_026597	NM_026597	NM_026597	NM_026597	Mm.76166	68176	ENSMUST00000048568	TC1581184	GO:0003674(molecular_function)|GO:0005575(cellular_component)|GO:0008150(biological_process)	chr9:107886930-107886871	mm|9qF2	AACAGGGGCCGCAGTCGGCAGCCCCTGGTGCTAGGGGATAACTGTTTTGCTGATTTAGTT
7	2.21914	1.15	3.9	0.0069	0.03657	15.4	0.0069	1	117	163	19187	0	A_66_P119489	6430531B16Rik	RIKEN cDNA 6430531B16 gene	Mus musculus RIKEN cDNA 6430531B16 gene (6430531B16Rik), mRNA [NM_001033465]	NM_001033465	NM_001033465	NM_001033465	NM_001033465	Mm.440431	381933	ENSMUST00000097970	TC1658323	GO:0003674(molecular_function)|GO:0005575(cellular_component)|GO:0008150(biological_process)	chr7:147158261-147158202	mm|7qF4	TGGTTCTCCCAACCCCCCAATATCGTGTCATCATCATTGATTTACTGCATTTGTGAGCTC
5.9	2.60268	1.38	6.8	0.0004	0.00583	46	0.0004	1	45	44	7260	0	A_52_P468683	6430571L13Rik	RIKEN cDNA 6430571L13 gene	Mus musculus RIKEN cDNA 6430571L13 gene (6430571L13Rik), mRNA [NM_175486]	NM_175486	NM_175486	NM_175486	NM_175486	Mm.71039	235599	ENSMUST00000042581	TC1584643	GO:0003674(molecular_function)|GO:0005575(cellular_component)|GO:0008150(biological_process)|GO:0016020(membrane)|GO:0016021(integral to membrane)	chr9:107251489-107251548	mm|9qF1	TCCTTTGAGGTAAAGACCTAAAGAAGCAAGTCTGACTTTAGTTTTTCCTTTCCACCGTAT
7.1	2.12874	1.09	4.7	0.0028	0.01966	22.2	0.0028	1	213	38	34806	0	A_52_P29953	6530418L21Rik	RIKEN cDNA 6530418L21 gene	Mus musculus RIKEN cDNA 6530418L21 gene (6530418L21Rik), transcript variant 1, mRNA [NM_175398]	NM_175398	NM_175398	NM_175398	NM_175398	Mm.212591	109050	ENSMUST00000066610	TC1579047	GO:0003674(molecular_function)|GO:0005575(cellular_component)|GO:0008150(biological_process)	chr3:105521608-105521667	mm|3qF2.2	AAATCTGTAGCTTTTTGCTAGGCAATGTACCTATCTCAGAACGATTAATCAATGGGGTCA
7.4	2.75108	1.46	6.4	0.0006	0.00717	40.4	0.0006	1	320	39	52355	0	A_52_P655265	6720463M24Rik	RIKEN cDNA 6720463M24 gene	Mus musculus RIKEN cDNA 6720463M24 gene (6720463M24Rik), mRNA [NM_175265]	NM_175265	NM_175265	NM_175265	NM_175265	Mm.23503	77744	ENSMUST00000022656	TC1581219	GO:0003674(molecular_function)|GO:0005575(cellular_component)|GO:0007049(cell cycle)|GO:0007067(mitosis)|GO:0008150(biological_process)|GO:0051301(cell division)	chr14:99473173-99473232	mm|14qE2.2	GGTCAATGAACTGCTTGTTAAGACTTTGAATGGTAGTCTTGAATTTATCAGTTCTAGGAA
7.3	2.86791	1.52	9.2	0.0001	0.00225	85	0.0001	1	305	156	50012	0	A_52_P476029	8430427H17Rik	RIKEN cDNA 8430427H17 gene	Mus musculus RIKEN cDNA 8430427H17 gene (8430427H17Rik), transcript variant 1, mRNA [NM_001001986]	NM_001001986	NM_001001986	NM_001001986	NM_001001986	Mm.50600	329540	ENSMUST00000109784	TC1603958	GO:0003674(molecular_function)|GO:0005575(cellular_component)|GO:0008150(biological_process)	chr2:153233286-153233227	mm|2qH1	GTCATAAGTATGTGGAATCCTTTTCCTTTTGAGACTGTATATCATATACCAGACTGAATC
7.6	2.78949	1.48	9.8	0	0.00195	95.4	0	1	366	22	59882	0	A_55_P2031999	9030617O03Rik	RIKEN cDNA 9030617O03 gene	Mus musculus RIKEN cDNA 9030617O03 gene (9030617O03Rik), mRNA [NM_145448]	NM_145448	NM_145448	NM_145448	NM_145448	Mm.218590	217830	ENSMUST00000110073	TC1772399	GO:0003674(molecular_function)|GO:0005739(mitochondrion)|GO:0008150(biological_process)	chr12:102110492-102110551	mm|12qE	GGGCCTTCATTGTGAAAAAGGAACACATGGTATGGATTTTACACTCCAATAAAATATAAG
6	2.28153	1.19	4	0.0063	0.03439	16	0.0063	1	66	137	10797	0	A_55_P2106529	9230117E06Rik	RIKEN cDNA 9230117E06 gene	PREDICTED: Mus musculus RIKEN cDNA 9230117E06 gene (9230117E06Rik), mRNA [XM_001478403]	XM_001478403	XM_001478403	XM_001478403	XM_001478403		78082		TC1646147	GO:0003674(molecular_function)|GO:0005575(cellular_component)|GO:0008150(biological_process)	chr16:22517699-22517758	mm|16qB1	CAAGGCCCAAACGCTTACTCTCATGAATAAACAGTGAAAAGAGTGATTATTAAGAGATAA
5.8	3.38698	1.76	4.8	0.0027	0.01898	22.7	0.0027	1	3	120	448	0	A_55_P2115851	9930013L23Rik	RIKEN cDNA 9930013L23 gene	Mus musculus RIKEN cDNA 9930013L23 gene (9930013L23Rik), mRNA [NM_030728]	NM_030728	NM_030728	NM_030728	NM_030728	Mm.160389	80982	ENSMUST00000104886	TC1585969	GO:0003674(molecular_function)|GO:0005737(cytoplasm)|GO:0008150(biological_process)	chr7:91082420-91082361	mm|7qD3	ATCTGAGAGTGGTTGGCTCCAGACCAGGATCTTTCAGCTTATGTTCACTCTGAGCAAATA
12.1	22.7848	4.51	6.7	0.0004	0.00605	44.9	0.0004	1	198	117	32425	0	A_55_P2116650	A130040M12Rik	RIKEN cDNA A130040M12 gene	Mus musculus RIKEN cDNA A130040M12 gene (A130040M12Rik), non-coding RNA [NR_002860]	NR_002860	NR_002860	NR_002860	NR_002860	Mm.332931	319269		TC1649153	GO:0003674(molecular_function)|GO:0005575(cellular_component)|GO:0008150(biological_process)	chrX:140709163-140709104	mm|XqF2	AAGTATTTAGAGGTCAAATGAAAATTCCATTGTGTGTACAGACCTCAGAGCTCAGGAAAG
8.2	7.31065	2.87	11	0	0.00142	120.3	0	1	69	117	11269	0	A_51_P158073	A230050P20Rik	RIKEN cDNA A230050P20 gene	Mus musculus RIKEN cDNA A230050P20 gene (A230050P20Rik), mRNA [NM_175687]	NM_175687	NM_175687	NM_175687	NM_175687	Mm.249932	319278	ENSMUST00000043911	TC1659666	GO:0003674(molecular_function)|GO:0005575(cellular_component)|GO:0008150(biological_process)	chr9:20678667-20678726	mm|9qA3	AACCTTCCCTATCTTATTGAATAGAAGCCCTGCTACTCCATCTCTTCACCGAAATAAAAG
6.2	2.34567	1.23	4.1	0.0059	0.03278	16.5	0.0059	1	208	81	34029	0	A_55_P2076916	A230065H16Rik	RIKEN cDNA A230065H16 gene	Mus musculus RIKEN cDNA A230065H16 gene (A230065H16Rik), mRNA [NM_001101503]	NM_001101503	NM_001101503	NM_001101503	NM_001101503	Mm.125602	380787		TC1614696	GO:0003674(molecular_function)|GO:0005575(cellular_component)|GO:0008150(biological_process)	chr12:112650200-112650259	mm|12qF1	ATCTGGAACATACCCCTCTTTGTTCAGTGGCTTGAAGCAGAAATAAAGGCATCCTTCCTG
6.6	2.96905	1.57	7.6	0.0002	0.00407	57.4	0.0002	1	80	72	13028	0	A_51_P116601	A330021E22Rik	RIKEN cDNA A330021E22 gene	Mus musculus RIKEN cDNA A330021E22 gene (A330021E22Rik), mRNA [NM_172447]	NM_172447	NM_172447	NM_172447	NM_172447	Mm.319007	207686	ENSMUST00000148347	TC1580891	GO:0003674(molecular_function)|GO:0005488(binding)|GO:0005575(cellular_component)|GO:0008150(biological_process)	chr5:5581249-5581190	mm|5qA1	CGGGTGAAAGTGAAGCCACCACTGAATGATCCTAAAAAGAGCATCCCTACATGATGTGTT
7	3.01049	1.59	12.6	0	0.00105	157.5	0	1	169	22	27574	0	A_55_P1963920	A430084P05Rik	RIKEN cDNA A430084P05 gene	Mus musculus RIKEN cDNA A430084P05 gene (A430084P05Rik), mRNA [NM_001045526]	NM_001045526	NM_001045526	NM_001045526	NM_001045526	Mm.164325	327957	ENSMUST00000108534		GO:0003674(molecular_function)|GO:0005575(cellular_component)|GO:0008150(biological_process)|GO:0016020(membrane)|GO:0016021(integral to membrane)	chr11:70604503-70604444	mm|11qB3	GCAGGGATCCTTCAATACAATTCCTTATTTGTGGTGATCCTCAACCATAAAATTATTTTG
5.5	2.08493	1.06	4.7	0.003	0.02048	21.7	0.003	1	135	147	22123	0	A_52_P544251	A630095E13Rik	RIKEN cDNA A630095E13 gene	Mus musculus RIKEN cDNA A630095E13 gene (A630095E13Rik), mRNA [NM_001033325]	NM_001033325	NM_001033325	NM_001033325	NM_001033325	Mm.118804	235973	ENSMUST00000093868	TC1576990	GO:0005576(extracellular region)	chr9:36443486-36443427	mm|9qA4	ATAATATACCAAAGTAGTGTACCCATGCTATATGTATACTTCTGTTTTCTGTTGGGTACC
5.9	2.47942	1.31	9.7	0	0.00198	94.4	0	1	253	159	41487	0	A_55_P2180849	AA684185	expressed sequence AA684185	PREDICTED: Mus musculus similar to elongation factor 1 homolog (S. cerevisiae) (LOC100040632), mRNA [XM_001475514]	XM_001475514	XM_001475514	XM_001475514	XM_001475514	Mm.459062	100040632			GO:0003674(molecular_function)|GO:0005575(cellular_component)|GO:0008150(biological_process)	chr18:80210484-80210543	mm|18qE3	GAGGAGGGACAACGACAGGGATAAAGACTGGACTGTCAAACACATAATTAAAGTTAATTA
9.8	2.39496	1.26	6.2	0.0006	0.00756	39	0.0006	1	77	151	12615	0	A_52_P301374	Aaas	achalasia, adrenocortical insufficiency, alacrimia	Mus musculus achalasia, adrenocortical insufficiency, alacrimia (Aaas), mRNA [NM_153416]	NM_153416	NM_153416	NM_153416	NM_153416	Mm.352946	223921	ENSMUST00000041208	NP720547	GO:0003674(molecular_function)|GO:0005643(nuclear pore)|GO:0006913(nucleocytoplasmic transport)|GO:0007612(learning)|GO:0009566(fertilization)	chr15:102168931-102168872	mm|15qF3	GTCCACAGGCCGAATCACCCACATACCTCTGTACTTTGTCAATGCTCAGTTTCCACGCTT
12	2.96905	1.57	7.9	0.0002	0.00351	63.1	0.0002	1	38	79	6147	0	A_51_P409429	Aars	alanyl-tRNA synthetase	Mus musculus alanyl-tRNA synthetase (Aars), mRNA [NM_146217]	NM_146217	NM_146217	NM_146217	NM_146217	Mm.24174	234734	ENSMUST00000034441	TC1573789	GO:0000049(tRNA binding)|GO:0000166(nucleotide binding)|GO:0001942(hair follicle development)|GO:0003676(nucleic acid binding)|GO:0003723(RNA binding)|GO:0004812(aminoacyl-tRNA ligase activity)|GO:0004813(alanine-tRNA ligase activity)|GO:0005524(ATP bindi	chr8:113579376-113579434	mm|8qE1	ATCTAAATGAGGTCACTCTGCCAGCCTGAGGCTTCTAGGTCTGCAGAGGAAGGAAGCCTT
6.8	2.65737	1.41	3.9	0.0073	0.03786	15.1	0.0073	1	10	108	1584	0	A_55_P1965728	Abca17	ATP-binding cassette, sub-family A (ABC1), member 17	Mus musculus ATP-binding cassette, sub-family A (ABC1), member 17 (Abca17), mRNA [NM_001031621]	NM_001031621	NM_001031621	NM_001031621	NM_001031621	Mm.328842	381072	ENSMUST00000039324	TC1673346	GO:0000166(nucleotide binding)|GO:0003674(molecular_function)|GO:0005524(ATP binding)|GO:0005783(endoplasmic reticulum)|GO:0006638(neutral lipid metabolic process)	chr17:24404555-24404496	mm|17qA3.3	ACCTGATCCTTGAGAACTTACTCATGTGTGTGTGTGCAGACAAGCTGGTGAAGACCTATA
8.5	2.14355	1.1	5.3	0.0015	0.01322	28	0.0015	1	73	28	11836	0	A_51_P245368	Abcb1b	ATP-binding cassette, sub-family B (MDR/TAP), member 1B	Mus musculus ATP-binding cassette, sub-family B (MDR/TAP), member 1B (Abcb1b), mRNA [NM_011075]	NM_011075	NM_011075	NM_011075	NM_011075	Mm.146649	18669	ENSMUST00000009058	TC1582626	GO:0000139(Golgi membrane)|GO:0000166(nucleotide binding)|GO:0005215(transporter activity)|GO:0005515(protein binding)|GO:0005524(ATP binding)|GO:0005739(mitochondrion)|GO:0006810(transport)|GO:0008559(xenobiotic-transporting ATPase activity)|GO:0014045(e	chr5:8865925-8865984	mm|5qA1	TCCAGGCTGGAGCAAAGCGCTCATGAGCTGTGACTATCTGAGGTGCTAAGTATTTTTAAT
8.6	2.15846	1.11	5.5	0.0013	0.0118	29.9	0.0013	1	135	92	22068	0	A_51_P249118	Abcb4	ATP-binding cassette, sub-family B (MDR/TAP), member 4	Mus musculus ATP-binding cassette, sub-family B (MDR/TAP), member 4 (Abcb4), mRNA [NM_008830]	NM_008830	NM_008830	NM_008830	NM_008830	Mm.297825	18670	ENSMUST00000003717	TC1585725	GO:0000139(Golgi membrane)|GO:0000166(nucleotide binding)|GO:0005515(protein binding)|GO:0005524(ATP binding)|GO:0005624(membrane fraction)|GO:0006810(transport)|GO:0008559(xenobiotic-transporting ATPase activity)|GO:0016020(membrane)|GO:0016021(integral	chr5:8959108-8959167	mm|5qA1	AGCTGCTGGCGCAGAAGGGCATCTATTTCTCAATGGTCAACATCCAGGCCGGCACACAGA
10.5	3.29436	1.72	12.6	0	0.00105	157.9	0	1	257	78	42062	0	A_51_P161342	Abcb6	ATP-binding cassette, sub-family B (MDR/TAP), member 6	Mus musculus ATP-binding cassette, sub-family B (MDR/TAP), member 6 (Abcb6), nuclear gene encoding mitochondrial protein, mRNA [NM_023732]	NM_023732	NM_023732	NM_023732	NM_023732	Mm.28663	74104	ENSMUST00000027396	TC1681223	GO:0000166(nucleotide binding)|GO:0005524(ATP binding)|GO:0005739(mitochondrion)|GO:0005740(mitochondrial envelope)|GO:0005741(mitochondrial outer membrane)|GO:0006810(transport)|GO:0016020(membrane)|GO:0016021(integral to membrane)|GO:0016887(ATPase acti	chr1:75168489-75168430	mm|1qC3	GTCCCTGAAGAATCTAAACCTCAGGACACGGCATAGTAATAAAAGGGACCTCTTTCCTTC
11.8	2.77022	1.47	4.5	0.0035	0.02278	20.4	0.0035	1	214	67	34999	0	A_51_P202801	Abcb9	ATP-binding cassette, sub-family B (MDR/TAP), member 9	Mus musculus ATP-binding cassette, sub-family B (MDR/TAP), member 9 (Abcb9), mRNA [NM_019875]	NM_019875	NM_019875	NM_019875	NM_019875	Mm.254839	56325	ENSMUST00000031354	TC1577389	GO:0000166(nucleotide binding)|GO:0003674(molecular_function)|GO:0005524(ATP binding)|GO:0005764(lysosome)|GO:0005783(endoplasmic reticulum)|GO:0005789(endoplasmic reticulum membrane)|GO:0006810(transport)|GO:0008150(biological_process)|GO:0015031(protein	chr5:124511934-124511875	mm|5qF	TCTGGCTTTGTCCTGGTTTCAAGATTTTGGGAGAACTGGGTCAATAAAGTGTACTACCTC
11	2.02792	1.02	5.1	0.0019	0.01521	25.8	0.0019	1	84	152	13764	0	A_55_P1985623	Abcc3	ATP-binding cassette, sub-family C (CFTR/MRP), member 3	Mus musculus ATP-binding cassette, sub-family C (CFTR/MRP), member 3 (Abcc3), mRNA [NM_029600]	NM_029600	NM_029600	NM_029600	NM_029600	Mm.23942	76408	ENSMUST00000107806	TC1581183	GO:0000166(nucleotide binding)|GO:0005215(transporter activity)|GO:0005524(ATP binding)|GO:0005887(integral to plasma membrane)|GO:0006810(transport)|GO:0006855(drug transmembrane transport)|GO:0008559(xenobiotic-transporting ATPase activity)|GO:0015238(d	chr11:94204671-94204612	mm|11qD	AACAGAGACCCTGTACTGGTGCTGTCTGAGTCCACTGATGAAATAAAGCTGTAGTCAACA
8.2	3.97237	1.99	5.7	0.0011	0.01064	32	0.0011	1	378	100	61928	0	A_51_P368543	Abhd8	abhydrolase domain containing 8	Mus musculus abhydrolase domain containing 8 (Abhd8), mRNA [NM_022419]	NM_022419	NM_022419	NM_022419	NM_022419	Mm.276383	64296	ENSMUST00000008094	TC1576287	GO:0003674(molecular_function)|GO:0003824(catalytic activity)|GO:0005575(cellular_component)|GO:0008150(biological_process)|GO:0016787(hydrolase activity)	chr8:73981092-73981033	mm|8qB3.3	AGGAGAAGTGACCAGCGGCGCAGGGACTCCTGGATCTTGAGTAGTAGAGGCTCTTAGACT
6.9	2.08493	1.06	5.4	0.0014	0.01248	29	0.0014	1	120	64	19580	0	A_51_P185906	Abi3	ABI gene family, member 3	Mus musculus ABI gene family, member 3 (Abi3), transcript variant 1, mRNA [NM_025659]	NM_025659	NM_025659	NM_025659	NM_025659	Mm.479272	66610	ENSMUST00000059026	TC1681590	GO:0003674(molecular_function)|GO:0005622(intracellular)|GO:0005737(cytoplasm)|GO:0018108(peptidyl-tyrosine phosphorylation)|GO:0030027(lamellipodium)|GO:0030334(regulation of cell migration)	chr11:95693956-95693897	mm|11qD	TTCCACAGTCAAAGCTGGACTAAGGACCTGTCTACCTCTTGGGCTGTGAACTGTGTTCAG
7.3	3.97237	1.99	15.7	0	0.00065	247.3	0	1	80	4	12960	0	A_52_P367745	Acads	acyl-Coenzyme A dehydrogenase, short chain	Mus musculus acyl-Coenzyme A dehydrogenase, short chain (Acads), nuclear gene encoding mitochondrial protein, mRNA [NM_007383]	NM_007383	NM_007383	NM_007383	NM_007383	Mm.18759	11409	ENSMUST00000150291	TC1771810	GO:0000062(acyl-CoA binding)|GO:0003995(acyl-CoA dehydrogenase activity)|GO:0004085(butyryl-CoA dehydrogenase activity)|GO:0005739(mitochondrion)|GO:0006629(lipid metabolic process)|GO:0006631(fatty acid metabolic process)|GO:0008152(metabolic process)|GO	chr5:115560946-115560887	mm|5qF	CGCATCACTGAGATCTACGAAGGGACCAGCGAAATCCAGAGACTGGTGATCGCTGGGCAT
8	2.28153	1.19	7.1	0.0003	0.00494	50.7	0.0003	1	277	25	45289	0	A_66_P101407	Acat3	acetyl-Coenzyme A acetyltransferase 3	Mus musculus acetyl-Coenzyme A acetyltransferase 3 (Acat3), mRNA [NM_153151]	NM_153151	NM_153151	NM_153151	NM_153151	Mm.229342	224530	ENSMUST00000043923	TC1703155	GO:0005739(mitochondrion)|GO:0016740(transferase activity)	chr17:13118229-13118170	mm|17qA1	TGGTCCTTGGAGGATGTTGACCTGTTTGAAATCAATGAAGCCTATGCAGCTCTCTCTGTT
7.2	2.78949	1.48	5.4	0.0014	0.01216	29.4	0.0014	1	66	150	10810	0	A_52_P215170	Acot4	acyl-CoA thioesterase 4	Mus musculus acyl-CoA thioesterase 4 (Acot4), mRNA [NM_134247]	NM_134247	NM_134247	NM_134247	NM_134247	Mm.123934	171282	ENSMUST00000021652	TC1585139	GO:0004091(carboxylesterase activity)|GO:0005777(peroxisome)|GO:0006104(succinyl-CoA metabolic process)|GO:0006629(lipid metabolic process)|GO:0006637(acyl-CoA metabolic process)|GO:0016290(palmitoyl-CoA hydrolase activity)|GO:0016291(acyl-CoA thioesteras	chr12:85384821-85384880	mm|12qD1	TGCTGGATGACATGAAATTCATGTTTAGGGCATTAATGGCTTATAAGTCACTGTACTGAA
9.5	7.11074	2.83	7	0.0003	0.00519	49.3	0.0003	1	319	68	52220	0	A_55_P2040260	Acot5	acyl-CoA thioesterase 5	Mus musculus acyl-CoA thioesterase 5 (Acot5), mRNA [NM_145444]	NM_145444	NM_145444	NM_145444	NM_145444	Mm.202331	217698	ENSMUST00000046422	NP404225	GO:0000038(very long-chain fatty acid metabolic process)|GO:0001676(long-chain fatty acid metabolic process)|GO:0004091(carboxylesterase activity)|GO:0005777(peroxisome)|GO:0005829(cytosol)|GO:0006629(lipid metabolic process)|GO:0006637(acyl-CoA metabolic	chr12:85416893-85416951	mm|12qD1	CGCTGGTCCTGTTCCCCTGAGAATTAGGATATATATGCATTGTTTTCTTCTTTTAATAAA
11.6	6.9644	2.8	9.1	0.0001	0.00232	82.9	0.0001	1	298	76	48784	0	A_51_P328652	Acot7	acyl-CoA thioesterase 7	Mus musculus acyl-CoA thioesterase 7 (Acot7), transcript variant 2, mRNA [NM_133348]	NM_133348	NM_133348	NM_133348	NM_133348	Mm.296191	70025	ENSMUST00000030779	NP744640	GO:0004091(carboxylesterase activity)|GO:0005737(cytoplasm)|GO:0005829(cytosol)|GO:0009062(fatty acid catabolic process)|GO:0016290(palmitoyl-CoA hydrolase activity)|GO:0016787(hydrolase activity)|GO:0047617(acyl-CoA hydrolase activity)	chr4:151645802-151645861	mm|4qE2	TTGAGTGGCAGTGTTCCCTATGGCCCATCCCCAAAAACTGTGCACCAAAGCTTTATTTAT
6.3	3.70635	1.89	11.3	0	0.00133	128.6	0	1	379	47	62039	0	A_55_P1993723	Acsbg2	acyl-CoA synthetase bubblegum family member 2	Mus musculus acyl-CoA synthetase bubblegum family member 2 (Acsbg2), mRNA [NM_001039114]	NM_001039114	NM_001039114	NM_001039114	NM_001039114	Mm.179421	328845	ENSMUST00000112954	TC1588214	GO:0000166(nucleotide binding)|GO:0003824(catalytic activity)|GO:0004467(long-chain fatty acid-CoA ligase activity)|GO:0005524(ATP binding)|GO:0005737(cytoplasm)|GO:0005739(mitochondrion)|GO:0005792(microsome)|GO:0005829(cytosol)|GO:0006629(lipid metaboli	chr17:56982586-56982527	mm|17qD	GCCCAAAACACCTTCCTGGGAGCAGCATGGAAACCCCTCAAATAAGTAGTCAGGAGCCTC
8.3	9.71356	3.28	6.9	0.0003	0.00541	48	0.0003	1	20	56	3172	0	A_52_P420504	Acta2	actin, alpha 2, smooth muscle, aorta	Mus musculus actin, alpha 2, smooth muscle, aorta (Acta2), mRNA [NM_007392]	NM_007392	NM_007392	NM_007392	NM_007392	Mm.213025	11475	ENSMUST00000039631	NP842934	GO:0000166(nucleotide binding)|GO:0005515(protein binding)|GO:0005524(ATP binding)|GO:0005737(cytoplasm)|GO:0005856(cytoskeleton)|GO:0008217(regulation of blood pressure)|GO:0014829(vascular smooth muscle contraction)|GO:0015629(actin cytoskeleton)|GO:003	chr19:34316119-34316060	mm|19qC1	GTTTTGTGGATCAGCGCCTCCAGTTCCTTTCCAAATCATTCCTGCCCAAAGCTTTGATTT
13.7	2.26577	1.18	6.8	0.0004	0.00584	45.9	0.0004	1	26	104	4204	0	A_55_P1985984	Actg1	actin, gamma, cytoplasmic 1	Mus musculus actin, gamma, cytoplasmic 1 (Actg1), mRNA [NM_009609]	NM_009609	NM_009609	NM_009609	NM_009609	Mm.426706	11465	ENSMUST00000106216	NP378719	GO:0000166(nucleotide binding)|GO:0005200(structural constituent of cytoskeleton)|GO:0005515(protein binding)|GO:0005524(ATP binding)|GO:0005737(cytoplasm)|GO:0005856(cytoskeleton)|GO:0015629(actin cytoskeleton)|GO:0030016(myofibril)|GO:0031941(filamentou	chr11:120208420-120208361	mm|11qE2	ACTGCTGAAAGGGAAATTGTTCGTGACATAAAGGAGAAGCTGTGCTATGTTGCCCTGGAT
11.2	8.81524	3.14	10.6	0	0.00152	113.3	0	1	169	101	27653	0	A_51_P430423	Ada	adenosine deaminase	Mus musculus adenosine deaminase (Ada), mRNA [NM_007398]	NM_007398	NM_007398	NM_007398	NM_007398	Mm.388	11486	ENSMUST00000017841	TC1578069	GO:0001701(in utero embryonic development)|GO:0001829(trophectodermal cell differentiation)|GO:0001883(purine nucleoside binding)|GO:0001889(liver development)|GO:0001890(placenta development)|GO:0002314(germinal center B cell differentiation)|GO:0002636(	chr2:163552640-163552581	mm|2qH3	CCCAGGGGACTTGACAATCATGCACATGAATTGAAAACCTTCCTTCTAAAGCTAAAATTA
10	14.9285	3.9	23.7	0	0.00031	561.5	0	1	163	152	26720	0	A_55_P2025765	Adam8	a disintegrin and metallopeptidase domain 8	Mus musculus a disintegrin and metallopeptidase domain 8 (Adam8), mRNA [NM_007403]	NM_007403	NM_007403	NM_007403	NM_007403	Mm.15969	11501	ENSMUST00000106070	TC1573387	GO:0004222(metalloendopeptidase activity)|GO:0005886(plasma membrane)|GO:0006508(proteolysis)|GO:0007229(integrin-mediated signaling pathway)|GO:0008233(peptidase activity)|GO:0008237(metallopeptidase activity)|GO:0008270(zinc ion binding)|GO:0016020(memb	chr7:147164932-147164873	mm|7qF4	CCGTCATCTCCGGATTGAAACAGATTAGTTGTTGAAATTATGACTAAACACTATTCACTA
7.9	4.62675	2.21	5.1	0.0018	0.01476	26.3	0.0018	1	51	127	8327	0	A_55_P1997861	Adamtsl5	ADAMTS-like 5	Mus musculus ADAMTS-like 5 (Adamtsl5), transcript variant 2, mRNA [NM_025629]	NM_025629	NM_025629	NM_025629	NM_025629	Mm.268527	66548	ENSMUST00000099481	TC1596998	GO:0003674(molecular_function)|GO:0005575(cellular_component)|GO:0008150(biological_process)	chr10:79805586-79805527	mm|10qC1	AAGTTTGGCTCCTGGGAGCCAAGGCTCTTGTTGATTGGGCTTCCCCTGATTGGCCTCTGA
11.5	6.19026	2.63	7.9	0.0002	0.00363	61.9	0.0002	1	195	97	31913	0	A_55_P2074636	Adap1	ArfGAP with dual PH domains 1	Mus musculus ArfGAP with dual PH domains 1 (Adap1), mRNA [NM_172723]	NM_172723	NM_172723	NM_172723	NM_172723	Mm.297819	231821	ENSMUST00000070498	TC1580132	GO:0005547(phosphatidylinositol-3,4,5-trisphosphate binding)|GO:0005575(cellular_component)|GO:0008150(biological_process)	chr5:139747890-139747831	mm|5qG2	AGTTGGGCTTCTGCTGCCCTGTGTCATGTCCCCTGGAATAAAGTGTGGCTCTGGCGTTGT
9.4	2.69447	1.43	10.6	0	0.00152	113.2	0	1	159	131	26043	0	A_55_P2182392	Adat3	adenosine deaminase, tRNA-specific 3, TAD2 homolog (S. cerevisiae)	Mus musculus adenosine deaminase, tRNA-specific 3, TAD2 homolog (S. cerevisiae) (Adat3), mRNA [NM_001100606]	NM_001100606	NM_001100606	NM_001100606	NM_001100606	Mm.273170	100113398	ENSMUST00000038411	TC1601721	GO:0003674(molecular_function)|GO:0003824(catalytic activity)|GO:0005575(cellular_component)|GO:0008033(tRNA processing)|GO:0008150(biological_process)|GO:0008270(zinc ion binding)|GO:0016787(hydrolase activity)|GO:0046872(metal ion binding)	chr10:80070339-80070398	mm|10qC1	GTCCTCCAGGCTCGGGGCAGGGAGCAGCCATCGAGTGTGAAAATAAAACACCTCAAACCA
7.3	2.8481	1.51	8.5	0.0001	0.00282	73	0.0001	1	268	59	43847	0	A_51_P265571	Adm	adrenomedullin	Mus musculus adrenomedullin (Adm), mRNA [NM_009627]	NM_009627	NM_009627	NM_009627	NM_009627	Mm.1408	11535	ENSMUST00000033054	TC1635554	GO:0001843(neural tube closure)|GO:0005179(hormone activity)|GO:0005576(extracellular region)|GO:0005615(extracellular space)|GO:0007204(elevation of cytosolic calcium ion concentration)|GO:0007507(heart development)|GO:0008284(positive regulation of cell	chr7:117773088-117773147	mm|7qF1	TAAGGGCATTTTAAAGTGATTATATTGTCACCTTCCCCTATTTTAAGACGTGAATGTCTC
6.6	5.81589	2.54	6.4	0.0005	0.00697	41.1	0.0005	1	164	33	26765	0	A_55_P2181386	Adm2	adrenomedullin 2	Mus musculus adrenomedullin 2 (Adm2), mRNA [NM_182928]	NM_182928	NM_182928	NM_182928	NM_182928	Mm.210541	223780	ENSMUST00000066991	TC1587269	GO:0003674(molecular_function)|GO:0005179(hormone activity)|GO:0005575(cellular_component)|GO:0005576(extracellular region)|GO:0007189(activation of adenylate cyclase activity by G-protein signaling pathway)|GO:0007586(digestion)|GO:0007631(feeding behavi	chr15:89155040-89155099	mm|15qE3	ATCTTAAATGCATCTCTACCTATGAATAAGCAGGAAGAAGGCTGGAGTGACCCCTGTGAC
9.9	2.67586	1.42	7.5	0.0002	0.00419	56.5	0.0002	1	151	40	24640	0	A_51_P266143	Adpgk	ADP-dependent glucokinase	Mus musculus ADP-dependent glucokinase (Adpgk), mRNA [NM_028121]	NM_028121	NM_028121	NM_028121	NM_028121	Mm.22456	72141	ENSMUST00000026266	TC1575117	GO:0003674(molecular_function)|GO:0005575(cellular_component)|GO:0005576(extracellular region)|GO:0005975(carbohydrate metabolic process)|GO:0006096(glycolysis)|GO:0008150(biological_process)|GO:0016301(kinase activity)|GO:0016740(transferase activity)|GO	chr9:59163797-59163856	mm|9qB	GAGCCTTGAAGAGATGTGTTTTATAACTGGAAAGTGCTTCTATATAGGACACATCATGTA
7.8	2.69447	1.43	4.9	0.0023	0.01698	24.2	0.0023	1	33	46	5294	0	A_51_P108581	Adrbk2	adrenergic receptor kinase, beta 2	Mus musculus adrenergic receptor kinase, beta 2 (Adrbk2), transcript variant 1, mRNA [NM_177078]	NM_177078	NM_177078	NM_177078	NM_177078	Mm.285619	320129	ENSMUST00000065167		GO:0000166(nucleotide binding)|GO:0004672(protein kinase activity)|GO:0004674(protein serine/threonine kinase activity)|GO:0004703(G-protein coupled receptor kinase activity)|GO:0004871(signal transducer activity)|GO:0005524(ATP binding)|GO:0005634(nucleu	chr5:113339722-113339663	mm|5qF	AGATCTGGCTTCTTCTGGTAACAGAGATGGATGGACCTGTAACTAGGAGACAAGAGTTCT
9.1	2.26577	1.18	6.9	0.0004	0.0056	47	0.0004	1	160	163	26239	0	A_51_P269320	Adsl	adenylosuccinate lyase	Mus musculus adenylosuccinate lyase (Adsl), mRNA [NM_009634]	NM_009634	NM_009634	NM_009634	NM_009634	Mm.38151	11564	ENSMUST00000023043	TC1574066	GO:0003824(catalytic activity)|GO:0004018(N6-(1,2-dicarboxyethyl)AMP AMP-lyase (fumarate-forming) activity)|GO:0005625(soluble fraction)|GO:0005739(mitochondrion)|GO:0005829(cytosol)|GO:0006163(purine nucleotide metabolic process)|GO:0006164(purine nucleo	chr15:80796591-80797579	mm|15qE1	AGGATTGGTGGTGTACCCCAAAGTAATTGAACGGCGCATTCGGCAAGAGCTGCCTTTCAT
10.4	2.53151	1.34	6.1	0.0007	0.0081	37.4	0.0007	1	130	12	21168	0	A_55_P2165544	Aebp2	AE binding protein 2	Mus musculus AE binding protein 2 (Aebp2), transcript variant 1, mRNA [NM_001005605]	NM_001005605	NM_001005605	NM_001005605	NM_001005605	Mm.86453	11569	ENSMUST00000087614		GO:0003677(DNA binding)|GO:0003714(transcription corepressor activity)|GO:0005622(intracellular)|GO:0005634(nucleus)|GO:0006350(transcription)|GO:0006355(regulation of transcription, DNA-dependent)|GO:0008270(zinc ion binding)|GO:0016568(chromatin modific	chr6:140603895-140603954	mm|6qG2	GTGTTCCTCAAGGTTGACATTCTCTGCCTGAAGAAAATGTGTCTTTACAAATTTTACAAT
13.7	3.16017	1.66	12.6	0	0.00105	158.2	0	1	296	74	48454	0	A_55_P2145804	Aen	apoptosis enhancing nuclease	Mus musculus apoptosis enhancing nuclease (Aen), transcript variant 1, mRNA [NM_026531]	NM_026531	NM_026531	NM_026531	NM_026531	Mm.34109	68048	ENSMUST00000051175	TC1683177	GO:0003674(molecular_function)|GO:0003676(nucleic acid binding)|GO:0004518(nuclease activity)|GO:0004527(exonuclease activity)|GO:0005575(cellular_component)|GO:0005622(intracellular)|GO:0005634(nucleus)|GO:0006915(apoptosis)|GO:0006974(response to DNA da	chr7:86053207-86053266	mm|7qD3	AAGTCAGCTTGCTCATAGTACCAGACCATCGGCATAGGAATAAAGTGCATCTGGAAAAGT
8.5	2.94854	1.56	6.7	0.0004	0.00591	45.5	0.0004	1	382	94	62578	0	A_55_P2239317	Afap1l1	actin filament associated protein 1-like 1	Mus musculus actin filament associated protein 1-like 1 (Afap1l1), mRNA [NM_178928]	NM_178928	NM_178928	NM_178928	NM_178928	Mm.26632	106877	ENSMUST00000035734	NP574450	GO:0005515(protein binding)|GO:0005575(cellular_component)|GO:0008150(biological_process)	chr18:61890709-61890650	mm|18qE1	TAGTTATCTTTGCCTTCTGATGCAATGAACGCACGTAAGCCATTCCATCCTTTCCTTGGC
11.3	2.42839	1.28	9	0.0001	0.00238	81.2	0.0001	1	187	134	30638	0	A_55_P1955975	Afg3l2	AFG3(ATPase family gene 3)-like 2 (yeast)	Mus musculus AFG3(ATPase family gene 3)-like 2 (yeast) (Afg3l2), mRNA [NM_027130]	NM_027130	NM_027130	NM_027130	NM_027130	Mm.426052	69597	ENSMUST00000025408	TC1574228	GO:0000166(nucleotide binding)|GO:0004222(metalloendopeptidase activity)|GO:0005524(ATP binding)|GO:0005739(mitochondrion)|GO:0005743(mitochondrial inner membrane)|GO:0006508(proteolysis)|GO:0007409(axonogenesis)|GO:0007528(neuromuscular junction developm	chr18:67564478-67564419	mm|18qE1	ATAAATATGGAGTCTTTATATCAGAAATAAAGGTGGACATTGCACTTTTTTCCTGAGCAT
5.7	2.67586	1.42	6.5	0.0005	0.0067	42	0.0005	1	15	62	2358	0	A_51_P510891	Afp	alpha fetoprotein	Mus musculus alpha fetoprotein (Afp), mRNA [NM_007423]	NM_007423	NM_007423	NM_007423	NM_007423	Mm.358570	11576	ENSMUST00000042755	TC1690251	GO:0001542(ovulation from ovarian follicle)|GO:0004566(beta-glucuronidase activity)|GO:0005576(extracellular region)|GO:0005615(extracellular space)|GO:0005737(cytoplasm)|GO:0006810(transport)|GO:0019953(sexual reproduction)|GO:0042448(progesterone metabo	chr5:90937781-90937840	mm|5qE1	GTGAGCCTTTTGGCTTAACTGTAACTGCTAGTACTTTAACCACATGGTGAAGATGTCCAT
6.1	2	1	5.8	0.0009	0.00946	34.2	0.0009	1	73	41	11849	0	A_55_P2013569	Agbl4	ATP/GTP binding protein-like 4	Mus musculus ATP/GTP binding protein-like 4 (Agbl4), transcript variant 1, mRNA [NM_030231]	NM_030231	NM_030231	NM_030231	NM_030231	Mm.461314	78933	ENSMUST00000106589	TC1708739	GO:0003674(molecular_function)|GO:0004180(carboxypeptidase activity)|GO:0004181(metallocarboxypeptidase activity)|GO:0005575(cellular_component)|GO:0005737(cytoplasm)|GO:0006508(proteolysis)|GO:0008150(biological_process)|GO:0008233(peptidase activity)|GO	chr4:110252720-110252779	mm|4qC7	CTGTAATCCACGCTTCCGAGTCTGGTTCAACTTTACTGTTGAAAATGTGAAAGAATTGCA
7.5	2.20381	1.14	10.1	0	0.00179	101.4	0	1	129	20	21012	0	A_51_P400463	Agmat	agmatine ureohydrolase (agmatinase)	Mus musculus agmatine ureohydrolase (agmatinase) (Agmat), mRNA [NM_001081408]	NM_001081408	NM_001081408	NM_001081408	NM_001081408	Mm.30032	75986	ENSMUST00000038161	TC1705579	GO:0003674(molecular_function)|GO:0005575(cellular_component)|GO:0005739(mitochondrion)|GO:0006596(polyamine biosynthetic process)|GO:0008150(biological_process)|GO:0008295(spermidine biosynthetic process)|GO:0008783(agmatinase activity)|GO:0009446(putres	chr4:141315091-141315150	mm|4qE1	CTGGCTGCAAACAAGGACAACTGGGACACTAACCCAAACAGCTCGTGTCTCCTTCCTTCC
10	2.63902	1.4	10.8	0	0.00148	116.5	0	1	267	61	43685	0	A_55_P2055107	Agpat1	1-acylglycerol-3-phosphate O-acyltransferase 1 (lysophosphatidic acid acyltransferase, alpha)	Mus musculus 1-acylglycerol-3-phosphate O-acyltransferase 1 (lysophosphatidic acid acyltransferase, alpha) (Agpat1), transcript variant 1, mRNA [NM_001163379]	NM_001163379	NM_001163379	NM_001163379	NM_001163379	Mm.478275	55979	ENSMUST00000037489	TC1579254	GO:0003841(1-acylglycerol-3-phosphate O-acyltransferase activity)|GO:0005575(cellular_component)|GO:0006654(phosphatidic acid biosynthetic process)|GO:0008152(metabolic process)|GO:0008415(acyltransferase activity)|GO:0008654(phospholipid biosynthetic pro	chr17:34750307-34750366	mm|17qB1	GGTTGGTTTTTATTATCTGGATAACAGCAAGCAACTGAAAATAAAGAGAAAGAGAGACGT
9.2	4.85678	2.28	7.7	0.0002	0.00378	60	0.0002	1	8	31	1179	0	A_55_P2125947	Agpat2	1-acylglycerol-3-phosphate O-acyltransferase 2 (lysophosphatidic acid acyltransferase, beta)	Mus musculus 1-acylglycerol-3-phosphate O-acyltransferase 2 (lysophosphatidic acid acyltransferase, beta) (Agpat2), mRNA [NM_026212]	NM_026212	NM_026212	NM_026212	NM_026212	Mm.24244	67512	ENSMUST00000102901	TC1600986	GO:0003841(1-acylglycerol-3-phosphate O-acyltransferase activity)|GO:0005783(endoplasmic reticulum)|GO:0008152(metabolic process)|GO:0008415(acyltransferase activity)|GO:0008654(phospholipid biosynthetic process)|GO:0016020(membrane)|GO:0016021(integral t	chr2:26449166-26449107	mm|2qA3	TCTCAGATTCCCCAAGAGAACTCTGCCATTAAGGAGCCTGGGGTCTTGCCAGCCCAGTAG
9.7	2.23457	1.16	5.2	0.0018	0.01437	26.7	0.0018	1	309	89	50601	0	A_55_P2007413	Agps	alkylglycerone phosphate synthase	Mus musculus alkylglycerone phosphate synthase (Agps), mRNA [NM_172666]	NM_172666	NM_172666	NM_172666	NM_172666	Mm.31227	228061	ENSMUST00000111951	TC1597718	GO:0003824(catalytic activity)|GO:0005739(mitochondrion)|GO:0005777(peroxisome)|GO:0008609(alkylglycerone-phosphate synthase activity)|GO:0008610(lipid biosynthetic process)|GO:0016491(oxidoreductase activity)|GO:0016740(transferase activity)|GO:0050660(F	chr2:75767589-75767648	mm|2qC3	GCCAAATAGTGTTCATCTTCAGTGTGAAACTTAACTGTACAAACTGCTTGTATAATGTCA
7.3	2.2974	1.2	6.1	0.0007	0.00807	37.5	0.0007	1	64	114	10446	0	A_52_P176160	Ahcy	S-adenosylhomocysteine hydrolase	Mus musculus S-adenosylhomocysteine hydrolase (Ahcy), mRNA [NM_016661]	NM_016661	NM_016661	NM_016661	NM_016661	Mm.371964	269378	ENSMUST00000054607	NP056078	GO:0002439(chronic inflammatory response to antigenic stimulus)|GO:0003824(catalytic activity)|GO:0004013(adenosylhomocysteinase activity)|GO:0005488(binding)|GO:0005507(copper ion binding)|GO:0005634(nucleus)|GO:0005737(cytoplasm)|GO:0005829(cytosol)|GO:	chr2:154891380-154891321	mm|2qH1	GCATTGAGCAGACGCTGCACTTCAAGGACGGACCCCTCAACATGATTCTGGATGATGGTG
9.1	3.16017	1.66	15	0	0.0007	224.9	0	1	45	99	7315	0	A_52_P162509	Ahcyl2	S-adenosylhomocysteine hydrolase-like 2	Mus musculus S-adenosylhomocysteine hydrolase-like 2 (Ahcyl2), transcript variant 1, mRNA [NM_021414]	NM_021414	NM_021414	NM_021414	NM_021414	Mm.210899	74340	ENSMUST00000064872	TC1603666	GO:0003674(molecular_function)|GO:0003824(catalytic activity)|GO:0004013(adenosylhomocysteinase activity)|GO:0005488(binding)|GO:0005575(cellular_component)|GO:0006730(one-carbon metabolic process)|GO:0008150(biological_process)|GO:0008152(metabolic proce	chr6:29856683-29856742	mm|6qA3.3	TCTCGCCTTGATAGAACTTTACAATGCTCCTGAGGGTCGCTATAAGCAAGATGTGTACCT
7	3.36359	1.75	9.1	0.0001	0.00235	82	0.0001	1	128	101	20929	0	A_51_P406557	AI464131	expressed sequence AI464131	Mus musculus expressed sequence AI464131 (AI464131), mRNA [NM_001085515]	NM_001085515	NM_001085515	NM_001085515	NM_001085515	Mm.27054	329828	ENSMUST00000054920	TC1597438	GO:0003674(molecular_function)|GO:0004553(hydrolase activity, hydrolyzing O-glycosyl compounds)|GO:0005575(cellular_component)|GO:0005975(carbohydrate metabolic process)|GO:0008150(biological_process)|GO:0008152(metabolic process)|GO:0016020(membrane)|GO:	chr4:41443223-41443164	mm|4qA5	TGAAGCCTTAGTGGGAAAACCATGTTCTAATTCTGGCCGAGATGTGCTTGGCACATGAAT
7.4	5.93809	2.57	5.1	0.0018	0.01468	26.4	0.0018	1	139	99	22731	0	A_51_P400543	Aif1	allograft inflammatory factor 1	Mus musculus allograft inflammatory factor 1 (Aif1), mRNA [NM_019467]	NM_019467	NM_019467	NM_019467	NM_019467	Mm.10747	11629	ENSMUST00000025257	TC1582012	GO:0001726(ruffle)|GO:0001891(phagocytic cup)|GO:0001934(positive regulation of protein amino acid phosphorylation)|GO:0003779(actin binding)|GO:0005509(calcium ion binding)|GO:0005515(protein binding)|GO:0005737(cytoplasm)|GO:0005829(cytosol)|GO:0005856(	chr17:35308018-35307959	mm|17qB1	GAGCTTCTGATGACAGCAGCATGGAAAAAAGAAACAGTCGTGAGCCAGAGTCAGACTAAA
6.2	3.16017	1.66	5	0.0021	0.01614	24.9	0.0021	1	384	112	62924	0	A_55_P2080130	Aim2	absent in melanoma 2	Mus musculus absent in melanoma 2 (Aim2), mRNA [NM_001013779]	NM_001013779	NM_001013779	NM_001013779	NM_001013779	Mm.131453	383619	ENSMUST00000038028	TC1591401	GO:0005515(protein binding)|GO:0005634(nucleus)	chr1:175396036-175396095	mm|1qH3	CTAAGAAATCAGTGATATTGGGGTATGTGATGTGAAATTCCCTAGCACTCAATAAAAGAA
6.7	3.18215	1.67	11.2	0	0.00135	126.1	0	1	206	21	33641	0	A_55_P1991530	AK129341	cDNA sequence AK129341	Mus musculus cDNA sequence AK129341 (AK129341), mRNA [NM_001045524]	NM_001045524	NM_001045524	NM_001045524	NM_001045524	Mm.101341	234915	ENSMUST00000037397	TC1602001	GO:0003674(molecular_function)|GO:0005575(cellular_component)|GO:0008150(biological_process)	chr9:8076905-8076846	mm|9qA1	CACAGTGCAAAGAAAATACTGATGAGCTGTGATAGTCACTACTTAGTGGAATCATTATTT
14.4	2.32947	1.22	7	0.0003	0.0052	49.2	0.0003	1	1	123	123	0	A_55_P1957613	Ak2	adenylate kinase 2	Mus musculus adenylate kinase 2 (Ak2), transcript variant 2, mRNA [NM_016895]	NM_016895	NM_016895	NM_016895	NM_016895	Mm.29460	11637	ENSMUST00000102604	TC1756247	GO:0000166(nucleotide binding)|GO:0004017(adenylate kinase activity)|GO:0005524(ATP binding)|GO:0005739(mitochondrion)|GO:0005743(mitochondrial inner membrane)|GO:0006139(nucleobase, nucleoside, nucleotide and nucleic acid metabolic process)|GO:0016301(ki	chr4:128688714-128688773	mm|4qD2.2	AACTGACCAAATGCTGCCATGTTTGGCCCCTGAGTCAATAAAATATGTTGAAAATTTGTA
9.2	3.11666	1.64	7.6	0.0002	0.00403	57.7	0.0002	1	271	82	44362	0	A_55_P2095196	Akr1b10	aldo-keto reductase family 1, member B10 (aldose reductase)	Mus musculus aldo-keto reductase family 1, member B10 (aldose reductase) (Akr1b10), mRNA [NM_172398]	NM_172398	NM_172398	NM_172398	NM_172398	Mm.70371	67861	ENSMUST00000115051	TC1654623	GO:0003674(molecular_function)|GO:0005739(mitochondrion)|GO:0008150(biological_process)	chr6:34346689-34346748	mm|6qB1	TCTTCACTGATATGCAACCCGCTCCTACTGACTCCTATTTTTGCCAAGCCTATTGGATAT
9.9	5.89708	2.56	7	0.0003	0.00534	48.4	0.0003	1	85	110	13886	0	A_55_P2174953	Akr1b3	aldo-keto reductase family 1, member B3 (aldose reductase)	Mus musculus aldo-keto reductase family 1, member B3 (aldose reductase) (Akr1b3), mRNA [NM_009658]	NM_009658	NM_009658	NM_009658	NM_009658	Mm.451	11677	ENSMUST00000074150	TC1667966	GO:0004032(aldehyde reductase activity)|GO:0005615(extracellular space)|GO:0005737(cytoplasm)|GO:0006061(sorbitol biosynthetic process)|GO:0010033(response to organic substance)|GO:0016491(oxidoreductase activity)|GO:0031098(stress-activated protein kinas	chr6:34260632-34260573	mm|6qB1	ATGGAACAACTAGTGGATGAAGGTTTGGTGAAAACAATCGGTGTCTCCAACTTCAACCCT
12.6	5.16941	2.37	10.7	0	0.00151	113.9	0	1	109	111	17823	0	A_51_P128987	Akr1b8	aldo-keto reductase family 1, member B8	Mus musculus aldo-keto reductase family 1, member B8 (Akr1b8), mRNA [NM_008012]	NM_008012	NM_008012	NM_008012	NM_008012	Mm.5378	14187	ENSMUST00000038406	TC1578631	GO:0004032(aldehyde reductase activity)|GO:0005737(cytoplasm)|GO:0016491(oxidoreductase activity)|GO:0055114(oxidation reduction)	chr6:34318338-34318397	mm|6qB1	AACGGACATCTCCTTCACTAATTTGACCTGACCGGATGTTTGTCAACAACCAGGAACTCT
8.7	2.77022	1.47	5.1	0.0018	0.01472	26.3	0.0018	1	82	131	13415	0	A_66_P132249	Akr1c13	aldo-keto reductase family 1, member C13	Mus musculus aldo-keto reductase family 1, member C13 (Akr1c13), mRNA [NM_013778]	NM_013778	NM_013778	NM_013778	NM_013778	Mm.27447	27384	ENSMUST00000021634	TC1580257	GO:0004033(aldo-keto reductase activity)|GO:0006805(xenobiotic metabolic process)|GO:0016491(oxidoreductase activity)|GO:0055114(oxidation reduction)	chr13:4204668-4204727	mm|13qA1	TGTGTGGACAGTGATGCTGGCAATATGACCAAGATGGACTGTTGGATGGACTTGTCATTT
9	2.60268	1.38	8.9	0.0001	0.00251	78.6	0.0001	1	287	135	47039	0	A_51_P215887	Aldh18a1	aldehyde dehydrogenase 18 family, member A1	Mus musculus aldehyde dehydrogenase 18 family, member A1 (Aldh18a1), nuclear gene encoding mitochondrial protein, transcript variant 1, mRNA [NM_019698]	NM_019698	NM_019698	NM_019698	NM_019698	Mm.233117	56454	ENSMUST00000025979	NP539934	GO:0000166(nucleotide binding)|GO:0003824(catalytic activity)|GO:0004349(glutamate 5-kinase activity)|GO:0004350(glutamate-5-semialdehyde dehydrogenase activity)|GO:0005524(ATP binding)|GO:0005737(cytoplasm)|GO:0005739(mitochondrion)|GO:0005743(mitochondr	chr19:40624767-40624730	mm|19qC3	AACCTTTAACATTTTCATTGGGAAACGGTGACTGAGACAGACTGACTGTATCCACTGGGG
8.9	2.20381	1.14	3.8	0.008	0.04055	14.5	0.008	1	126	83	20583	0	A_52_P87843	Aldh1a3	aldehyde dehydrogenase family 1, subfamily A3	Mus musculus aldehyde dehydrogenase family 1, subfamily A3 (Aldh1a3), mRNA [NM_053080]	NM_053080	NM_053080	NM_053080	NM_053080	Mm.140988	56847	ENSMUST00000015278	TC1592608	GO:0002072(optic cup morphogenesis involved in camera-type eye development)|GO:0002138(retinoic acid biosynthetic process)|GO:0004028(3-chloroallyl aldehyde dehydrogenase activity)|GO:0004029(aldehyde dehydrogenase (NAD) activity)|GO:0004030(aldehyde dehy	chr7:73535844-73535785	mm|7qC	GGGGATTTTGATCTTAAGTTCAGATTGTGTGTTCAGCAATGAAAAAATAAAGTTGGACAC
10.4	2.54912	1.35	5.6	0.0012	0.01107	31.2	0.0012	1	118	139	19327	0	A_55_P1983733	Aldh1l1	aldehyde dehydrogenase 1 family, member L1	Mus musculus aldehyde dehydrogenase 1 family, member L1 (Aldh1l1), mRNA [NM_027406]	NM_027406	NM_027406	NM_027406	NM_027406	Mm.30035	107747	ENSMUST00000032175	TC1575701	GO:0000036(acyl carrier activity)|GO:0003824(catalytic activity)|GO:0004030(aldehyde dehydrogenase [NAD(P)+] activity)|GO:0005737(cytoplasm)|GO:0005739(mitochondrion)|GO:0006730(one-carbon metabolic process)|GO:0008150(biological_process)|GO:0008152(metab	chr6:90549091-90549150	mm|6qD1	AATCAGAAGTGGCTCCAAGTGGAGTGAGCAGTCATGTCCCCCATGAATAAAAATTGTGAG
8.4	3.09513	1.63	7.1	0.0003	0.00504	50.1	0.0003	1	152	93	24857	0	A_52_P498193	Aldh1l2	aldehyde dehydrogenase 1 family, member L2	Mus musculus aldehyde dehydrogenase 1 family, member L2 (Aldh1l2), mRNA [NM_153543]	NM_153543	NM_153543	NM_153543	NM_153543	Mm.263138	216188	ENSMUST00000020497	TC1678051	GO:0000036(acyl carrier activity)|GO:0003674(molecular_function)|GO:0003824(catalytic activity)|GO:0005737(cytoplasm)|GO:0005739(mitochondrion)|GO:0006730(one-carbon metabolic process)|GO:0008150(biological_process)|GO:0008152(metabolic process)|GO:000816	chr10:82950630-82950571	mm|10qC1	TAAATTGCCTTCCTTAAGTTTTGCTTTTTTGTTTCTGATTTCAGGATTTATATGGGGCGG
12	2.25012	1.17	9.5	0.0001	0.0021	90.3	0.0001	1	123	152	20160	0	A_51_P337918	Aldh4a1	aldehyde dehydrogenase 4 family, member A1	Mus musculus aldehyde dehydrogenase 4 family, member A1 (Aldh4a1), nuclear gene encoding mitochondrial protein, mRNA [NM_175438]	NM_175438	NM_175438	NM_175438	NM_175438	Mm.273571	212647	ENSMUST00000039818	TC1574479	GO:0003842(1-pyrroline-5-carboxylate dehydrogenase activity)|GO:0004029(aldehyde dehydrogenase (NAD) activity)|GO:0005739(mitochondrion)|GO:0005759(mitochondrial matrix)|GO:0006560(proline metabolic process)|GO:0006561(proline biosynthetic process)|GO:000	chr4:139205420-139205479	mm|4qD3	TGGGCTAATTCCTGTGGATTTCAGACAAATGATCAGAAATGTCACCCGTTCGTTTGTTCT
11.5	2.62079	1.39	6.8	0.0004	0.00588	45.7	0.0004	1	376	108	61608	0	A_51_P491504	Aldh5a1	aldhehyde dehydrogenase family 5, subfamily A1	Mus musculus aldhehyde dehydrogenase family 5, subfamily A1 (Aldh5a1), mRNA [NM_172532]	NM_172532	NM_172532	NM_172532	NM_172532	Mm.393311	214579	ENSMUST00000037615	TC1583411	GO:0004777(succinate-semialdehyde dehydrogenase activity)|GO:0005625(soluble fraction)|GO:0005739(mitochondrion)|GO:0006006(glucose metabolic process)|GO:0006083(acetate metabolic process)|GO:0006105(succinate metabolic process)|GO:0006536(glutamate metab	chr13:25003471-25003412	mm|13qA3.1	GAGTACCTAGAGGTCAAGTATGTGTGTTACGGAGGCTTGTAGGGTTCTGCACTTCTTTAA
11.4	7.1602	2.84	34.2	0	0.00019	1166.6	0	1	378	158	61986	0	A_55_P2101231	Aldh7a1	aldehyde dehydrogenase family 7, member A1	Mus musculus aldehyde dehydrogenase family 7, member A1 (Aldh7a1), transcript variant 2, mRNA [NM_001127338]	NM_001127338	NM_001127338	NM_001127338	NM_001127338	Mm.30250	110695	ENSMUST00000116635	TC1572084	GO:0004043(L-aminoadipate-semialdehyde dehydrogenase activity)|GO:0005739(mitochondrion)|GO:0008152(metabolic process)|GO:0016491(oxidoreductase activity)|GO:0055114(oxidation reduction)	chr18:56686488-56686429	mm|18qD3	CCAGTGATTCCCAGACCCCTGTCTAAATCAAGATACTCATTTATCAAAAGTTCAAAATTA
11	2.53151	1.34	6	0.0008	0.00851	36.4	0.0008	1	27	162	4426	0	A_52_P265877	Aldh9a1	aldehyde dehydrogenase 9, subfamily A1	Mus musculus aldehyde dehydrogenase 9, subfamily A1 (Aldh9a1), mRNA [NM_019993]	NM_019993	NM_019993	NM_019993	NM_019993	Mm.330055	56752	ENSMUST00000028004	TC1572145	GO:0004029(aldehyde dehydrogenase (NAD) activity)|GO:0005737(cytoplasm)|GO:0005739(mitochondrion)|GO:0005829(cytosol)|GO:0008152(metabolic process)|GO:0009437(carnitine metabolic process)|GO:0016491(oxidoreductase activity)|GO:0016620(oxidoreductase activ	chr1:169298245-169298304	mm|1qH2.3	AGTATTTGTGGGCTATGTGACTCATTGGCATTTAAACAGCTGTGTTCTAACTAACTAGCA
8.6	3.05252	1.61	8.5	0.0001	0.00285	72.3	0.0001	1	46	78	7458	0	A_51_P219849	Alg13	asparagine-linked glycosylation 13 homolog (S. cerevisiae)	Mus musculus asparagine-linked glycosylation 13 homolog (S. cerevisiae) (Alg13), mRNA [NM_026247]	NM_026247	NM_026247	NM_026247	NM_026247	Mm.249084	67574	ENSMUST00000070801	TC1582689	GO:0003674(molecular_function)|GO:0004577(N-acetylglucosaminyldiphosphodolichol N-acetylglucosaminyltransferase activity)|GO:0005575(cellular_component)|GO:0005783(endoplasmic reticulum)|GO:0005975(carbohydrate metabolic process)|GO:0008150(biological_pro	chrX:140759482-140759541	mm|XqF2	GTGTATTTAAATCCTTGTGCCTATGATGATATTGGAAGATGTAGATAGAATTCCCTGGAA
10	2.75108	1.46	7	0.0003	0.00513	49.6	0.0003	1	357	113	58497	0	A_55_P2054300	Alg8	asparagine-linked glycosylation 8 homolog (yeast, alpha-1,3-glucosyltransferase)	Mus musculus asparagine-linked glycosylation 8 homolog (yeast, alpha-1,3-glucosyltransferase) (Alg8), mRNA [NM_199035]	NM_199035	NM_199035	NM_199035	NM_199035	Mm.279683	381903	ENSMUST00000098300	TC1580179	GO:0003674(molecular_function)|GO:0005575(cellular_component)|GO:0005783(endoplasmic reticulum)|GO:0005789(endoplasmic reticulum membrane)|GO:0008150(biological_process)|GO:0016020(membrane)|GO:0016021(integral to membrane)|GO:0016740(transferase activity	chr7:104540582-104540641	mm|7qE1	GCTGGTACTGACCATTGTTAGGATATAGTGCATAATTAGATTCTGTACCTAAGGAAATAT
9.6	2.15846	1.11	3.9	0.007	0.0367	15.4	0.007	1	163	151	26719	0	A_51_P269173	Alg9	asparagine-linked glycosylation 9 homolog (yeast, alpha 1,2 mannosyltransferase)	Mus musculus asparagine-linked glycosylation 9 homolog (yeast, alpha 1,2 mannosyltransferase) (Alg9), mRNA [NM_133981]	NM_133981	NM_133981	NM_133981	NM_133981	Mm.160035	102580	ENSMUST00000034561	TC1577929	GO:0003674(molecular_function)|GO:0005575(cellular_component)|GO:0005783(endoplasmic reticulum)|GO:0006506(GPI anchor biosynthetic process)|GO:0008150(biological_process)|GO:0016020(membrane)|GO:0016021(integral to membrane)|GO:0016740(transferase activit	chr9:50651281-50651340	mm|9qA5.3	AGAGGACCTAACTCGGTGTGGGCTAGCCTTCTCCACTCTCTGGCCAGCATCTGAGAACTA
11.3	2.02792	1.02	5.1	0.0019	0.01489	26.1	0.0019	1	83	81	13529	0	A_51_P295215	Alkbh5	alkB, alkylation repair homolog 5 (E. coli)	Mus musculus alkB, alkylation repair homolog 5 (E. coli) (Alkbh5), mRNA [NM_172943]	NM_172943	NM_172943	NM_172943	NM_172943	Mm.262056	268420	ENSMUST00000044250	TC1574393	GO:0003674(molecular_function)|GO:0005575(cellular_component)|GO:0008150(biological_process)	chr11:60369340-60369399	mm|11qB2	TTGTGTGTGCAGCACTTTGCCCTAATATGTGTGTGCTCTACAATAAAAACCAAATCTAAT
9.3	2.12874	1.09	4.7	0.0029	0.02015	21.9	0.0029	1	379	72	62064	0	A_51_P235687	Alox5ap	arachidonate 5-lipoxygenase activating protein	Mus musculus arachidonate 5-lipoxygenase activating protein (Alox5ap), mRNA [NM_009663]	NM_009663	NM_009663	NM_009663	NM_009663	Mm.19844	11690	ENSMUST00000071130	TC1582063	GO:0002540(leukotriene production involved in inflammatory response)|GO:0004051(arachidonate 5-lipoxygenase activity)|GO:0005515(protein binding)|GO:0005634(nucleus)|GO:0005635(nuclear envelope)|GO:0005783(endoplasmic reticulum)|GO:0006691(leukotriene met	chr5:150099347-150099406	mm|5qG3	AGAGACGCATCATAACGCAATGCCGCGAAGGCTTCTGCTCCTCTTCAAGCTGTAGATGCT
6.2	2.73208	1.45	4.1	0.0057	0.03186	16.7	0.0057	1	247	85	40429	0	A_51_P145785	Ambp	alpha 1 microglobulin/bikunin	Mus musculus alpha 1 microglobulin/bikunin (Ambp), mRNA [NM_007443]	NM_007443	NM_007443	NM_007443	NM_007443	Mm.2197	11699	ENSMUST00000030041	TC1573006	GO:0004867(serine-type endopeptidase inhibitor activity)|GO:0005215(transporter activity)|GO:0005488(binding)|GO:0005576(extracellular region)|GO:0005792(microsome)|GO:0006810(transport)|GO:0018298(protein-chromophore linkage)|GO:0030414(peptidase inhibit	chr4:62804711-62804386	mm|4qB3	CCCTGGTGATGGGTACGAGGAACTAATACGCAGTTGAAGGTGCCAGTCTGCAAGCCAGAG
7.7	2.82843	1.5	5.6	0.0012	0.01129	30.8	0.0012	1	84	37	13649	0	A_51_P466221	Amhr2	anti-Mullerian hormone type 2 receptor	Mus musculus anti-Mullerian hormone type 2 receptor (Amhr2), mRNA [NM_144547]	NM_144547	NM_144547	NM_144547	NM_144547	Mm.60331	110542	ENSMUST00000023809	TC1585042	GO:0000166(nucleotide binding)|GO:0004672(protein kinase activity)|GO:0004674(protein serine/threonine kinase activity)|GO:0004675(transmembrane receptor protein serine/threonine kinase activity)|GO:0004872(receptor activity)|GO:0005024(transforming growt	chr15:102284930-102284989	mm|15qF3	ATGAGTAGCTTGTTTGAACTCTCTGTACAGGCCGACATGCGTGTGGCCGACATGCCTACT
7.8	5.06303	2.34	7.6	0.0002	0.00398	58.1	0.0002	1	133	51	21699	0	A_51_P442933	Amigo3	adhesion molecule with Ig like domain 3	Mus musculus adhesion molecule with Ig like domain 3 (Amigo3), mRNA [NM_177275]	NM_177275	NM_177275	NM_177275	NM_177275	Mm.477247	320844	ENSMUST00000085060	TC1585499	GO:0003674(molecular_function)|GO:0005515(protein binding)|GO:0007155(cell adhesion)|GO:0007157(heterophilic cell-cell adhesion)|GO:0007399(nervous system development)|GO:0016020(membrane)|GO:0016021(integral to membrane)	chr9:107957685-107957744	mm|9qF2	TTGCAACTCCTGTGGAGTCTGGTGGGCATACACACCTACAGGACCCTCCTACAGAGTAGC
7.7	19.2929	4.27	5.6	0.0011	0.01103	31.3	0.0011	1	47	89	7633	0	A_51_P343350	Amn	amnionless	Mus musculus amnionless (Amn), mRNA [NM_033603]	NM_033603	NM_033603	NM_033603	NM_033603	Mm.197639	93835	ENSMUST00000021707	TC1579838	GO:0007275(multicellular organismal development)|GO:0007588(excretion)|GO:0008104(protein localization)|GO:0016020(membrane)|GO:0016021(integral to membrane)|GO:0045177(apical part of cell)	chr12:112514095-112514243	mm|12qF1	TTTCCGAAATCCGATTTTCGACGCGATTGTCTTCAAGCAGCAGCCTTCGGTCGAGCTACC
7.9	2.2974	1.2	4.6	0.0033	0.02182	20.9	0.0033	1	137	163	22467	0	A_55_P2244112	Amotl1	angiomotin-like 1	Mus musculus angiomotin-like 1 (Amotl1), mRNA [NM_001081395]	NM_001081395	NM_001081395	NM_001081395	NM_001081395	Mm.159552	75723	ENSMUST00000013220	TC1585269	GO:0005923(tight junction)|GO:0008150(biological_process)|GO:0042802(identical protein binding)	chr9:14352008-14351949	mm|9qA1	AAATTGTATGTCTTAGGGAGGCTCCATGCTTCCCCATTCTTGGCTTATAAACAGATGAAG
6.6	3.605	1.85	5.8	0.001	0.00986	33.4	0.001	1	15	124	2420	0	A_52_P880457	Ampd1	adenosine monophosphate deaminase 1	Mus musculus adenosine monophosphate deaminase 1 (Ampd1), mRNA [NM_001033303]	NM_001033303	NM_001033303	NM_001033303	NM_001033303	Mm.331272	229665	ENSMUST00000090715	TC1582766	GO:0003876(AMP deaminase activity)|GO:0005515(protein binding)|GO:0005575(cellular_component)|GO:0006144(purine base metabolic process)|GO:0009117(nucleotide metabolic process)|GO:0009168(purine ribonucleoside monophosphate biosynthetic process)|GO:001003	chr3:102902649-102902708	mm|3qF2.2	GCTGAGTAACAACAGTCTGTTCCTCGAATATGCAAAGAATCCTTTCTTAGATTTCCTCCA
7.8	2.17347	1.12	6.4	0.0005	0.00698	41	0.0005	1	2	81	245	0	A_51_P114634	Amz1	archaelysin family metallopeptidase 1	Mus musculus archaelysin family metallopeptidase 1 (Amz1), mRNA [NM_173405]	NM_173405	NM_173405	NM_173405	NM_173405	Mm.397580	231842	ENSMUST00000060918	TC1580525	GO:0003674(molecular_function)|GO:0005575(cellular_component)|GO:0008150(biological_process)|GO:0008233(peptidase activity)|GO:0008237(metallopeptidase activity)|GO:0016787(hydrolase activity)|GO:0046872(metal ion binding)	chr5:141229165-141229224	mm|5qG2	TCTTTTGTCTTTGATGACATTTTTCCTGTCTCTGGCTATATCAATTCCTGACATAGGATG
7.2	15.0324	3.91	6.6	0.0005	0.00644	43.2	0.0005	1	138	140	22608	0	A_51_P201982	Angpt2	angiopoietin 2	Mus musculus angiopoietin 2 (Angpt2), mRNA [NM_007426]	NM_007426	NM_007426	NM_007426	NM_007426	Mm.439874	11601	ENSMUST00000033846	TC1710035	GO:0001525(angiogenesis)|GO:0005102(receptor binding)|GO:0005172(vascular endothelial growth factor receptor binding)|GO:0005515(protein binding)|GO:0005576(extracellular region)|GO:0005615(extracellular space)|GO:0005634(nucleus)|GO:0005886(plasma membra	chr8:18691517-18691458	mm|8qA1.3	ACCTATCTTGATGGCTTAGTTTTTAATGGCTGGCTACTATTTACTATATGGCAAAAATGC
9.3	3.31728	1.73	7.9	0.0002	0.0035	63.2	0.0002	1	145	159	23775	0	A_51_P338443	Angptl4	angiopoietin-like 4	Mus musculus angiopoietin-like 4 (Angptl4), mRNA [NM_020581]	NM_020581	NM_020581	NM_020581	NM_020581	Mm.196189	57875	ENSMUST00000002360	TC1576537	GO:0003674(molecular_function)|GO:0004857(enzyme inhibitor activity)|GO:0005102(receptor binding)|GO:0005576(extracellular region)|GO:0005578(proteinaceous extracellular matrix)|GO:0005615(extracellular space)|GO:0007165(signal transduction)|GO:0009267(ce	chr17:33911939-33911880	mm|17qB1	ATGGTGCTGTTGTAGGTGCTGTGGATGCACAGGTGCTAACTGTGGTTCCCAGGCACAGCT
8.2	7.67411	2.94	6.2	0.0007	0.00775	38.3	0.0007	1	374	27	61199	0	A_51_P158545	Ankk1	ankyrin repeat and kinase domain containing 1	Mus musculus ankyrin repeat and kinase domain containing 1 (Ankk1), mRNA [NM_172922]	NM_172922	NM_172922	NM_172922	NM_172922	Mm.119994	244859	ENSMUST00000034792	TC1591179	GO:0000166(nucleotide binding)|GO:0003674(molecular_function)|GO:0004672(protein kinase activity)|GO:0004674(protein serine/threonine kinase activity)|GO:0005524(ATP binding)|GO:0005575(cellular_component)|GO:0006468(protein amino acid phosphorylation)|GO	chr9:49223418-49223359	mm|9qA5.3	TGTCCCAGATAAGCTTCATCTCTAGTCTCAAGACGTCTGCCACCATTTGTTGCTTTCCTT
8.1	3.01049	1.59	8.4	0.0001	0.00301	69.8	0.0001	1	348	42	56950	0	A_55_P2085412	Ankle1	ankyrin repeat and LEM domain containing 1	Mus musculus ankyrin repeat and LEM domain containing 1 (Ankle1), mRNA [NM_172756]	NM_172756	NM_172756	NM_172756	NM_172756	Mm.216549	234396	ENSMUST00000119976		GO:0003674(molecular_function)|GO:0005575(cellular_component)|GO:0008150(biological_process)	chr8:73933743-73933802	mm|8qB3.3	GAAACCATGTCCCCCAAAACAAACCAAAAAACAACAACAAAGCCAAGATGGTACTCTGGA
11.4	2.14355	1.1	4.7	0.0028	0.01929	22.5	0.0028	1	184	85	30097	0	A_51_P190886	Ankrd13a	ankyrin repeat domain 13a	Mus musculus ankyrin repeat domain 13a (Ankrd13a), mRNA [NM_026718]	NM_026718	NM_026718	NM_026718	NM_026718	Mm.275554	68420	ENSMUST00000102578	TC1585395	GO:0003674(molecular_function)|GO:0005575(cellular_component)|GO:0008150(biological_process)	chr5:115255540-115255599	mm|5qF	CTTTTGGATACCTTTAGTAGTTAACTATTTTTGTCTAACCCTCCTGTAAATACCTACTGC
7.8	2	1	7.2	0.0003	0.00473	52.4	0.0003	1	125	77	20413	0	A_51_P442206	Ankrd42	ankyrin repeat domain 42	Mus musculus ankyrin repeat domain 42 (Ankrd42), mRNA [NM_028665]	NM_028665	NM_028665	NM_028665	NM_028665	Mm.73248	73845	ENSMUST00000126305	TC1583453	GO:0003674(molecular_function)|GO:0005575(cellular_component)|GO:0008150(biological_process)	chr7:99732987-99732928	mm|7qE1	GTTTGTGAGAAGGTACTAATCAGTGCAGTAAGGTTAAATACATCCTGATTTTCCTTCACT
9.1	2.90794	1.54	5.2	0.0018	0.01441	26.7	0.0018	1	291	59	47619	0	A_55_P2106489	Ankrd52	ankyrin repeat domain 52	Mus musculus ankyrin repeat domain 52 (Ankrd52), mRNA [NM_172790]	NM_172790	NM_172790	NM_172790	NM_172790	Mm.440177	237615	ENSMUST00000014642	TC1690638	GO:0003674(molecular_function)|GO:0005575(cellular_component)|GO:0008150(biological_process)	chr10:127831003-127831062	mm|10qD3	TCCGTTCTGACTGTAAGTCCAGCTCACCTTTGCCTTCAATATGTAACCAAAGGAAAACTC
10.4	6.32033	2.66	10.4	0	0.00161	108.5	0	1	187	2	30506	0	A_52_P276525	Ankrd9	ankyrin repeat domain 9	Mus musculus ankyrin repeat domain 9 (Ankrd9), mRNA [NM_175207]	NM_175207	NM_175207	NM_175207	NM_175207	Mm.250989	74251	ENSMUST00000135131	TC1581510	GO:0003674(molecular_function)|GO:0005575(cellular_component)|GO:0008150(biological_process)|GO:0016787(hydrolase activity)	chr12:112214819-112214760	mm|12qF1	CACTATCTCACCTGGCCGCTTCCCGGAGGCCTTAGATGAACTGCCTCTGCCATCGTTTTT
8.2	2.01391	1.01	5.4	0.0013	0.01212	29.5	0.0013	1	69	82	11234	0	A_55_P2064567	Anks1	ankyrin repeat and SAM domain containing 1	Mus musculus ankyrin repeat and SAM domain containing 1 (Anks1), mRNA [NM_181413]	NM_181413	NM_181413	NM_181413	NM_181413	Mm.32556	224650	ENSMUST00000097358	TC1585555	GO:0003674(molecular_function)|GO:0005575(cellular_component)|GO:0005737(cytoplasm)|GO:0008150(biological_process)	chr17:28199523-28199582	mm|17qA3.3	TACATAAAATTGTTAATCTGTCCGATTTTGTTTGAATTATAAACACCTTGTGGTACCAAA
8.7	2.04202	1.03	7.1	0.0003	0.00503	50.2	0.0003	1	192	132	31456	0	A_51_P400581	Anp32e	acidic (leucine-rich) nuclear phosphoprotein 32 family, member E	Mus musculus acidic (leucine-rich) nuclear phosphoprotein 32 family, member E (Anp32e), mRNA [NM_023210]	NM_023210	NM_023210	NM_023210	NM_023210	Mm.218657	66471	ENSMUST00000015893	TC1647982	GO:0005515(protein binding)|GO:0005634(nucleus)|GO:0005737(cytoplasm)|GO:0008150(biological_process)|GO:0016023(cytoplasmic membrane-bounded vesicle)|GO:0019212(phosphatase inhibitor activity)	chr3:95740981-95741040	mm|3qF2.1	TTAACTGTGAGATCACAAACCTGGAAGATTATAGAGAAAGTATTTTTGAACTGCTGCAGC
6.7	2.34567	1.23	5.4	0.0014	0.01247	29	0.0014	1	341	80	55840	0	A_51_P412461	Antxrl	anthrax toxin receptor-like	Mus musculus anthrax toxin receptor-like (Antxrl), mRNA [NM_172808]	NM_172808	NM_172808	NM_172808	NM_172808	Mm.477093	239029	ENSMUST00000058725	TC1591957	GO:0003674(molecular_function)|GO:0004872(receptor activity)|GO:0005575(cellular_component)|GO:0008150(biological_process)|GO:0016020(membrane)|GO:0016021(integral to membrane)|GO:0046872(metal ion binding)	chr14:34889114-34889173	mm|14qB	GGCAATCTTTAGAATCCCTTTGTCACACCTATCCTTTCCCCCCAATCTCTAAAGGACCAA
6.6	4.92458	2.3	6.6	0.0005	0.00646	43.1	0.0005	1	23	40	3648	0	A_55_P2056325	Anxa3	annexin A3	Mus musculus annexin A3 (Anxa3), mRNA [NM_013470]	NM_013470	NM_013470	NM_013470	NM_013470	Mm.7214	11745	ENSMUST00000112985	TC1776855	GO:0004859(phospholipase inhibitor activity)|GO:0005509(calcium ion binding)|GO:0005544(calcium-dependent phospholipid binding)|GO:0019834(phospholipase A2 inhibitor activity)|GO:0030424(axon)|GO:0030425(dendrite)|GO:0043025(neuronal cell body)|GO:0051054	chr5:97253925-97253984	mm|5qE3	GGATGACATTAGCTCTGAGACGTCTGGAGACTTCCGGAAAGCTCTGCTGACTCTGGCAGA
6.4	2.80889	1.49	4.8	0.0027	0.01897	22.7	0.0027	1	88	87	14355	0	A_55_P2042988	Aoah	acyloxyacyl hydrolase	Mus musculus acyloxyacyl hydrolase (Aoah), mRNA [NM_012054]	NM_012054	NM_012054	NM_012054	NM_012054	Mm.314046	27052	ENSMUST00000021757	TC1583135	GO:0006629(lipid metabolic process)|GO:0008653(lipopolysaccharide metabolic process)|GO:0016787(hydrolase activity)|GO:0016788(hydrolase activity, acting on ester bonds)|GO:0050528(acyloxyacyl hydrolase activity)|GO:0050728(negative regulation of inflamma	chr13:21116062-21116121	mm|13qA2	GCTTCCAAAATAAACTGTCTGCACTCCAATATTTGCCTCAATAAAGTCAAAGTTCTAAGG
9.5	2.2974	1.2	8.5	0.0001	0.00282	73.1	0.0001	1	376	159	61659	0	A_55_P2008006	Ap1g1	adaptor protein complex AP-1, gamma 1 subunit	Mus musculus adaptor protein complex AP-1, gamma 1 subunit (Ap1g1), mRNA [NM_009677]	NM_009677	NM_009677	NM_009677	NM_009677	Mm.37210	11765	ENSMUST00000093157	TC1630650	GO:0000226(microtubule cytoskeleton organization)|GO:0005488(binding)|GO:0005515(protein binding)|GO:0005794(Golgi apparatus)|GO:0005802(trans-Golgi network)|GO:0006810(transport)|GO:0006886(intracellular protein transport)|GO:0006897(endocytosis)|GO:0008	chr8:112384776-112384835	mm|8qD3	TGAGATTTGGCATGAAGGATATGGTGCTCTATTTGTAATAGAAACTTTCAAGGCTCTTCC
6.8	3.70635	1.89	8	0.0002	0.00347	63.5	0.0002	1	231	130	37850	0	A_51_P435321	Ap1s2	adaptor-related protein complex 1, sigma 2 subunit	Mus musculus adaptor-related protein complex 1, sigma 2 subunit (Ap1s2), mRNA [NM_026887]	NM_026887	NM_026887	NM_026887	NM_026887	Mm.479141	108012	ENSMUST00000112294	TC1609636	GO:0003674(molecular_function)|GO:0005515(protein binding)|GO:0005575(cellular_component)|GO:0005794(Golgi apparatus)|GO:0005905(coated pit)|GO:0006810(transport)|GO:0006886(intracellular protein transport)|GO:0006897(endocytosis)|GO:0008150(biological_pr	chrX:160367276-160367335	mm|XqF5	CACTACATGTTGTTCACCTGATTTTAATGTTGCATAAATATGCATTGTCTCATGCCTGTT
11	3.41054	1.77	7.5	0.0002	0.00424	56.1	0.0002	1	50	5	8041	0	A_55_P2115297	Ap3s1	adaptor-related protein complex 3, sigma 1 subunit	Mus musculus adaptor-related protein complex 3, sigma 1 subunit (Ap3s1), mRNA [NM_009681]	NM_009681	NM_009681	NM_009681	NM_009681	Mm.312536	11777	ENSMUST00000025357	TC1589628	GO:0005515(protein binding)|GO:0005794(Golgi apparatus)|GO:0005802(trans-Golgi network)|GO:0006810(transport)|GO:0006886(intracellular protein transport)|GO:0008565(protein transporter activity)|GO:0015031(protein transport)|GO:0016020(membrane)|GO:001619	chr18:46949844-46949903	mm|18qC	GCTTTTCTTGCTCAGTGATTTTAAAGAAATTGACTAGCTCCCGTGTGATTTTGTTTTGTT
7	3.16017	1.66	4.4	0.0042	0.02551	19	0.0042	1	265	22	43318	0	A_51_P417701	Apaf1	apoptotic peptidase activating factor 1	Mus musculus apoptotic peptidase activating factor 1 (Apaf1), transcript variant 1, mRNA [NM_001042558]	NM_001042558	NM_001042558	NM_001042558	NM_001042558	Mm.220289	11783	ENSMUST00000020157	NP1490041	GO:0000166(nucleotide binding)|GO:0001843(neural tube closure)|GO:0005515(protein binding)|GO:0005524(ATP binding)|GO:0005622(intracellular)|GO:0005625(soluble fraction)|GO:0005634(nucleus)|GO:0005737(cytoplasm)|GO:0005829(cytosol)|GO:0006309(DNA fragment	chr10:90452639-90452580	mm|10qC2	AACAAAATCTTGTATAGGGTTAAGGAAGGTTTTGTTTGTCAGGTTGAGGAACCACTTTAC
10.8	2.02792	1.02	5.1	0.0019	0.01504	26	0.0019	1	191	105	31265	0	A_55_P1980981	Apba3	amyloid beta (A4) precursor protein-binding, family A, member 3	Mus musculus amyloid beta (A4) precursor protein-binding, family A, member 3 (Apba3), mRNA [NM_018758]	NM_018758	NM_018758	NM_018758	NM_018758	Mm.293931	57267	ENSMUST00000099453	TC1576271	GO:0001701(in utero embryonic development)|GO:0005515(protein binding)|GO:0005575(cellular_component)|GO:0006810(transport)|GO:0007268(synaptic transmission)|GO:0010468(regulation of gene expression)|GO:0015031(protein transport)	chr10:80735806-80735865	mm|10qC1	ACCATGCCAGCTGCCACCTACCGACTGCTCACGGGACAGGAACAACCAGTATACCTATGA
7.2	2.31338	1.21	6.6	0.0005	0.00639	43.5	0.0005	1	55	106	8962	0	A_55_P1961009	Apbb1ip	amyloid beta (A4) precursor protein-binding, family B, member 1 interacting protein	Mus musculus amyloid beta (A4) precursor protein-binding, family B, member 1 interacting protein (Apbb1ip), mRNA [NM_019456]	NM_019456	NM_019456	NM_019456	NM_019456	Mm.14255	54519	ENSMUST00000014290	TC1584187	GO:0005737(cytoplasm)|GO:0005856(cytoskeleton)|GO:0005886(plasma membrane)|GO:0007165(signal transduction)|GO:0016020(membrane)|GO:0030054(cell junction)|GO:0042995(cell projection)	chr2:22730829-22730888	mm|2qA3	CAATATACCCTAGGGACATGTTAGTATTTGGGATGCTCTCTATTAAAATTCATGTTTTGG
11.5	2.71321	1.44	15.8	0	0.00064	249.9	0	1	234	117	38329	0	A_52_P420394	Apeh	acylpeptide hydrolase	Mus musculus acylpeptide hydrolase (Apeh), mRNA [NM_146226]	NM_146226	NM_146226	NM_146226	NM_146226	Mm.219639	235606	ENSMUST00000081309	TC1576647	GO:0004252(serine-type endopeptidase activity)|GO:0005737(cytoplasm)|GO:0006508(proteolysis)|GO:0016787(hydrolase activity)	chr9:107987963-107987904	mm|9qF2	GGTGGAATCAGACAGCTTCATGAACACTGTGCTTTGGCTACACACACACTTGGGCAGCTG
12.2	2.41162	1.27	7.5	0.0002	0.00425	56	0.0002	1	205	51	33507	0	A_51_P473576	Apex1	apurinic/apyrimidinic endonuclease 1	Mus musculus apurinic/apyrimidinic endonuclease 1 (Apex1), mRNA [NM_009687]	NM_009687	NM_009687	NM_009687	NM_009687	Mm.203	11792	ENSMUST00000049411	TC1572292	GO:0003677(DNA binding)|GO:0003906(DNA-(apurinic or apyrimidinic site) lyase activity)|GO:0004518(nuclease activity)|GO:0004519(endonuclease activity)|GO:0004521(endoribonuclease activity)|GO:0005515(protein binding)|GO:0005622(intracellular)|GO:0005634(n	chr14:51546483-51546542	mm|14qC1	CACTTTCTGGACTTACATGATGAATGCCCGCTCTAAGAATGTTGGTTGGCGCCTTGATTA
7.1	2.12874	1.09	3.6	0.0097	0.0467	13.3	0.0097	1	383	86	62734	0	A_51_P203182	Apob48r	apolipoprotein B48 receptor	Mus musculus apolipoprotein B48 receptor (Apob48r), mRNA [NM_138310]	NM_138310	NM_138310	NM_138310	NM_138310	Mm.170665	171504	ENSMUST00000039522	TC1582093	GO:0004872(receptor activity)|GO:0005575(cellular_component)|GO:0005886(plasma membrane)|GO:0006629(lipid metabolic process)|GO:0006641(triglyceride metabolic process)|GO:0006810(transport)|GO:0006869(lipid transport)|GO:0008202(steroid metabolic process)	chr7:133732372-133732431	mm|7qF3	GAGTTGGGGAACGTTGCCCAGGAACTCCAAGCACATAGGAGTAGAGAGGGGTTCTGTGTG
8.9	5.42642	2.44	7.9	0.0002	0.00363	61.8	0.0002	1	150	113	24549	0	A_55_P2099560	Apobec1	apolipoprotein B mRNA editing enzyme, catalytic polypeptide 1	Mus musculus apolipoprotein B mRNA editing enzyme, catalytic polypeptide 1 (Apobec1), transcript variant 1, mRNA [NM_031159]	NM_031159	NM_031159	NM_031159	NM_031159	Mm.3333	11810	ENSMUST00000112585		GO:0003824(catalytic activity)|GO:0004126(cytidine deaminase activity)|GO:0006397(mRNA processing)|GO:0006970(response to osmotic stress)|GO:0008270(zinc ion binding)|GO:0010332(response to gamma radiation)|GO:0016554(cytidine to uridine editing)|GO:00165	chr6:122527967-122527908	mm|6qF1	CAAAAAAGCAAATTATCTCCCCTGAGTGGTCTCAACAGCCCTATGTCTATACGTAAAAAA
10.8	3.20428	1.68	5.6	0.0011	0.01103	31.3	0.0011	1	215	13	35109	0	A_55_P2042525	Apoo	apolipoprotein O	Mus musculus apolipoprotein O (Apoo), mRNA [NM_026673]	NM_026673	NM_026673	NM_026673	NM_026673	Mm.379156	68316	ENSMUST00000113897	TC1650428	GO:0003674(molecular_function)|GO:0005575(cellular_component)|GO:0008150(biological_process)|GO:0016020(membrane)|GO:0016021(integral to membrane)	chrX:91662238-91662297	mm|XqC3	CGAAATCAGTATTGGATATAGTAAACTGGCTTTCTTCAGGAAAAACAACACTAAGCCTTT
13	2	1	4.2	0.005	0.02912	17.7	0.005	1	259	152	42464	0	A_52_P594768	Aprt	adenine phosphoribosyl transferase	Mus musculus adenine phosphoribosyl transferase (Aprt), mRNA [NM_009698]	NM_009698	NM_009698	NM_009698	NM_009698	Mm.1786	11821	ENSMUST00000006764	TC1572965	GO:0002055(adenine binding)|GO:0003999(adenine phosphoribosyltransferase activity)|GO:0005737(cytoplasm)|GO:0006166(purine ribonucleoside salvage)|GO:0006168(adenine salvage)|GO:0007595(lactation)|GO:0007625(grooming behavior)|GO:0009116(nucleoside metabo	chr8:125098700-125098641	mm|8qE1	GTGAGCTACCGGCCGCCCTTTTGTGGGTGTTATCACTCATTCCTTTGGTCAGCTGATCCG
10.5	10.5561	3.4	11	0	0.00141	121.3	0	1	261	128	42768	0	A_55_P1990121	Aqp5	aquaporin 5	Mus musculus aquaporin 5 (Aqp5), mRNA [NM_009701]	NM_009701	NM_009701	NM_009701	NM_009701	Mm.45580	11830	ENSMUST00000042340	TC1579080	GO:0005215(transporter activity)|GO:0005783(endoplasmic reticulum)|GO:0005886(plasma membrane)|GO:0005887(integral to plasma membrane)|GO:0005902(microvillus)|GO:0006810(transport)|GO:0006833(water transport)|GO:0009925(basal plasma membrane)|GO:0015250(w	chr15:99425138-99425197	mm|15qF1	AGATAGATGGTTCGTCGAGTGCCATCTTATTTATTTCTGGTTAAGATGGGGCGGAGGATG
6.7	4.62675	2.21	4.2	0.0049	0.02847	17.9	0.0049	1	169	136	27688	0	A_55_P2318584	Aqp8	aquaporin 8	Mus musculus aquaporin 8 (Aqp8), transcript variant 1, mRNA [NM_007474]	NM_007474	NM_007474	NM_007474	NM_007474	Mm.273175	11833	ENSMUST00000033023		GO:0005215(transporter activity)|GO:0005792(microsome)|GO:0005886(plasma membrane)|GO:0005887(integral to plasma membrane)|GO:0006810(transport)|GO:0006833(water transport)|GO:0015250(water channel activity)|GO:0015722(canalicular bile acid transport)|GO:	chr7:130611453-130611512	mm|7qF3	CCCAAAGATCTTGCTTCCTCAGCTCCCAATCTGACTTTGTAATAAATGGCTTAGCATTTC
10.1	77.7085	6.28	17.1	0	0.00052	293.9	0	1	156	33	25453	0	A_55_P2021810	Arc	activity regulated cytoskeletal-associated protein	Mus musculus activity regulated cytoskeletal-associated protein (Arc), mRNA [NM_018790]	NM_018790	NM_018790	NM_018790	NM_018790	Mm.25405	11838	ENSMUST00000023268	TC1581396	GO:0003779(actin binding)|GO:0005515(protein binding)|GO:0005737(cytoplasm)|GO:0005768(endosome)|GO:0005856(cytoskeleton)|GO:0005886(plasma membrane)|GO:0006897(endocytosis)|GO:0007275(multicellular organismal development)|GO:0007492(endoderm development)	chr15:74499651-74499592	mm|15qD3	TGGAGATCTCAAGAGAGTGTGGCTATCCCCTATTTTCACCAAGCCTTGAATATCCAGCCA
10.6	6.9163	2.79	15.3	0	0.00069	235.2	0	1	116	22	18882	0	A_51_P303160	Arg1	arginase, liver	Mus musculus arginase, liver (Arg1), mRNA [NM_007482]	NM_007482	NM_007482	NM_007482	NM_007482	Mm.154144	11846	ENSMUST00000020161	TC1669736	GO:0000050(urea cycle)|GO:0004053(arginase activity)|GO:0005615(extracellular space)|GO:0005737(cytoplasm)|GO:0006525(arginine metabolic process)|GO:0016787(hydrolase activity)|GO:0016813(hydrolase activity, acting on carbon-nitrogen (but not peptide) bon	chr10:24636253-24636194	mm|10qA4	AACTCTGGGAATTAAGTATTTCTCCATGACTGAAGTAGACAAGCTGGGGATTGGCAAGGT
7.3	2.32947	1.22	5	0.0021	0.01603	25	0.0021	1	309	64	50576	0	A_55_P2103796	Arhgap11a	Rho GTPase activating protein 11A	Mus musculus Rho GTPase activating protein 11A (Arhgap11a), mRNA [NM_181416]	NM_181416	NM_181416	NM_181416	NM_181416	Mm.478372	228482	ENSMUST00000102545	TC1600893	GO:0003674(molecular_function)|GO:0005096(GTPase activator activity)|GO:0005575(cellular_component)|GO:0005622(intracellular)|GO:0007165(signal transduction)|GO:0008150(biological_process)	chr2:113671762-113671703	mm|2qE4	AATTGAATTGTTAATGTACCTCTGTACATTTTACTTAGATAAATATCAGATAGTGTTATC
8.3	4.19887	2.07	18	0	0.00047	325.7	0	1	68	137	11125	0	A_51_P339822	Arhgap4	Rho GTPase activating protein 4	Mus musculus Rho GTPase activating protein 4 (Arhgap4), transcript variant 1, mRNA [NM_138630]	NM_138630	NM_138630	NM_138630	NM_138630	Mm.246654	171207	ENSMUST00000140393	NP1219643	GO:0005100(Rho GTPase activator activity)|GO:0005737(cytoplasm)|GO:0005794(Golgi apparatus)|GO:0005874(microtubule)|GO:0010764(negative regulation of fibroblast migration)|GO:0030426(growth cone)|GO:0030517(negative regulation of axon extension)	chrX:71140003-71139944	mm|XqA7.3	TTCTAGGTCTCTTGGGAGGTAGCAAAGGAAGGAAGCTGGAGATGAGCTCCTCTTATGCCT
9	5.54044	2.47	9	0.0001	0.00238	81.2	0.0001	1	224	26	36598	0	A_51_P417074	Arhgap8	Rho GTPase activating protein 8	Mus musculus Rho GTPase activating protein 8 (Arhgap8), transcript variant 3, mRNA [NM_028455]	NM_028455	NM_028455	NM_028455	NM_028455	Mm.128411	73167	ENSMUST00000006029	TC1581198	GO:0003674(molecular_function)|GO:0005096(GTPase activator activity)|GO:0005575(cellular_component)|GO:0005622(intracellular)|GO:0007165(signal transduction)|GO:0008150(biological_process)	chr15:84602532-84602591	mm|15qE2	AGACTGGAGATGCCCCCTTCCAATCTAGGCATCTGTGTACCTGTTTGTCTTATGAACTTA
7.8	4.14106	2.05	9.2	0.0001	0.00224	85.3	0.0001	1	123	158	20166	0	A_55_P2096762	Arhgdig	Rho GDP dissociation inhibitor (GDI) gamma	Mus musculus Rho GDP dissociation inhibitor (GDI) gamma (Arhgdig), mRNA [NM_008113]	NM_008113	NM_008113	NM_008113	NM_008113	Mm.1383	14570	ENSMUST00000121959	TC1581745	GO:0005083(small GTPase regulator activity)|GO:0005092(GDP-dissociation inhibitor activity)|GO:0005094(Rho GDP-dissociation inhibitor activity)|GO:0005096(GTPase activator activity)|GO:0005515(protein binding)|GO:0005624(membrane fraction)|GO:0005737(cyto	chr17:26336417-26336358	mm|17qA3.3	TTGTGACTTCAGTGGAGGAAGCACCAAGAGGAGCATTGGCACGTGGCCTCTACGTGGTCA
9.9	3.81055	1.93	5	0.002	0.01589	25.2	0.002	1	329	65	53857	0	A_52_P361081	Arhgef16	Rho guanine nucleotide exchange factor (GEF) 16	Mus musculus Rho guanine nucleotide exchange factor (GEF) 16 (Arhgef16), mRNA [NM_001112744]	NM_001112744	NM_001112744	NM_001112744	NM_001112744	Mm.38481	230972	ENSMUST00000030898	NP748045	GO:0003674(molecular_function)|GO:0005085(guanyl-nucleotide exchange factor activity)|GO:0005089(Rho guanyl-nucleotide exchange factor activity)|GO:0005575(cellular_component)|GO:0005622(intracellular)|GO:0008150(biological_process)|GO:0035023(regulation	chr4:153652827-153652768	mm|4qE2	ACCTGAGCTACACCGGGTAACAGTGTCATTGAAGACACCATAGGGTTACCTCCCAGCTGC
10.4	2.54912	1.35	8	0.0002	0.00345	63.8	0.0002	1	323	108	52916	0	A_55_P2125229	Arhgef2	rho/rac guanine nucleotide exchange factor (GEF) 2	Mus musculus rho/rac guanine nucleotide exchange factor (GEF) 2 (Arhgef2), mRNA [NM_008487]	NM_008487	NM_008487	NM_008487	NM_008487	Mm.239329	16800	ENSMUST00000029694	TC1631441	GO:0000902(cell morphogenesis)|GO:0005085(guanyl-nucleotide exchange factor activity)|GO:0005089(Rho guanyl-nucleotide exchange factor activity)|GO:0005515(protein binding)|GO:0005622(intracellular)|GO:0005737(cytoplasm)|GO:0005794(Golgi apparatus)|GO:000	chr3:88451911-88451970	mm|3qF1	TCACTGAAGAGGGCATGAATGGATGCAGCTGCTCAAACTCTTATTAAAAATCTTAAAATT
10.7	3.27161	1.71	5.5	0.0013	0.0117	30.1	0.0013	1	338	70	55338	0	A_55_P2125208	Arid5a	AT rich interactive domain 5A (MRF1-like)	Mus musculus AT rich interactive domain 5A (MRF1-like) (Arid5a), transcript variant 1, mRNA [NM_001172205]	NM_001172205	NM_001172205	NM_001172205	NM_001172205	Mm.34316	214855	ENSMUST00000115031	TC1578306	GO:0003674(molecular_function)|GO:0003677(DNA binding)|GO:0005575(cellular_component)|GO:0005622(intracellular)|GO:0005634(nucleus)|GO:0006350(transcription)|GO:0008150(biological_process)|GO:0045449(regulation of transcription)	chr1:36377312-36377371	mm|1qB	CTCAAGGCATCCAGGTTGGCCATGAAAGACCCAATAAAAAGACACTGGTGTGATTGCACT
9.7	4.22807	2.08	12.3	0	0.0011	151.2	0	1	111	64	18104	0	A_51_P475228	Armc6	armadillo repeat containing 6	Mus musculus armadillo repeat containing 6 (Armc6), mRNA [NM_133972]	NM_133972	NM_133972	NM_133972	NM_133972	Mm.383251	76813	ENSMUST00000019679	TC1579943	GO:0003674(molecular_function)|GO:0005488(binding)|GO:0005575(cellular_component)|GO:0008150(biological_process)	chr8:72744374-72744315	mm|8qB3.3	GGGACAAAGGGCACATGGAACTGCAGTGTTCTGTCTGGAGTTTGAGGCCTCCACAAGCTG
8.2	2.37841	1.25	4.5	0.0037	0.02359	20	0.0037	1	172	127	28171	0	A_55_P2100899	Arnt	aryl hydrocarbon receptor nuclear translocator	Mus musculus aryl hydrocarbon receptor nuclear translocator (Arnt), transcript variant 1, mRNA [NM_001037737]	NM_001037737	NM_001037737	NM_001037737	NM_001037737	Mm.250265	11863	ENSMUST00000090804	NP1491684	GO:0001892(embryonic placenta development)|GO:0003677(DNA binding)|GO:0003700(transcription factor activity)|GO:0003713(transcription coactivator activity)|GO:0004871(signal transducer activity)|GO:0004872(receptor activity)|GO:0005515(protein binding)|GO	chr3:95299434-95299493	mm|3qF2.1	TTTCCACCCCTTGACTTGCTGAAGAAACGTTATAGAAGAAATTAAATGAATTTCCCAGGC
9	17.7531	4.15	10	0	0.00186	99.3	0	1	350	74	57310	0	A_55_P1978241	Artn	artemin	Mus musculus artemin (Artn), mRNA [NM_009711]	NM_009711	NM_009711	NM_009711	NM_009711	Mm.56897	11876	ENSMUST00000097913	TC1595947	GO:0005102(receptor binding)|GO:0005515(protein binding)|GO:0005576(extracellular region)|GO:0005615(extracellular space)|GO:0007166(cell surface receptor linked signaling pathway)|GO:0007411(axon guidance)|GO:0007422(peripheral nervous system development	chr4:117598884-117598825	mm|4qD2.1	ATATATACATATATACATTGTAGTCGCGTTGCTGGACCAGCCTGTGCTGAAACCAGTCCC
6.4	2.36199	1.24	5.2	0.0018	0.0144	26.7	0.0018	1	227	76	37140	0	A_51_P282227	As3mt	arsenic (+3 oxidation state) methyltransferase	Mus musculus arsenic (+3 oxidation state) methyltransferase (As3mt), mRNA [NM_020577]	NM_020577	NM_020577	NM_020577	NM_020577	Mm.28566	57344	ENSMUST00000003655	NP744933	GO:0005625(soluble fraction)|GO:0005737(cytoplasm)|GO:0005739(mitochondrion)|GO:0005829(cytosol)|GO:0008152(metabolic process)|GO:0008168(methyltransferase activity)|GO:0016740(transferase activity)|GO:0030791(arsenite methyltransferase activity)|GO:00466	chr19:46815312-46815371	mm|19qC3	CCCAAGGTTTACTCAAAGGGCCAAAGGCATCATCAACGTTGTGAGAATTATCTTCCTTCT
8.8	2.60268	1.38	3.6	0.0103	0.04866	13	0.0103	1	180	126	29482	0	A_51_P509098	Asah1	N-acylsphingosine amidohydrolase 1	Mus musculus N-acylsphingosine amidohydrolase 1 (Asah1), mRNA [NM_019734]	NM_019734	NM_019734	NM_019734	NM_019734	Mm.22547	11886	ENSMUST00000034000	TC1590076	GO:0005764(lysosome)|GO:0006629(lipid metabolic process)|GO:0010033(response to organic substance)|GO:0016787(hydrolase activity)|GO:0017040(ceramidase activity)|GO:0030324(lung development)	chr8:42426740-42426681	mm|8qA4	GACACCACATAGAAATTGCCAGTTCATTTCACTTTGCCACTACGGAAAGGGTAACTGTGA
7.7	5.24157	2.39	9.1	0.0001	0.0023	83.1	0.0001	1	296	40	48420	0	A_51_P115715	Asb2	ankyrin repeat and SOCS box-containing 2	Mus musculus ankyrin repeat and SOCS box-containing 2 (Asb2), mRNA [NM_023049]	NM_023049	NM_023049	NM_023049	NM_023049	Mm.27159	65256	ENSMUST00000149431	TC1580364	GO:0003674(molecular_function)|GO:0005575(cellular_component)|GO:0008150(biological_process)	chr12:104559811-104559752	mm|12qE	CCTGGACACACTGCCGCTTCCCGGCAGGCTAATCAGATACTTGAAATATGAGAATACACA
10.4	2.25012	1.17	10	0	0.00182	100.4	0	1	162	10	26414	0	A_51_P330213	Asf1b	ASF1 anti-silencing function 1 homolog B (S. cerevisiae)	Mus musculus ASF1 anti-silencing function 1 homolog B (S. cerevisiae) (Asf1b), mRNA [NM_024184]	NM_024184	NM_024184	NM_024184	NM_024184	Mm.29680	66929	ENSMUST00000005607	TC1572932	GO:0000785(chromatin)|GO:0005634(nucleus)|GO:0006333(chromatin assembly or disassembly)|GO:0006334(nucleosome assembly)|GO:0006350(transcription)|GO:0016568(chromatin modification)|GO:0042393(histone binding)|GO:0045449(regulation of transcription)	chr8:86493842-86493901	mm|8qC3	TTCATGCATTCTGGCCCCATAGAGTCATCAGGGTTTGCTTTGACCACATGTTCATTCTCA
9.8	3.03143	1.6	9.7	0	0.00196	95	0	1	338	42	55310	0	A_51_P174645	Asl	argininosuccinate lyase	Mus musculus argininosuccinate lyase (Asl), mRNA [NM_133768]	NM_133768	NM_133768	NM_133768	NM_133768	Mm.23869	109900	ENSMUST00000026610	NP1289479	GO:0000050(urea cycle)|GO:0000053(argininosuccinate metabolic process)|GO:0001889(liver development)|GO:0003824(catalytic activity)|GO:0004056(argininosuccinate lyase activity)|GO:0005737(cytoplasm)|GO:0005741(mitochondrial outer membrane)|GO:0006520(cell	chr5:130488549-130487964	mm|5qG1.3	CTGGAGTCATCTCTACATTGCAGATTCATCGTGAGAACATGAAACAGGCGCTCAGCCCTG
9.6	2.17347	1.12	7	0.0003	0.0052	49.2	0.0003	1	22	87	3531	0	A_55_P1988228	Aspm	asp (abnormal spindle)-like, microcephaly associated (Drosophila)	Mus musculus asp (abnormal spindle)-like, microcephaly associated (Drosophila) (Aspm), mRNA [NM_009791]	NM_009791	NM_009791	NM_009791	NM_009791	Mm.168523	12316	ENSMUST00000097554	TC1578411	GO:0000922(spindle pole)|GO:0003674(molecular_function)|GO:0005516(calmodulin binding)|GO:0005634(nucleus)|GO:0005737(cytoplasm)|GO:0007049(cell cycle)|GO:0007067(mitosis)|GO:0021873(forebrain neuroblast division)|GO:0045665(negative regulation of neuron	chr1:141390377-141390436	mm|1qF	GGATACCTGGAGCAGTTTTTACTGTCAGTGTAAACTGTTTAGATATGACTTTGTGTAAAA
12.1	7.31065	2.87	12	0	0.00114	144.5	0	1	33	19	5267	0	A_55_P2143070	Ass1	argininosuccinate synthetase 1	Mus musculus argininosuccinate synthetase 1 (Ass1), mRNA [NM_007494]	NM_007494	NM_007494	NM_007494	NM_007494	Mm.3217	11898	ENSMUST00000102840	TC1664033	GO:0000050(urea cycle)|GO:0000053(argininosuccinate metabolic process)|GO:0000166(nucleotide binding)|GO:0004055(argininosuccinate synthase activity)|GO:0005524(ATP binding)|GO:0005737(cytoplasm)|GO:0005739(mitochondrion)|GO:0005741(mitochondrial outer me	chr2:31375998-31376057	mm|2qB	TGTTGTGATAAATTTGTAATTGTAGCTTGTTCTCCACCACCTGACTGGGGCTGCTGTGTC
9.6	2.32947	1.22	8.1	0.0001	0.00333	65.7	0.0001	1	303	57	49585	0	A_51_P464238	Atf4	activating transcription factor 4	Mus musculus activating transcription factor 4 (Atf4), mRNA [NM_009716]	NM_009716	NM_009716	NM_009716	NM_009716	Mm.641	11911	ENSMUST00000044156	TC1769025	GO:0003677(DNA binding)|GO:0003700(transcription factor activity)|GO:0003704(specific RNA polymerase II transcription factor activity)|GO:0005515(protein binding)|GO:0005634(nucleus)|GO:0005667(transcription factor complex)|GO:0005737(cytoplasm)|GO:000588	chr15:80086639-80086698	mm|15qE1	TCTTCACGAAATCCAGCAGCAGTGTTGCTGTAACGGACAAAGATACCTTCGAGTTAAGCA
14.3	4.37717	2.13	20.2	0	0.00039	409.4	0	1	66	40	10700	0	A_55_P2105858	Atf5	activating transcription factor 5	Mus musculus activating transcription factor 5 (Atf5), transcript variant 1, mRNA [NM_030693]	NM_030693	NM_030693	NM_030693	NM_030693	Mm.389890	107503	ENSMUST00000107893	TC1575371	GO:0003677(DNA binding)|GO:0003700(transcription factor activity)|GO:0003702(RNA polymerase II transcription factor activity)|GO:0005634(nucleus)|GO:0005667(transcription factor complex)|GO:0005737(cytoplasm)|GO:0006350(transcription)|GO:0006355(regulatio	chr7:52067686-52067627	mm|7qB4	TCTAGTGGAGGCTGATCCTCTAGGGGTTATGGGCACAAATAAAATGCAGATTTTCCTGTG
10.9	2	1	6.6	0.0005	0.00646	43.1	0.0005	1	186	142	30482	0	A_55_P2075048	Atic	5-aminoimidazole-4-carboxamide ribonucleotide formyltransferase/IMP cyclohydrolase	Mus musculus 5-aminoimidazole-4-carboxamide ribonucleotide formyltransferase/IMP cyclohydrolase (Atic), mRNA [NM_026195]	NM_026195	NM_026195	NM_026195	NM_026195	Mm.38010	108147	ENSMUST00000027384	TC1575062	GO:0003824(catalytic activity)|GO:0003937(IMP cyclohydrolase activity)|GO:0004643(phosphoribosylaminoimidazolecarboxamide formyltransferase activity)|GO:0005739(mitochondrion)|GO:0006164(purine nucleotide biosynthetic process)|GO:0006188(IMP biosynthetic	chr1:71625743-71625802	mm|1qC3	AATGGACTGGCGTTCTGCATAGAGCTTTTCACCCAAAGTGAGCAGATATTAACTTGTGGG
14.8	2.11404	1.08	4.6	0.0032	0.02148	21.1	0.0032	1	285	156	46732	0	A_52_P515497	Atp1a1	ATPase, Na+/K+ transporting, alpha 1 polypeptide	Mus musculus ATPase, Na+/K+ transporting, alpha 1 polypeptide (Atp1a1), mRNA [NM_144900]	NM_144900	NM_144900	NM_144900	NM_144900	Mm.280103	11928	ENSMUST00000036493	TC1718790	GO:0000166(nucleotide binding)|GO:0002026(regulation of the force of heart contraction)|GO:0003824(catalytic activity)|GO:0003869(4-nitrophenylphosphatase activity)|GO:0005391(sodium:potassium-exchanging ATPase activity)|GO:0005515(protein binding)|GO:000	chr3:101380223-101380164	mm|3qF2.2	AAAGGAAAACCTGGAAAGACTGAAAGATTACGTTTTATATCTGGATTTTTACAAATAAAG
16.3	2.08493	1.06	12.7	0	0.00102	161.1	0	1	105	57	17113	0	A_52_P328078	Atp5b	ATP synthase, H+ transporting mitochondrial F1 complex, beta subunit	Mus musculus ATP synthase, H+ transporting mitochondrial F1 complex, beta subunit (Atp5b), nuclear gene encoding mitochondrial protein, mRNA [NM_016774]	NM_016774	NM_016774	NM_016774	NM_016774	Mm.238973	11947	ENSMUST00000026459	TC1761894	GO:0000166(nucleotide binding)|GO:0000275(mitochondrial proton-transporting ATP synthase complex, catalytic core F(1))|GO:0005509(calcium ion binding)|GO:0005524(ATP binding)|GO:0005739(mitochondrion)|GO:0005743(mitochondrial inner membrane)|GO:0006172(AD	chr10:127527255-127527314	mm|10qD3	ACAAGAGCCTTGATTGAAGATGTGATGTTCTCTCTGAAGAGTATTTAAAGTTTTCAATAA
14.9	3.18215	1.67	5.9	0.0008	0.00901	35.2	0.0008	1	205	17	33473	0	A_55_P2001683	Atp5g1	ATP synthase, H+ transporting, mitochondrial F0 complex, subunit c1 (subunit 9)	Mus musculus ATP synthase, H+ transporting, mitochondrial F0 complex, subunit c1 (subunit 9) (Atp5g1), nuclear gene encoding mitochondrial protein, transcript variant 2, mRNA [NM_001161419]	NM_001161419	NM_001161419	NM_001161419	NM_001161419	Mm.371547	11951	ENSMUST00000107684	TC1703637	GO:0000276(mitochondrial proton-transporting ATP synthase complex, coupling factor F(o))|GO:0005739(mitochondrion)|GO:0005743(mitochondrial inner membrane)|GO:0006810(transport)|GO:0006811(ion transport)|GO:0008289(lipid binding)|GO:0015078(hydrogen ion t	chr11:95934374-95934315	mm|11qD	TGCCAGTCCTGGTGCTGGAGTCTACTGAGCTTTACCATTAAACAACAACAACAACAACAA
15.2	2	1	7.2	0.0003	0.00475	52.1	0.0003	1	115	42	18738	0	A_55_P2168664	Atp5k	ATP synthase, H+ transporting, mitochondrial F1F0 complex, subunit e	Mus musculus ATP synthase, H+ transporting, mitochondrial F1F0 complex, subunit e (Atp5k), nuclear gene encoding mitochondrial protein, mRNA [NM_007507]	NM_007507	NM_007507	NM_007507	NM_007507	Mm.136093	11958	ENSMUST00000049628	TC1769348	GO:0000276(mitochondrial proton-transporting ATP synthase complex, coupling factor F(o))|GO:0005739(mitochondrion)|GO:0005743(mitochondrial inner membrane)|GO:0006754(ATP biosynthetic process)|GO:0006810(transport)|GO:0006811(ion transport)|GO:0015078(hyd	chr5:108862780-108862329	mm|5qF	ATTGAAACGGATTGAGAGAGAACTGGCAGAAGCTCAAGATGACAGCATTCTCAAGTGAGG
8.3	2.56685	1.36	8	0.0002	0.0034	64.3	0.0002	1	371	158	60838	0	A_55_P2141311	AU022252	expressed sequence AU022252	Mus musculus expressed sequence AU022252 (AU022252), mRNA [NM_001012400]	NM_001012400	NM_001012400	NM_001012400	NM_001012400	Mm.473722	230696	ENSMUST00000141112	TC1582417	GO:0003674(molecular_function)|GO:0005575(cellular_component)|GO:0008150(biological_process)	chr4:118899079-118899020	mm|4qD2.1	TGACATGTCGTGGACTCCATATGAAGACGTGGAGAAGCAAGATGCTAAAATCGGCATGAT
8.6	4.02782	2.01	12.1	0	0.00113	146.8	0	1	104	35	16927	0	A_52_P125485	AU042651	expressed sequence AU042651	Mus musculus expressed sequence AU042651 (AU042651), mRNA [NM_177809]	NM_177809	NM_177809	NM_177809	NM_177809	Mm.10034	328258	ENSMUST00000021971	TC1585381	GO:0003674(molecular_function)|GO:0005215(transporter activity)|GO:0005488(binding)|GO:0005739(mitochondrion)|GO:0005743(mitochondrial inner membrane)|GO:0006810(transport)|GO:0008150(biological_process)|GO:0016020(membrane)|GO:0016021(integral to membran	chr13:56573306-56573365	mm|13qB1	ACAGAAAGAGCAAAGCAAGAATTCCTGTGATCACCATAAGGTCCAATTGTAGCCTGAAAC
10.5	3.50642	1.81	10.1	0	0.00177	102.2	0	1	371	115	60795	0	A_55_P1980636	Aurka	aurora kinase A	Mus musculus aurora kinase A (Aurka), mRNA [NM_011497]	NM_011497	NM_011497	NM_011497	NM_011497	Mm.249363	20878	ENSMUST00000028997	TC1572434	GO:0000166(nucleotide binding)|GO:0000278(mitotic cell cycle)|GO:0004672(protein kinase activity)|GO:0004674(protein serine/threonine kinase activity)|GO:0005515(protein binding)|GO:0005524(ATP binding)|GO:0005737(cytoplasm)|GO:0005813(centrosome)|GO:0005	chr2:172181785-172181726	mm|2qH3	GGGTTTCTTTTTCTGCATGTTAAAGGCTATTTTTTATGTTGGAGTTCTGTCATGTATGCA
7.3	10.1965	3.35	10.4	0	0.0016	108.9	0	1	97	143	15887	0	A_55_P2176565	B3galt5	UDP-Gal:betaGlcNAc beta 1,3-galactosyltransferase, polypeptide 5	Mus musculus UDP-Gal:betaGlcNAc beta 1,3-galactosyltransferase, polypeptide 5 (B3galt5), transcript variant 2, mRNA [NM_001122993]	NM_001122993	NM_001122993	NM_001122993	NM_001122993	Mm.154783	93961	ENSMUST00000099497	TC1599247	GO:0005794(Golgi apparatus)|GO:0006486(protein amino acid glycosylation)|GO:0008378(galactosyltransferase activity)|GO:0016020(membrane)|GO:0016021(integral to membrane)|GO:0016740(transferase activity)|GO:0016757(transferase activity, transferring glycos	chr16:96541170-96541229	mm|16qC4	AGACGCTGCTTACATTCTGCTTCAGGGAAATATCAGAGGAGGAGAGCTGACTCATTTCAC
7.4	3.38698	1.76	7.8	0.0002	0.00365	61.5	0.0002	1	67	72	10896	0	A_51_P389864	B3gnt9	UDP-GlcNAc:betaGal beta-1,3-N-acetylglucosaminyltransferase 9	Mus musculus UDP-GlcNAc:betaGal beta-1,3-N-acetylglucosaminyltransferase 9 (B3gnt9), mRNA [NM_178879]	NM_178879	NM_178879	NM_178879	NM_178879	Mm.27186	97440	ENSMUST00000093217	TC1584039	GO:0003674(molecular_function)|GO:0005575(cellular_component)|GO:0005794(Golgi apparatus)|GO:0006486(protein amino acid glycosylation)|GO:0008150(biological_process)|GO:0008378(galactosyltransferase activity)|GO:0016020(membrane)|GO:0016021(integral to me	chr8:107776997-107776938	mm|8qD3	CTCATATTCTTCAACTCCAGCTTCAAGGAAATCAACAGCTCACATTTTAGTACAAACAGC
8.9	2.42839	1.28	4.2	0.0048	0.02814	18	0.0048	1	335	58	54834	0	A_51_P233928	B4galnt1	beta-1,4-N-acetyl-galactosaminyl transferase 1	Mus musculus beta-1,4-N-acetyl-galactosaminyl transferase 1 (B4galnt1), transcript variant 1, mRNA [NM_008080]	NM_008080	NM_008080	NM_008080	NM_008080	Mm.386762	14421	ENSMUST00000006914	TC1578394	GO:0001574(ganglioside biosynthetic process)|GO:0003947((N-acetylneuraminyl)-galactosylglucosylceramide N-acetylgalactosaminyltransferase activity)|GO:0005794(Golgi apparatus)|GO:0005886(plasma membrane)|GO:0006687(glycosphingolipid metabolic process)|GO:	chr10:126609172-126609231	mm|10qD3	CCAAGTGCCAAAGAGCCCAGAAGGACTCTAAGACCCTCAAGTGGAAACACTCTCACCTCC
7.6	3.70635	1.89	8.6	0.0001	0.00279	73.5	0.0001	1	11	97	1737	0	A_65_P16680	B4galt5	UDP-Gal:betaGlcNAc beta 1,4-galactosyltransferase, polypeptide 5	Mus musculus UDP-Gal:betaGlcNAc beta 1,4-galactosyltransferase, polypeptide 5 (B4galt5), mRNA [NM_019835]	NM_019835	NM_019835	NM_019835	NM_019835	Mm.479171	56336	ENSMUST00000109221		GO:0005794(Golgi apparatus)|GO:0005975(carbohydrate metabolic process)|GO:0016020(membrane)|GO:0016021(integral to membrane)|GO:0016740(transferase activity)|GO:0016757(transferase activity, transferring glycosyl groups)|GO:0046872(metal ion binding)	chr2:167124115-167124056	mm|2qH3	GTTTTAAAAGGTGCCAGGGGTACATTTTTGCACTGAAACCTAAAGATGTTTTAAAAACAC
7.4	2.37841	1.25	6.5	0.0005	0.00679	41.7	0.0005	1	153	139	25067	0	A_51_P481221	Bace2	beta-site APP-cleaving enzyme 2	Mus musculus beta-site APP-cleaving enzyme 2 (Bace2), mRNA [NM_019517]	NM_019517	NM_019517	NM_019517	NM_019517	Mm.97885	56175		TC1576248	GO:0004190(aspartic-type endopeptidase activity)|GO:0005768(endosome)|GO:0005783(endoplasmic reticulum)|GO:0005794(Golgi apparatus)|GO:0006508(proteolysis)|GO:0008233(peptidase activity)|GO:0016020(membrane)|GO:0016021(integral to membrane)|GO:0016787(hyd	chr16:97660382-97660441	mm|16qC4	GAGTCCCTGAAATAGGAGGATTGCTCAATATTCACACTCATCTGAGTCTTTGTATTGGGT
10.8	5.27803	2.4	13.5	0	0.00089	182.4	0	1	180	92	29448	0	A_51_P204913	Bag2	BCL2-associated athanogene 2	Mus musculus BCL2-associated athanogene 2 (Bag2), mRNA [NM_145392]	NM_145392	NM_145392	NM_145392	NM_145392	Mm.247037	213539	ENSMUST00000044691	TC1576286	GO:0003674(molecular_function)|GO:0005515(protein binding)|GO:0005575(cellular_component)|GO:0006915(apoptosis)|GO:0019538(protein metabolic process)	chr1:33802714-33802655	mm|1qB	TGAATTTTTAGGTGTGCGTGGAAGCATGACAAATGTGAGGAGCCCACCTTCATTTTACCA
9.2	2.18859	1.13	4.5	0.0036	0.02302	20.3	0.0036	1	89	17	14449	0	A_52_P600531	Bahd1	bromo adjacent homology domain containing 1	Mus musculus bromo adjacent homology domain containing 1 (Bahd1), mRNA [NM_001045523]	NM_001045523	NM_001045523	NM_001045523	NM_001045523	Mm.330487	228536	ENSMUST00000036578	TC1576305	GO:0003674(molecular_function)|GO:0003677(DNA binding)|GO:0005575(cellular_component)|GO:0005634(nucleus)|GO:0006350(transcription)|GO:0008150(biological_process)|GO:0016568(chromatin modification)|GO:0045449(regulation of transcription)	chr2:118749813-118749872	mm|2qE5	CTCTTTGGAGGAAGTCATCAGTTTGAAAGAGCAAGGCATAAGAAACAAGTTGTCAAGAGT
7.3	9.12611	3.19	8.7	0.0001	0.00268	75.3	0.0001	1	200	41	32677	0	A_55_P1990567	Bai1	brain-specific angiogenesis inhibitor 1	Mus musculus brain-specific angiogenesis inhibitor 1 (Bai1), mRNA [NM_174991]	NM_174991	NM_174991	NM_174991	NM_174991	Mm.43133	107831	ENSMUST00000110015	TC1586610	GO:0004872(receptor activity)|GO:0004888(transmembrane receptor activity)|GO:0004930(G-protein coupled receptor activity)|GO:0005515(protein binding)|GO:0005886(plasma membrane)|GO:0007166(cell surface receptor linked signaling pathway)|GO:0007186(G-prote	chr15:74359994-74360053	mm|15qD3	ACAGGCCAGCAAACAGTTTCTACAGATGCAACGCCAACAGCCACCCCAAGACGGTGACCT
11.7	3.45815	1.79	4.7	0.0029	0.02006	21.9	0.0029	1	112	102	18306	0	A_55_P2013113	Bak1	BCL2-antagonist/killer 1	Mus musculus BCL2-antagonist/killer 1 (Bak1), mRNA [NM_007523]	NM_007523	NM_007523	NM_007523	NM_007523	Mm.2443	12018	ENSMUST00000025034	TC1590995	GO:0001776(leukocyte homeostasis)|GO:0001782(B cell homeostasis)|GO:0001783(B cell apoptosis)|GO:0001836(release of cytochrome c from mitochondria)|GO:0001974(blood vessel remodeling)|GO:0002262(myeloid cell homeostasis)|GO:0002352(B cell negative selecti	chr17:27156866-27156807	mm|17qA3.3	TGTCTTGCACAACATAGGGGTGAGAAGTTTTGATTAAGCCAAATGTATCGGGGAAGAGGG
12.1	2.15846	1.11	3.8	0.0076	0.03917	14.8	0.0076	1	361	122	59162	0	A_51_P314019	Banf1	barrier to autointegration factor 1	Mus musculus barrier to autointegration factor 1 (Banf1), transcript variant 2, mRNA [NM_001038231]	NM_001038231	NM_001038231	NM_001038231	NM_001038231	Mm.358649	23825	ENSMUST00000025762	TC1655403	GO:0003677(DNA binding)|GO:0005634(nucleus)|GO:0005694(chromosome)|GO:0005737(cytoplasm)|GO:0015074(DNA integration)|GO:0019047(provirus integration)	chr19:5365131-5365072	mm|19qA	GTGCTAAAGAAAGATGAAGACCTCTTCCGAGAATGGCTGAAGGATACATGTGGTGCCAAT
9.7	2.2974	1.2	8.8	0.0001	0.00262	76.6	0.0001	1	315	100	51596	0	A_55_P2016478	Bat1a	HLA-B-associated transcript 1A	Mus musculus HLA-B-associated transcript 1A (Bat1a), mRNA [NM_019693]	NM_019693	NM_019693	NM_019693	NM_019693	Mm.439827	53817	ENSMUST00000093645	NP1286399	GO:0000166(nucleotide binding)|GO:0003676(nucleic acid binding)|GO:0003723(RNA binding)|GO:0004386(helicase activity)|GO:0005524(ATP binding)|GO:0005634(nucleus)|GO:0005681(spliceosomal complex)|GO:0006397(mRNA processing)|GO:0006810(transport)|GO:0008026	chr17:35381433-35381492	mm|17qB1	GCTGGCTTTTCAGATCAGCAAGGAATATGAGCGCTTCTCTAAGTACATGCCGAATGTCAA
5.9	2.32947	1.22	7.6	0.0002	0.00408	57.3	0.0002	1	2	83	247	0	A_51_P114616	Batf	basic leucine zipper transcription factor, ATF-like	Mus musculus basic leucine zipper transcription factor, ATF-like (Batf), mRNA [NM_016767]	NM_016767	NM_016767	NM_016767	NM_016767	Mm.6672	53314	ENSMUST00000040536	TC1583999	GO:0003677(DNA binding)|GO:0003700(transcription factor activity)|GO:0005634(nucleus)|GO:0006350(transcription)|GO:0006355(regulation of transcription, DNA-dependent)|GO:0043565(sequence-specific DNA binding)|GO:0045449(regulation of transcription)|GO:004	chr12:87049872-87049929	mm|12qD2	TATAGTCAATGTACTGGACTCTCCCAGGGAAGTTCGAGCCAATGTACTGGACCCAAAAAT
5.9	2.26577	1.18	13.1	0	0.00096	171.5	0	1	213	76	34844	0	A_51_P419286	Batf3	basic leucine zipper transcription factor, ATF-like 3	Mus musculus basic leucine zipper transcription factor, ATF-like 3 (Batf3), mRNA [NM_030060]	NM_030060	NM_030060	NM_030060	NM_030060	Mm.6922	381319	ENSMUST00000027943	TC1774540	GO:0003677(DNA binding)|GO:0003700(transcription factor activity)|GO:0005634(nucleus)|GO:0006350(transcription)|GO:0006355(regulation of transcription, DNA-dependent)|GO:0043565(sequence-specific DNA binding)|GO:0045449(regulation of transcription)|GO:004	chr1:192932528-192932587	mm|1qH6	CTCCTTTGTCCGGCTCGGAACCTTGGTTTGCACACTCAGGAGTTTCCCTACACACCTGTG
11.1	2.69447	1.43	16.7	0	0.00056	278.6	0	1	219	23	35775	0	A_55_P2137406	Bax	BCL2-associated X protein	Mus musculus BCL2-associated X protein (Bax), mRNA [NM_007527]	NM_007527	NM_007527	NM_007527	NM_007527	Mm.19904	12028	ENSMUST00000033093	TC1608700	GO:0001101(response to acid)|GO:0001541(ovarian follicle development)|GO:0001764(neuron migration)|GO:0001776(leukocyte homeostasis)|GO:0001777(T cell homeostatic proliferation)|GO:0001782(B cell homeostasis)|GO:0001783(B cell apoptosis)|GO:0001822(kidney	chr7:52717181-52717122	mm|7qB4	TCCTGGGATGAATGGGGGAAGGGGAAAGGCATTTTTCTTACTTTTGTAATTATTGGGAGG
8.7	4.43828	2.15	5.3	0.0016	0.01339	27.8	0.0016	1	88	134	14402	0	A_55_P1959953	BC006779	cDNA sequence BC006779	Mus musculus cDNA sequence BC006779 (BC006779), mRNA [NM_183162]	NM_183162	NM_183162	NM_183162	NM_183162	Mm.315872	229003	ENSMUST00000094203	TC1609847	GO:0000166(nucleotide binding)|GO:0003674(molecular_function)|GO:0003677(DNA binding)|GO:0005524(ATP binding)|GO:0005575(cellular_component)|GO:0008150(biological_process)	chr2:180962496-180962437	mm|2qH4	AGTGAAATATACACCAGGACATCTGGGGCTTCTAAGGCCTGGCTGCAGAACCTCCTGTGA
9.5	2.82843	1.5	11.7	0	0.00123	136.8	0	1	58	82	9430	0	A_51_P370510	BC022687	cDNA sequence BC022687	Mus musculus cDNA sequence BC022687 (BC022687), mRNA [NM_145450]	NM_145450	NM_145450	NM_145450	NM_145450	Mm.186678	217887	ENSMUST00000037014	TC1581467	GO:0003674(molecular_function)|GO:0005575(cellular_component)|GO:0008150(biological_process)	chr12:114054174-114054233	mm|12qF1	TCACAGTTGGATCCATGAGTTCAGAAGTCAGAAGATAGCTGCTGATCACTTGCAGGAACA
8.2	2.47942	1.31	5.4	0.0013	0.01211	29.5	0.0013	1	82	97	13381	0	A_52_P1128182	BC023829	cDNA sequence BC023829	cDNA sequence BC023829 (BC023829), mRNA [Source:RefSeq DNA;Acc:NM_001033328] [ENSMUST00000101506]	ENSMUST00000101506	ENSMUST00000101506	XM_001473522	XM_001473522	Mm.24569	236848	ENSMUST00000101506		GO:0003674(molecular_function)|GO:0005575(cellular_component)|GO:0008150(biological_process)	chrX:67713176-67713117	mm|XqA7.1	TCATACCAGAAAATAACCTTCAGTCTAAATCAAATGATTCATTCATGGTCACCTGATCAG
6.9	2.12874	1.09	6.4	0.0005	0.0069	41.3	0.0005	1	350	118	57354	0	A_51_P275496	BC026762	cDNA sequence BC026762	PREDICTED: Mus musculus cDNA sequence BC026762 (BC026762), mRNA [XM_001480912]	XM_001480912	XM_001480912	XM_001480912	XM_001480912	Mm.383280	236428		TC1640368	GO:0003674(molecular_function)|GO:0005575(cellular_component)|GO:0008150(biological_process)	chr7:26796662-26796721	mm|7qA3	TTCTACCCGAGTGGATCCTGGCTTGGCATTGGGAAATAATGGGCTGGGATAGGTGCCCTC
9.5	3.5801	1.84	9.7	0	0.00197	94.7	0	1	303	139	49667	0	A_55_P2171493	BC030867	cDNA sequence BC030867	Mus musculus cDNA sequence BC030867 (BC030867), mRNA [NM_153544]	NM_153544	NM_153544	NM_153544	NM_153544	Mm.247335	217216	ENSMUST00000036548	TC1596608	GO:0003674(molecular_function)|GO:0005575(cellular_component)|GO:0008150(biological_process)	chr11:102126433-102126492	mm|11qD	CCAGGGTGACTGTGAGGTGCAGGCTGCTGTACCTGGTTCTGAAATAAAGCGTCCCTTCCT
8.7	2.08493	1.06	4	0.0066	0.03536	15.7	0.0066	1	123	4	20012	0	A_52_P535907	BC031781	cDNA sequence BC031781	Mus musculus cDNA sequence BC031781 (BC031781), mRNA [NM_145943]	NM_145943	NM_145943	NM_145943	NM_145943	Mm.272625	208768	ENSMUST00000038091	TC1574838	GO:0003674(molecular_function)|GO:0005575(cellular_component)|GO:0008150(biological_process)	chr1:182797490-182797549	mm|1qH4	CTTCATCAGCGTTTGCTAAGTTGTCAGTTGTATATTAATTCAGTGACTTTATATGTCTGG
10.3	2.75108	1.46	6.5	0.0005	0.00669	42.1	0.0005	1	86	106	14046	0	A_55_P2403453	BC037032	cDNA Sequence BC037032	Mus musculus cDNA Sequence BC037032 (BC037032), non-coding RNA [NR_028266]	NR_028266	NR_028266	NR_028266	NR_028266	Mm.394461	414066			GO:0003674(molecular_function)|GO:0005575(cellular_component)|GO:0008150(biological_process)	chr15:3970174-3970115	mm|15qA1	TTTGTTCATATAGGTGATTGTGAATCCCCCCACCCCCAAATAAACACTGCTCCTCTATTA
7	2.82843	1.5	8.4	0.0001	0.00291	71.3	0.0001	1	268	81	43869	0	A_55_P2149107	BC055324	cDNA sequence BC055324	Mus musculus cDNA sequence BC055324 (BC055324), mRNA [NM_201364]	NM_201364	NM_201364	NM_201364	NM_201364	Mm.28152	381306	ENSMUST00000111491	TC1579260	GO:0003674(molecular_function)|GO:0005575(cellular_component)|GO:0008150(biological_process)	chr1:165887684-165887625	mm|1qH2.2	CGTCAACAAGAATTGGTTGCTAGAGCAACATACTTTGGAGGCATTTACTCAGTTTGCTGA
7.4	2.94854	1.56	6.6	0.0005	0.00644	43.2	0.0005	1	154	91	25183	0	A_55_P2109479	BC066028	cDNA sequence BC066028	Mus musculus cDNA sequence BC066028 (BC066028), mRNA [NM_001001180]	NM_001001180	NM_001001180	NM_001001180	NM_001001180	Mm.359154	407812	ENSMUST00000106052	TC1583700	GO:0003674(molecular_function)|GO:0005575(cellular_component)|GO:0008150(biological_process)|GO:0046872(metal ion binding)	chr7:147995734-147995675	mm|7qF5	CTGATTAGTCATTTCTCCTGTCCTGTGGCAACAGTTTTATTCAGATATCAAACATTGTTT
6.9	2.86791	1.52	6.5	0.0005	0.00682	41.6	0.0005	1	101	96	16496	0	A_55_P2017362	BC068157	cDNA sequence BC068157	Mus musculus cDNA sequence BC068157 (BC068157), mRNA [NM_207203]	NM_207203	NM_207203	NM_207203	NM_207203	Mm.193272	73072	ENSMUST00000070717	TC1583474	GO:0003674(molecular_function)|GO:0005575(cellular_component)|GO:0008150(biological_process)	chr8:4209606-4209547	mm|8qA1.1	TTGACTTCCCCAGTGGTAGATGATACCCTGAACTGTGAGCCAGAATAAAACCTTTCTCCT
8.3	2.32947	1.22	6.4	0.0006	0.00707	40.7	0.0006	1	202	57	33021	0	A_55_P1959379	BC080695	cDNA sequence BC080695	Mus musculus cDNA sequence BC080695 (BC080695), mRNA [NM_001007579]	NM_001007579	NM_001007579	NM_001007579	NM_001007579	Mm.453523	329986	ENSMUST00000061196		GO:0003674(molecular_function)|GO:0005575(cellular_component)|GO:0008150(biological_process)	chr4:143163568-143163627	mm|4qE1	GTGTCTGTCCTCCCCTGAAGGTTTGCATTATAAATGTCCAGTGGGGATCTCTATTTTGTT
12.5	2.49666	1.32	7.8	0.0002	0.00376	60.3	0.0002	1	11	158	1798	0	A_55_P2090345	BC085271	cDNA sequence BC085271	Mus musculus cDNA sequence BC085271 (BC085271), mRNA [NM_001008551]	NM_001008551	NM_001008551	NM_001008551	NM_001008551	Mm.443452	434632			GO:0003674(molecular_function)|GO:0005575(cellular_component)|GO:0008150(biological_process)	chr1_random:168489-168430		CGAGGATGATTAGCACAGAAGACTGACAGATTCCAACCTTCTTTTTTATTTTCTTTTTCT
17.5	2.67586	1.42	13.1	0	0.00096	170.8	0	1	300	43	49079	0	A_52_P487686	BC100530	cDNA sequence BC100530	Mus musculus cDNA sequence BC100530 (BC100530), mRNA [NM_001082546]	NM_001082546	NM_001082546	NM_001082546	NM_001082546	Mm.383561	100034684	ENSMUST00000138796	TC1581890	GO:0003674(molecular_function)|GO:0005575(cellular_component)|GO:0008150(biological_process)	chr16:36359584-36359525	mm|16qB3	ACTGACAAAACCAAGGATGATGAGCTGACCTACTTCTAAGCAGCAAATTCTAAAGTGACC
12.7	4.19887	2.07	9	0.0001	0.00237	81.5	0.0001	1	82	62	13346	0	A_55_P1981999	BC117090	cDNA sequence BC1179090	Mus musculus cDNA sequence BC1179090 (BC117090), mRNA [NM_001001332]	NM_001001332	NM_001001332	NM_001001332	NM_001001332	Mm.390870	100038854	ENSMUST00000114850	TC1697815	GO:0003674(molecular_function)|GO:0005575(cellular_component)|GO:0008150(biological_process)	chr16:36334409-36334350	mm|16qB3	AAGCCAGCAAAGAAACAAGTCATCAAGACTATGTACGGAGGTGTTTCAGAGGCCAAACCT
9.7	2.26577	1.18	3.9	0.0067	0.03591	15.6	0.0067	1	373	48	61056	0	A_51_P520936	Bcar3	breast cancer anti-estrogen resistance 3	Mus musculus breast cancer anti-estrogen resistance 3 (Bcar3), mRNA [NM_013867]	NM_013867	NM_013867	NM_013867	NM_013867	Mm.45815	29815	ENSMUST00000029766	TC1575527	GO:0005085(guanyl-nucleotide exchange factor activity)|GO:0005515(protein binding)|GO:0005622(intracellular)|GO:0007264(small GTPase mediated signal transduction)	chr3:122232748-122232807	mm|3qG1	GCAGATCTAACAGGATACAAGCCGCTAACATCCACAGGATAGTAAATGTGTAAACTGCAC
6.2	7.21	2.85	3.8	0.008	0.04039	14.5	0.008	1	32	34	5118	0	A_55_P1960157	Bcat1	branched chain aminotransferase 1, cytosolic	Mus musculus branched chain aminotransferase 1, cytosolic (Bcat1), transcript variant 2, mRNA [NM_007532]	NM_007532	NM_007532	NM_007532	NM_007532	Mm.4606	12035	ENSMUST00000111742	TC1574168	GO:0003824(catalytic activity)|GO:0004084(branched-chain-amino-acid transaminase activity)|GO:0005737(cytoplasm)|GO:0005739(mitochondrion)|GO:0005829(cytosol)|GO:0008152(metabolic process)|GO:0008483(transaminase activity)|GO:0008652(cellular amino acid b	chr6:144948455-144948396	mm|6qG3	GAGCAGGACACTTTGTTTCTTTTGCTGGTGAGGTTCTTTTGTTTTTTGTTTTGGTTGTTT
11.7	2.23457	1.16	4.8	0.0026	0.01831	23.1	0.0026	1	136	65	22205	0	A_51_P209527	Bcl10	B-cell leukemia/lymphoma 10	Mus musculus B-cell leukemia/lymphoma 10 (Bcl10), mRNA [NM_009740]	NM_009740	NM_009740	NM_009740	NM_009740	Mm.239141	12042	ENSMUST00000029842	TC1574160	GO:0001772(immunological synapse)|GO:0001843(neural tube closure)|GO:0005515(protein binding)|GO:0005622(intracellular)|GO:0005737(cytoplasm)|GO:0005829(cytosol)|GO:0006915(apoptosis)|GO:0006917(induction of apoptosis)|GO:0006919(activation of caspase act	chr3:145596846-145596905	mm|3qH2	TCACAGGCCTTGTGTCCTCAGTCTTATCTTAAAGGATGTTATCTTGGCAGGGCATCACTT
9.1	2.36199	1.24	3.6	0.0107	0.04976	12.8	0.0107	1	244	118	39970	0	A_55_P1978424	Bcl2a1d	B-cell leukemia/lymphoma 2 related protein A1d	Mus musculus B-cell leukemia/lymphoma 2 related protein A1d (Bcl2a1d), mRNA [NM_007536]	NM_007536	NM_007536	NM_007536	NM_007536	Mm.378888	12047	ENSMUST00000098486	TC1577889	GO:0005575(cellular_component)|GO:0030217(T cell differentiation)|GO:0043027(caspase inhibitor activity)|GO:0043154(negative regulation of caspase activity)|GO:0050852(T cell receptor signaling pathway)	chr9:88618224-88618165	mm|9qE3.1	CACTTGGCATTTCCATTTACAAACATGAAACTTGTCTTTCCAGAGTTGCAGATATTTTGT
12.3	7.6211	2.93	12.6	0	0.00105	158.4	0	1	184	106	30118	0	A_55_P2066116	Bcl3	B-cell leukemia/lymphoma 3	Mus musculus B-cell leukemia/lymphoma 3 (Bcl3), mRNA [NM_033601]	NM_033601	NM_033601	NM_033601	NM_033601	Mm.439658	12051	ENSMUST00000065454	TC1581689	GO:0002268(follicular dendritic cell differentiation)|GO:0002315(marginal zone B cell differentiation)|GO:0002455(humoral immune response mediated by circulating immunoglobulin)|GO:0002467(germinal center formation)|GO:0003677(DNA binding)|GO:0003700(tran	chr7:20393885-20393826	mm|7qA3	GGAGGGCATTGATCACAGTGTAAATTATTAGGTTTGGGTCAGATTTCTTTTGTAATAAAC
7.9	2.96905	1.57	10.6	0	0.00153	112.1	0	1	282	10	46094	0	A_51_P376057	Bcorl1	BCL6 co-repressor-like 1	Mus musculus BCL6 co-repressor-like 1 (Bcorl1), mRNA [NM_178782]	NM_178782	NM_178782	NM_178782	NM_178782	Mm.210146	320376	ENSMUST00000114972	TC1583546	GO:0003674(molecular_function)|GO:0005575(cellular_component)|GO:0005634(nucleus)|GO:0006350(transcription)|GO:0008150(biological_process)|GO:0016568(chromatin modification)|GO:0045449(regulation of transcription)	chrX:45759430-45759489	mm|XqA4	ACCGCTCATGTGTGCCCCACCGAGCACCAGACTGCAGAAAGAGGCAATAATACGGACCAA
10	2.09943	1.07	6.8	0.0004	0.00575	46.4	0.0004	1	79	146	12938	0	A_55_P2096486	Bcs1l	BCS1-like (yeast)	Mus musculus BCS1-like (yeast) (Bcs1l), nuclear gene encoding mitochondrial protein, mRNA [NM_025784]	NM_025784	NM_025784	NM_025784	NM_025784	Mm.358700	66821	ENSMUST00000027358	TC1580191	GO:0000166(nucleotide binding)|GO:0003674(molecular_function)|GO:0005524(ATP binding)|GO:0005739(mitochondrion)|GO:0005743(mitochondrial inner membrane)|GO:0008150(biological_process)|GO:0016020(membrane)|GO:0016021(integral to membrane)|GO:0017111(nucleo	chr1:74638629-74638688	mm|1qC3	TTGAATCTCTGAGGTGACCCACCAGGCCATGATCTGCTCTCAAAAATTCCATAAACACCT
10.9	3.41054	1.77	14	0	0.00082	195.3	0	1	75	160	12296	0	A_55_P2181753	Bdh1	3-hydroxybutyrate dehydrogenase, type 1	Mus musculus 3-hydroxybutyrate dehydrogenase, type 1 (Bdh1), transcript variant 2, mRNA [NM_001122683]	NM_001122683	NM_001122683	NM_001122683	NM_001122683	Mm.293470	71911	ENSMUST00000089759	TC1592604	GO:0003674(molecular_function)|GO:0003824(catalytic activity)|GO:0003858(3-hydroxybutyrate dehydrogenase activity)|GO:0005488(binding)|GO:0005739(mitochondrion)|GO:0005743(mitochondrial inner membrane)|GO:0008150(biological_process)|GO:0008152(metabolic p	chr16:31457249-31457308	mm|16qB2	GTTTACCTTTTGATTAGCTGTTGAGGATTACCCACTGTCTTAGGAAGACCTATTTTAACC
8.4	2.58471	1.37	5.1	0.0018	0.01456	26.5	0.0018	1	117	107	19131	0	A_51_P158018	Bend5	BEN domain containing 5	Mus musculus BEN domain containing 5 (Bend5), mRNA [NM_026279]	NM_026279	NM_026279	NM_026279	NM_026279	Mm.45533	67621	ENSMUST00000030274	TC1582897	GO:0003674(molecular_function)|GO:0005794(Golgi apparatus)|GO:0008150(biological_process)	chr4:111126746-111126805	mm|4qD1	TACCCAAGGAGATTCTAAGTACACGAAGAACTTGGCAGTCATGATCTGGGGAACAGATGT
7.4	15.2422	3.93	6.2	0.0006	0.00758	38.9	0.0006	1	225	62	36798	0	A_55_P2031021	Bex1	brain expressed gene 1	Mus musculus brain expressed gene 1 (Bex1), mRNA [NM_009052]	NM_009052	NM_009052	NM_009052	NM_009052	Mm.422943	19716	ENSMUST00000113118	TC1626207	GO:0002052(positive regulation of neuroblast proliferation)|GO:0005515(protein binding)|GO:0005634(nucleus)|GO:0005737(cytoplasm)|GO:0007275(multicellular organismal development)|GO:0007399(nervous system development)|GO:0030154(cell differentiation)|GO:0	chrX:132674650-132674709	mm|XqF1	TTTTTACTCGGCCTATAATTCTTTTGTTAGCAGAATTTATCAATTGCATGGGAAGATCCG
8.2	7.4127	2.89	8.5	0.0001	0.00282	73.1	0.0001	1	255	121	41777	0	A_51_P237668	Bex2	brain expressed X-linked 2	Mus musculus brain expressed X-linked 2 (Bex2), mRNA [NM_009749]	NM_009749	NM_009749	NM_009749	NM_009749	Mm.94160	12069	ENSMUST00000049130	TC1574806	GO:0005634(nucleus)|GO:0005737(cytoplasm)|GO:0006915(apoptosis)|GO:0007049(cell cycle)	chrX:132601296-132601237	mm|XqF1	GTTTGTGATGTACTGTTGTAATATTTCTGGTGTCACTTGTTTCCCCATGGGGCTCCAACT
8.8	3.41054	1.77	9.8	0	0.00195	95.3	0	1	74	92	12064	0	A_55_P2106800	Bglap	bone gamma carboxyglutamate protein	Mus musculus bone gamma carboxyglutamate protein (Bglap), transcript variant 2, mRNA [NM_001037939]	NM_001037939	NM_001037939	NM_001037939	NM_001037939	Mm.389459	12096		TC1651649	GO:0005509(calcium ion binding)|GO:0005576(extracellular region)|GO:0005615(extracellular space)|GO:0005737(cytoplasm)|GO:0005791(rough endoplasmic reticulum)|GO:0005794(Golgi apparatus)|GO:0008147(structural constituent of bone)|GO:0030500(regulation of	chr3:88188366-88188307	mm|3qF1	AGCAGCTTGGCCCAGACCTAGCAGACACCATGAGGACCATCTTTCTGCTCACTCTGCTGA
9.4	2.96905	1.57	5.5	0.0013	0.01172	30.1	0.0013	1	250	98	40934	0	A_66_P101477	Bglap-rs1	bone gamma-carboxyglutamate protein, related sequence 1	Mus musculus bone gamma-carboxyglutamate protein, related sequence 1 (Bglap-rs1), mRNA [NM_031368]	NM_031368	NM_031368	NM_031368	NM_031368	Mm.425160	12095	ENSMUST00000075523	TC1578844	GO:0003674(molecular_function)|GO:0005509(calcium ion binding)|GO:0005575(cellular_component)|GO:0005576(extracellular region)|GO:0008150(biological_process)|GO:0030500(regulation of bone mineralization)|GO:0031214(biomineral formation)	chr3:88173574-88173515	mm|3qF1	GCTTTGAGAAGAACATAGTGTCGTCGTTTCTTTCTGCTGGTCAGAATCAGAGGCAACAGG
12.3	2.71321	1.44	8.4	0.0001	0.0029	71.4	0.0001	1	84	82	13694	0	A_55_P2106803	Bglap2	bone gamma-carboxyglutamate protein 2	Mus musculus bone gamma-carboxyglutamate protein 2 (Bglap2), mRNA [NM_001032298]	NM_001032298	NM_001032298	NM_001032298	NM_001032298	Mm.425160	12097	ENSMUST00000098956	TC1651649	GO:0005509(calcium ion binding)|GO:0005576(extracellular region)|GO:0030500(regulation of bone mineralization)|GO:0031214(biomineral formation)|GO:0046872(metal ion binding)	chr3:88181881-88181822	mm|3qF1	CAGTGTGAGCTTAACCCTGCTTGTGACGAGCTATCAGACCAGTATGGCTTGAAGACCGCC
6.1	2.2974	1.2	4.7	0.0028	0.01951	22.3	0.0028	1	307	26	50210	0	A_52_P340669	Bhlha15	basic helix-loop-helix family, member a15	Mus musculus basic helix-loop-helix family, member a15 (Bhlha15), mRNA [NM_010800]	NM_010800	NM_010800	NM_010800	NM_010800	Mm.386767	17341	ENSMUST00000060747	TC1608058	GO:0003677(DNA binding)|GO:0005515(protein binding)|GO:0005634(nucleus)|GO:0006350(transcription)|GO:0006355(regulation of transcription, DNA-dependent)|GO:0006851(mitochondrial calcium ion transport)|GO:0007030(Golgi organization)|GO:0007186(G-protein co	chr5:144955175-144955234	mm|5qG2	TCCCTGAGTACTAGTAAAATTGCCATCTGTACCTGAAAATGAAGACTTCACAGCCATTGT
6.1	2.21914	1.15	10.9	0	0.00144	119.7	0	1	119	136	19488	0	A_55_P2019407	Bhlhb9	basic helix-loop-helix domain containing, class B9	Mus musculus basic helix-loop-helix domain containing, class B9 (Bhlhb9), transcript variant 1, mRNA [NM_198161]	NM_198161	NM_198161	NM_198161	NM_198161	Mm.440847	70237	ENSMUST00000116529	TC1577782	GO:0003674(molecular_function)|GO:0005488(binding)|GO:0005575(cellular_component)|GO:0005634(nucleus)|GO:0005737(cytoplasm)|GO:0008150(biological_process)	chrX:132424180-132424239	mm|XqF1	GTGGATGAAATTAATGAAAAAGATAGGCCAAAGGACTGGTCCGAGGTAACTATATGGCCC
9.4	3.97237	1.99	14.7	0	0.00072	216.8	0	1	69	97	11249	0	A_55_P2073308	Bin1	bridging integrator 1	Mus musculus bridging integrator 1 (Bin1), transcript variant 1, mRNA [NM_009668]	NM_009668	NM_009668	NM_009668	NM_009668	Mm.4383	30948	ENSMUST00000025239	TC1586385	GO:0005515(protein binding)|GO:0005634(nucleus)|GO:0005737(cytoplasm)|GO:0006897(endocytosis)|GO:0007275(multicellular organismal development)|GO:0008021(synaptic vesicle)|GO:0008022(protein C-terminus binding)|GO:0030100(regulation of endocytosis)|GO:003	chr18:32595317-32595376	mm|18qB1	GCTGTTTGAAAATAAGCCCTAGTGTTCAAAATGCAGCGAAACAAACAAAAAAGAAAAACC
9	3.22657	1.69	10.4	0	0.00162	108	0	1	216	128	35388	0	A_55_P1983769	Birc5	baculoviral IAP repeat-containing 5	Mus musculus baculoviral IAP repeat-containing 5 (Birc5), transcript variant 3, mRNA [NM_001012273]	NM_001012273	NM_001012273	NM_001012273	NM_001012273	Mm.8552	11799	ENSMUST00000093906	TC1633509	GO:0000226(microtubule cytoskeleton organization)|GO:0000775(chromosome, centromeric region)|GO:0004869(cysteine-type endopeptidase inhibitor activity)|GO:0005622(intracellular)|GO:0005634(nucleus)|GO:0005694(chromosome)|GO:0005737(cytoplasm)|GO:0005856(c	chr11:117714057-117714116	mm|11qE2	TCTTGAAACTGGACAGACAGAGAGCCAAGAACAAAATTGTATGTATGATTGAGAATAAGG
10.5	2.11404	1.08	5.4	0.0014	0.01265	28.7	0.0014	1	55	51	8907	0	A_55_P1982568	Blcap	bladder cancer associated protein homolog (human)	Mus musculus bladder cancer associated protein homolog (human) (Blcap), mRNA [NM_016916]	NM_016916	NM_016916	NM_016916	NM_016916	Mm.34330	53619	ENSMUST00000088494	TC1572844	GO:0006915(apoptosis)|GO:0007049(cell cycle)|GO:0016020(membrane)|GO:0016021(integral to membrane)	chr2:157382700-157382641	mm|2qH1	GAATGTGTGTTGTGTGTGTGTTTACATACCAATACATGTGTATATTCCTTTTGAAGAAGC
8.5	2.80889	1.49	8.9	0.0001	0.00252	78.4	0.0001	1	53	35	8563	0	A_51_P314418	Blm	Bloom syndrome homolog (human)	Mus musculus Bloom syndrome homolog (human) (Blm), transcript variant 1, mRNA [NM_007550]	NM_007550	NM_007550	NM_007550	NM_007550	Mm.12932	12144	ENSMUST00000081314	TC1577362	GO:0000166(nucleotide binding)|GO:0000723(telomere maintenance)|GO:0001673(male germ cell nucleus)|GO:0003676(nucleic acid binding)|GO:0003677(DNA binding)|GO:0003824(catalytic activity)|GO:0004386(helicase activity)|GO:0005515(protein binding)|GO:0005524	chr7:87600302-87600243	mm|7qD3	AAACGACTTCTAAAAGTAAATTCTATGGTGTAACTGGATCCCGCTCGGCCTCATGTGCTT
12.8	3.86375	1.95	9.5	0.0001	0.00212	89.5	0.0001	1	254	29	41521	0	A_51_P480904	Blmh	bleomycin hydrolase	Mus musculus bleomycin hydrolase (Blmh), mRNA [NM_178645]	NM_178645	NM_178645	NM_178645	NM_178645	Mm.399785	104184	ENSMUST00000021197	TC1573489	GO:0004197(cysteine-type endopeptidase activity)|GO:0005625(soluble fraction)|GO:0005737(cytoplasm)|GO:0006508(proteolysis)|GO:0008233(peptidase activity)|GO:0008234(cysteine-type peptidase activity)|GO:0009636(response to toxin)|GO:0016787(hydrolase acti	chr11:76800313-76800371	mm|11qB5	TTCATAAAGGAAAAAATAAAGGGGAAGGATCGGGGCATCCTGTTGCTCTCCTCATCTCTG
7.7	2.44528	1.29	4.4	0.0038	0.02423	19.6	0.0038	1	179	26	29218	0	A_55_P2162324	Bmx	BMX non-receptor tyrosine kinase	Mus musculus BMX non-receptor tyrosine kinase (Bmx), mRNA [NM_009759]	NM_009759	NM_009759	NM_009759	NM_009759	Mm.504	12169	ENSMUST00000015547	TC1587485	GO:0000166(nucleotide binding)|GO:0004672(protein kinase activity)|GO:0004713(protein tyrosine kinase activity)|GO:0004715(non-membrane spanning protein tyrosine kinase activity)|GO:0004872(receptor activity)|GO:0005515(protein binding)|GO:0005524(ATP bin	chrX:160630853-160630794	mm|XqF5	CTGTTTGCAAGTTGCCTTTGCCCTGCCATTTTGAACTCTAACTTTCTGGAACTATAAGCC
12.4	2.28153	1.19	7.1	0.0003	0.00495	50.6	0.0003	1	381	64	62384	0	A_55_P1953713	Bop1	block of proliferation 1	Mus musculus block of proliferation 1 (Bop1), mRNA [NM_013481]	NM_013481	NM_013481	NM_013481	NM_013481	Mm.4283	12181	ENSMUST00000023217	TC1573518	GO:0000448(cleavage in ITS2 between 5.8S rRNA and LSU-rRNA of tricistronic rRNA transcript (SSU-rRNA, 5.8S rRNA, LSU-rRNA))|GO:0005515(protein binding)|GO:0005634(nucleus)|GO:0005730(nucleolus)|GO:0006364(rRNA processing)|GO:0008283(cell proliferation)|GO	chr15:76283631-76283572	mm|15qD3	CTGGAAGAGGGTGGGTGTGCCTCCACACAGAATCCTCAATAGAATCCCATTCTTCCTGTC
8.7	2.31338	1.21	4.6	0.0032	0.02149	21.1	0.0032	1	236	15	38555	0	A_52_P238846	Bpnt1	bisphosphate 3'-nucleotidase 1	Mus musculus bisphosphate 3'-nucleotidase 1 (Bpnt1), mRNA [NM_011794]	NM_011794	NM_011794	NM_011794	NM_011794	Mm.227549	23827	ENSMUST00000027916	TC1575394	GO:0000287(magnesium ion binding)|GO:0004437(inositol or phosphatidylinositol phosphatase activity)|GO:0005575(cellular_component)|GO:0008150(biological_process)|GO:0008441(3'(2'),5'-bisphosphate nucleotidase activity)|GO:0016787(hydrolase activity)|GO:00	chr1:187181308-187181367	mm|1qH5	TTCTAAGTGAAGAAATGAAAAAGGGTTAGTTTCAAATGACTGTCCAAGTCATTTGTGCAG
11.9	4.62675	2.21	7.4	0.0002	0.00441	54.7	0.0002	1	30	87	4843	0	A_55_P1953545	Brd2	bromodomain containing 2	Mus musculus bromodomain containing 2 (Brd2), transcript variant 1, mRNA [NM_010238]	NM_010238	NM_010238	NM_010238	NM_010238	Mm.3444	14312	ENSMUST00000151986	TC1602931	GO:0005634(nucleus)|GO:0005737(cytoplasm)	chr17:34256026-34255967	mm|17qB1	TTTCAAAGATGGAGGCGGCGGCTCTCTGAAACCCCTTTTTGGTGCTCATCCGCCTCCATC
12.6	3.68075	1.88	21.5	0	0.00034	462.4	0	1	273	72	44680	0	A_51_P227108	Bri3bp	Bri3 binding protein	Mus musculus Bri3 binding protein (Bri3bp), mRNA [NM_029752]	NM_029752	NM_029752	NM_029752	NM_029752	Mm.290720	76809	ENSMUST00000049040	TC1580298	GO:0003674(molecular_function)|GO:0005575(cellular_component)|GO:0008150(biological_process)|GO:0016020(membrane)|GO:0016021(integral to membrane)	chr5:125935317-125935376	mm|5qG1.1	GCAGTTTTTAAACAACGGATATACCCCCTGTTAGCTGTGTAGTCGGATAACTTTACCTGT
7.8	7.6211	2.93	13.1	0	0.00096	172.2	0	1	259	115	42427	0	A_55_P2134092	Brsk1	BR serine/threonine kinase 1	Mus musculus BR serine/threonine kinase 1 (Brsk1), transcript variant 1, mRNA [NM_001003920]	NM_001003920	NM_001003920	NM_001003920	NM_001003920	Mm.297064	381979	ENSMUST00000048248	TC1583906	GO:0000086(G2/M transition of mitotic cell cycle)|GO:0000166(nucleotide binding)|GO:0004672(protein kinase activity)|GO:0004674(protein serine/threonine kinase activity)|GO:0005524(ATP binding)|GO:0005634(nucleus)|GO:0005737(cytoplasm)|GO:0006468(protein	chr7:4667538-4667597	mm|7qA1	TGATTCCGCCGGCGGCAGCAACAACAACAACAACAACAAAAATAAATAGCCTTGATCAGG
8.8	4.08405	2.03	11.1	0	0.00139	122.6	0	1	50	93	8129	0	A_52_P301223	Brwd1	bromodomain and WD repeat domain containing 1	Mus musculus bromodomain and WD repeat domain containing 1 (Brwd1), transcript variant 3, mRNA [NM_176928]	NM_176928	NM_176928	NM_176928	NM_176928	Mm.240871	93871	ENSMUST00000113827	TC1580442	GO:0005515(protein binding)|GO:0005634(nucleus)|GO:0005737(cytoplasm)|GO:0006350(transcription)|GO:0006357(regulation of transcription from RNA polymerase II promoter)|GO:0030528(transcription regulator activity)|GO:0045449(regulation of transcription)	chr16:96288587-96288528	mm|16qC4	AAGTTAACTCGGTATTACAGTCCCTATAAGCAATGATTTACATGGATCTCTTTAAAGGTC
8.3	2.49666	1.32	3.6	0.0105	0.04939	12.8	0.0105	1	260	14	42490	0	A_51_P169693	Bst2	bone marrow stromal cell antigen 2	Mus musculus bone marrow stromal cell antigen 2 (Bst2), mRNA [NM_198095]	NM_198095	NM_198095	NM_198095	NM_198095	Mm.260325	69550	ENSMUST00000051672	NP967503	GO:0005622(intracellular)|GO:0005794(Golgi apparatus)|GO:0005886(plasma membrane)|GO:0016020(membrane)|GO:0016021(integral to membrane)|GO:0016324(apical plasma membrane)|GO:0031225(anchored to membrane)	chr8:74058662-74058603	mm|8qB3.3	AGGTGAACTCTGGCAGCTCCATGGTGGTCTCCAGCCTACTGGTGCTCAAAGTGTCACTGT
8.4	3.89062	1.96	10.9	0	0.00145	118.7	0	1	72	109	11753	0	A_51_P123405	Bub1	budding uninhibited by benzimidazoles 1 homolog (S. cerevisiae)	Mus musculus budding uninhibited by benzimidazoles 1 homolog (S. cerevisiae) (Bub1), transcript variant 2, mRNA [NM_009772]	NM_009772	NM_009772	NM_009772	NM_009772	Mm.2185	12235	ENSMUST00000028858	TC1576690	GO:0000166(nucleotide binding)|GO:0000775(chromosome, centromeric region)|GO:0000776(kinetochore)|GO:0000780(condensed nuclear chromosome, centromeric region)|GO:0004672(protein kinase activity)|GO:0004674(protein serine/threonine kinase activity)|GO:0005	chr2:127627047-127626988	mm|2qF1	AACAAGATTAAGACCTTGCGTAATAGGCTAATTGTGATGCTTTCAGAATATAAGCGTTCA
9.2	3.31728	1.73	9.1	0.0001	0.0023	83.3	0.0001	1	234	79	38291	0	A_51_P490509	Bub1b	budding uninhibited by benzimidazoles 1 homolog, beta (S. cerevisiae)	Mus musculus budding uninhibited by benzimidazoles 1 homolog, beta (S. cerevisiae) (Bub1b), mRNA [NM_009773]	NM_009773	NM_009773	NM_009773	NM_009773	Mm.29133	12236	ENSMUST00000038341	TC1575535	GO:0000166(nucleotide binding)|GO:0000776(kinetochore)|GO:0000940(outer kinetochore of condensed chromosome)|GO:0004672(protein kinase activity)|GO:0004674(protein serine/threonine kinase activity)|GO:0005524(ATP binding)|GO:0005634(nucleus)|GO:0005737(cy	chr2:118466830-118466889	mm|2qE5	AGACAGTGAATTGTGGAATAAATTCTTTGTGCGGATTCTGAATGCCAGTGACAAGTCCAC
9.9	2.14355	1.1	10.7	0	0.0015	115	0	1	81	29	13149	0	A_51_P487105	Bud31	BUD31 homolog (yeast)	BUD31 homolog (yeast) Gene [Source:MGI Symbol;Acc:MGI:2141291] [ENSMUST00000116453]	ENSMUST00000116453	ENSMUST00000116453	XM_001473695	XM_001473695	Mm.277413	231889	ENSMUST00000116453	TC1610150	GO:0003674(molecular_function)|GO:0005575(cellular_component)|GO:0005634(nucleus)|GO:0008150(biological_process)	chr5:145902217-145903363	mm|5qG2	CACAGAATAGTTGATCTTTATAAGCTATCTTGCTGGGAAATGCCCAAGGTCAAAAGAAGC
11.5	2.62079	1.39	8	0.0001	0.0034	64.4	0.0001	1	336	158	55098	0	A_52_P131836	Bysl	bystin-like	Mus musculus bystin-like (Bysl), mRNA [NM_016859]	NM_016859	NM_016859	NM_016859	NM_016859	Mm.472101	53414	ENSMUST00000024783	TC1574380	GO:0003674(molecular_function)|GO:0005575(cellular_component)|GO:0005634(nucleus)|GO:0005737(cytoplasm)|GO:0007155(cell adhesion)|GO:0042254(ribosome biogenesis)	chr17:47738341-47738282	mm|17qC	GGCTTTGGTCCCTGCTCACTTCTGGAAGCTAACCGGAGTTACCTCAGTTCGGTTCAGCGA
12.1	3.41054	1.77	8.9	0.0001	0.0025	78.7	0.0001	1	8	131	1279	0	A_55_P2113633	Bzw1	basic leucine zipper and W2 domains 1	Mus musculus basic leucine zipper and W2 domains 1 (Bzw1), mRNA [NM_025824]	NM_025824	NM_025824	NM_025824	NM_025824	Mm.21848	66882	ENSMUST00000050552	TC1573785	GO:0003674(molecular_function)|GO:0005488(binding)|GO:0005575(cellular_component)|GO:0006350(transcription)|GO:0008150(biological_process)|GO:0045449(regulation of transcription)	chr1:58462055-58462114	mm|1qC1.3	TTATGGTTACTGGAAATGTTGGCTTTGGTTTTTGAAACCACGTGCGAGGAGCAAGCTGCA
7	7.51618	2.91	7	0.0003	0.00517	49.4	0.0003	1	187	49	30553	0	A_51_P181451	C1qa	complement component 1, q subcomponent, alpha polypeptide	Mus musculus complement component 1, q subcomponent, alpha polypeptide (C1qa), mRNA [NM_007572]	NM_007572	NM_007572	NM_007572	NM_007572	Mm.439957	12259	ENSMUST00000046285	TC1574493	GO:0005576(extracellular region)|GO:0006958(complement activation, classical pathway)|GO:0045087(innate immune response)	chr4:136452468-136452409	mm|4qD3	CCGGCCAGCTTTCTCAGCCATTCGGCAGAACCCAATGACGCTTGGCAACGTGGTTATCTT
7	2.88786	1.53	4	0.0061	0.03335	16.3	0.0061	1	127	156	20820	0	A_51_P351860	C1qb	complement component 1, q subcomponent, beta polypeptide	Mus musculus complement component 1, q subcomponent, beta polypeptide (C1qb), mRNA [NM_009777]	NM_009777	NM_009777	NM_009777	NM_009777	Mm.2570	12260	ENSMUST00000046384	TC1572610	GO:0005576(extracellular region)|GO:0005602(complement component C1 complex)|GO:0006958(complement activation, classical pathway)|GO:0042803(protein homodimerization activity)|GO:0045087(innate immune response)	chr4:136436637-136436578	mm|4qD3	ATTCTGGGGACTACGGGGCTACACAGAAAGTCGCCTTCTCTGCCCTGAGGACCATCAACA
13.6	2.17347	1.12	6.4	0.0005	0.00701	40.9	0.0005	1	162	43	26447	0	A_51_P466162	C1qbp	complement component 1, q subcomponent binding protein	Mus musculus complement component 1, q subcomponent binding protein (C1qbp), nuclear gene encoding mitochondrial protein, mRNA [NM_007573]	NM_007573	NM_007573	NM_007573	NM_007573	Mm.30049	12261	ENSMUST00000078528	TC1572377	GO:0001849(complement component C1q binding)|GO:0005515(protein binding)|GO:0005739(mitochondrion)|GO:0005759(mitochondrial matrix)	chr11:70791502-70791443	mm|11qB4	CATCCTAATATATCGGGGGGAAGCAAGTTTAAATTACTGCTGTTACACCTCCATTCGCTA
6.5	2.65737	1.41	8.9	0.0001	0.0025	78.8	0.0001	1	72	42	11686	0	A_52_P426863	C230052I12Rik	RIKEN cDNA C230052I12 gene	Mus musculus RIKEN cDNA C230052I12 gene (C230052I12Rik), mRNA [NM_178643]	NM_178643	NM_178643	NM_178643	NM_178643	Mm.389855	101831	ENSMUST00000154597	TC1578945	GO:0003674(molecular_function)|GO:0003677(DNA binding)|GO:0005575(cellular_component)|GO:0005634(nucleus)|GO:0006281(DNA repair)|GO:0006974(response to DNA damage stimulus)|GO:0008150(biological_process)	chr7:36180268-36180100	mm|7qB2	TCGCTTTAGAAATTCCTCACATCTTCAAGGGATCATAATAGTTGAGAAGACCCAGATGAG
10.6	2.11404	1.08	5.4	0.0014	0.01248	29	0.0014	1	57	91	9275	0	A_55_P2154307	C230081A13Rik	RIKEN cDNA C230081A13 gene	Mus musculus RIKEN cDNA C230081A13 gene (C230081A13Rik), mRNA [NM_172924]	NM_172924	NM_172924	NM_172924	NM_172924	Mm.479186	244895		TC1630928	GO:0000166(nucleotide binding)|GO:0003674(molecular_function)|GO:0004672(protein kinase activity)|GO:0004713(protein tyrosine kinase activity)|GO:0004715(non-membrane spanning protein tyrosine kinase activity)|GO:0005524(ATP binding)|GO:0005575(cellular_c	chr9:56048998-56048939	mm|9qB	CTTTGCTGTGTATTCTGTGGCCTCACGTTACTGTGTAAATAAATTCTGTTTAATATACAC
11.8	2.36199	1.24	6.3	0.0006	0.00719	40.3	0.0006	1	250	23	40859	0	A_55_P1989728	C2cd2l	C2 calcium-dependent domain containing 2-like	Mus musculus C2 calcium-dependent domain containing 2-like (C2cd2l), mRNA [NM_027909]	NM_027909	NM_027909	NM_027909	NM_027909	Mm.33869	71764	ENSMUST00000085976	NP647264	GO:0003674(molecular_function)|GO:0005575(cellular_component)|GO:0008150(biological_process)|GO:0016020(membrane)|GO:0016021(integral to membrane)	chr9:44118374-44118315	mm|9qA5.2	GTTGGGAGATGATGATGTCCATTGCTGTGTGATGGCCTGGAATTTAATTTATTTAATTAA
6.4	2.58471	1.37	6.8	0.0004	0.00588	45.7	0.0004	1	112	4	18208	0	A_51_P415395	C2cd4b	C2 calcium-dependent domain containing 4B	Mus musculus C2 calcium-dependent domain containing 4B (C2cd4b), mRNA [NM_001081314]	NM_001081314	NM_001081314	NM_001081314	NM_001081314	Mm.105353	75697	ENSMUST00000068526	TC1584156	GO:0003674(molecular_function)|GO:0005575(cellular_component)|GO:0008150(biological_process)	chr9:67608565-67608624	mm|9qC	CTGGTGCTCTGGACATTTAAGGTTGAGTCGCCTTGAGATGCACAGAGACTCTTGGCCCTC
7.9	6.32033	2.66	5.6	0.0011	0.01083	31.6	0.0011	1	38	90	6158	0	A_51_P110301	C3	complement component 3	Mus musculus complement component 3 (C3), mRNA [NM_009778]	NM_009778	NM_009778	NM_009778	NM_009778	Mm.19131	12266	ENSMUST00000024988	TC1573451	GO:0001798(positive regulation of type IIa hypersensitivity)|GO:0001970(positive regulation of activation of membrane attack complex)|GO:0004866(endopeptidase inhibitor activity)|GO:0005515(protein binding)|GO:0005576(extracellular region)|GO:0005615(extr	chr17:57343475-57343416	mm|17qD	ATTCACAGAATCTATGGTGGTTTATGGTTGTCCCAACTGACTACAGCCCAGCCCTCTAAT
8.1	3.34035	1.74	5.1	0.0018	0.01456	26.5	0.0018	1	196	62	32042	0	A_55_P2078633	C4b	complement component 4B (Childo blood group)	Mus musculus complement component 4B (Childo blood group) (C4b), mRNA [NM_009780]	NM_009780	NM_009780	NM_009780	NM_009780	Mm.439678	12268	ENSMUST00000069507	NP1220374	GO:0006956(complement activation)|GO:0016064(immunoglobulin mediated immune response)	chr17:34865387-34865328	mm|17qB1	CCTCACTGGATTAGAGGCTCTGCTCTACAGGGTAAATAAAAGAAAAGCTTTTTGACAGCC
6.8	2.53151	1.34	6.7	0.0004	0.00598	45.2	0.0004	1	11	124	1764	0	A_52_P148212	C79407	expressed sequence C79407	Mus musculus expressed sequence C79407 (C79407), mRNA [NM_172578]	NM_172578	NM_172578	NM_172578	NM_172578	Mm.21144	217653	ENSMUST00000052201	TC1616309	GO:0000775(chromosome, centromeric region)|GO:0003674(molecular_function)|GO:0003677(DNA binding)|GO:0005575(cellular_component)|GO:0005634(nucleus)|GO:0007049(cell cycle)|GO:0007067(mitosis)|GO:0008150(biological_process)|GO:0051301(cell division)	chr12:66234456-66234397	mm|12qC1	TTTTCTTTGTAATAAGGGAATGCAGATTTGTTTCCCAATGTCTTATGTTTGTATGCACCC
6.3	2	1	4.4	0.0039	0.02431	19.6	0.0039	1	11	3	1643	0	A_55_P2142393	Cacna1a	calcium channel, voltage-dependent, P/Q type, alpha 1A subunit	Mus musculus calcium channel, voltage-dependent, P/Q type, alpha 1A subunit (Cacna1a), mRNA [NM_007578]	NM_007578	NM_007578	NM_007578	NM_007578	Mm.334658	12286	ENSMUST00000121390	TC1596750	GO:0000096(sulfur amino acid metabolic process)|GO:0003677(DNA binding)|GO:0005216(ion channel activity)|GO:0005244(voltage-gated ion channel activity)|GO:0005245(voltage-gated calcium channel activity)|GO:0005262(calcium channel activity)|GO:0005515(prot	chr8:87163723-87163782	mm|8qC3	TTTATCATCTCGATTGAATCTTTCGTTTTCCCGGTGAATGAAACCGAGGTGGCTGCAAGC
12.7	2.51403	1.33	5.9	0.0009	0.00929	34.6	0.0009	1	319	46	52198	0	A_51_P129803	Cacybp	calcyclin binding protein	Mus musculus calcyclin binding protein (Cacybp), mRNA [NM_009786]	NM_009786	NM_009786	NM_009786	NM_009786	Mm.10702	12301	ENSMUST00000014370	TC1685731	GO:0005634(nucleus)|GO:0005641(nuclear envelope lumen)|GO:0005737(cytoplasm)|GO:0008150(biological_process)	chr1:162133675-162133616	mm|1qH2.1	AACTGTGATGTGGAATGCTCGTGTTCCAGTAAGGGGATGTTGTTGAACTGCACATATTTG
8.9	2.34567	1.23	6	0.0008	0.00858	36.2	0.0008	1	46	135	7515	0	A_55_P2114118	Cadm1	cell adhesion molecule 1	Mus musculus cell adhesion molecule 1 (Cadm1), transcript variant 1, mRNA [NM_207675]	NM_207675	NM_207675	NM_207675	NM_207675	Mm.234832	54725	ENSMUST00000085909	NP833533	GO:0001889(liver development)|GO:0005102(receptor binding)|GO:0005515(protein binding)|GO:0005886(plasma membrane)|GO:0005911(cell-cell junction)|GO:0006915(apoptosis)|GO:0007155(cell adhesion)|GO:0007156(homophilic cell adhesion)|GO:0007157(heterophilic	chr9:47658414-47658473	mm|9qA5.3	ATAATCAATGCAGAAGGAGGACAGAACAACTCCGAAGAAAAGAAAGAGTACTTCATCTAG
8	2.94854	1.56	3.7	0.0093	0.04499	13.6	0.0093	1	356	67	58287	0	A_55_P2114110	Cadm4	cell adhesion molecule 4	Mus musculus cell adhesion molecule 4 (Cadm4), mRNA [NM_153112]	NM_153112	NM_153112	NM_153112	NM_153112	Mm.178322	260299	ENSMUST00000068023	TC1647697	GO:0005515(protein binding)|GO:0007155(cell adhesion)|GO:0016020(membrane)|GO:0016021(integral to membrane)	chr7:25289473-25289532	mm|7qA3	AAACACATTTTTGTACGGGGCGGGGAGGGGATAGGGAGGGGGTTTGGCAATCCCACTAAC
11	4.19887	2.07	6.7	0.0004	0.00601	45	0.0004	1	213	13	34781	0	A_55_P2021841	Calm3	calmodulin 3	Mus musculus calmodulin 3 (Calm3), mRNA [NM_007590]	NM_007590	NM_007590	NM_007590	NM_007590	Mm.288630	12315	ENSMUST00000019514	TC1712019	GO:0005509(calcium ion binding)|GO:0005737(cytoplasm)|GO:0005856(cytoskeleton)|GO:0007049(cell cycle)	chr7:17502217-17502158	mm|7qA2	GTTCTAGCAAACAGCAATTGATTGACTGAGAATCTGATAAAGCACCAAAAGATTTGTCCC
6.4	4.25748	2.09	5.2	0.0017	0.01421	26.9	0.0017	1	258	63	42211	0	A_52_P367760	Calml4	calmodulin-like 4	Mus musculus calmodulin-like 4 (Calml4), transcript variant 1, mRNA [NM_138304]	NM_138304	NM_138304	NM_138304	NM_138304	Mm.440576	75600	ENSMUST00000034777	TC1652436	GO:0005509(calcium ion binding)	chr9:62719231-62723312	mm|9qB	AAACTGGGAGAGAAGCTCACTCACAAGGAAGTGGATGATCTTTTCAAGGAAGCAGGCATT
7.4	2.36199	1.24	3.9	0.0071	0.03704	15.3	0.0071	1	5	147	803	0	A_55_P2054225	Camsap1l1	calmodulin regulated spectrin-associated protein 1-like 1	Mus musculus calmodulin regulated spectrin-associated protein 1-like 1 (Camsap1l1), mRNA [NM_001081360]	NM_001081360	NM_001081360	NM_001081360	NM_001081360	Mm.144143	67886	ENSMUST00000094523		GO:0003674(molecular_function)|GO:0005575(cellular_component)|GO:0005874(microtubule)|GO:0008150(biological_process)	chr1:138164815-138164756	mm|1qE4	CGTTATTTGGACTCAGGAAAATACATCATGAAGTTTTCTTGTCTCAGCCTAGGTTTAAAT
7.6	4.25748	2.09	19.6	0	0.00041	382.2	0	1	4	73	565	0	A_51_P141071	Cand2	cullin-associated and neddylation-dissociated 2 (putative)	Mus musculus cullin-associated and neddylation-dissociated 2 (putative) (Cand2), mRNA [NM_025958]	NM_025958	NM_025958	NM_025958	NM_025958	Mm.277683	67088	ENSMUST00000075995	TC1575919	GO:0005488(binding)|GO:0005634(nucleus)|GO:0006350(transcription)|GO:0008150(biological_process)|GO:0017025(TATA-binding protein binding)|GO:0045449(regulation of transcription)	chr6:115754227-115754286	mm|6qE3	TAGTGCCTCATTAGTTAGCAGAGTGAGAACTGTTTACAGGGAAGATAGTGTGGCTCATTG
12.9	2.01391	1.01	3.7	0.0094	0.04539	13.5	0.0094	1	19	6	2958	0	A_55_P2058757	Cap1	CAP, adenylate cyclase-associated protein 1 (yeast)	Mus musculus CAP, adenylate cyclase-associated protein 1 (yeast) (Cap1), mRNA [NM_007598]	NM_007598	NM_007598	NM_007598	NM_007598	Mm.8687	12331	ENSMUST00000106257	TC1778277	GO:0000902(cell morphogenesis)|GO:0001667(ameboidal cell migration)|GO:0003779(actin binding)|GO:0005488(binding)|GO:0005576(extracellular region)|GO:0005737(cytoplasm)|GO:0005829(cytosol)|GO:0005886(plasma membrane)|GO:0006898(receptor-mediated endocytos	chr4:122536543-122536484	mm|4qD2.2	TTAGGTCTCGACTTACATCAGAATCTTGCACAGCATTGCAAAATCCCAGTGCTCCCTCTA
13.4	2.12874	1.09	7.3	0.0003	0.0047	52.6	0.0003	1	241	119	39479	0	A_55_P1987201	Capn2	calpain 2	Mus musculus calpain 2 (Capn2), mRNA [NM_009794]	NM_009794	NM_009794	NM_009794	NM_009794	Mm.19306	12334	ENSMUST00000111003	TC1702620	GO:0001824(blastocyst development)|GO:0004197(cysteine-type endopeptidase activity)|GO:0004198(calcium-dependent cysteine-type endopeptidase activity)|GO:0005509(calcium ion binding)|GO:0005622(intracellular)|GO:0005625(soluble fraction)|GO:0005626(insolu	chr1:184397454-184397395	mm|1qH5	GCAACCATACAGACATATTGCCTTATCTACTTCCAAACGTACTGTTAATAAAGAGTTACA
10.8	18.3792	4.2	14.2	0	0.00078	202	0	1	366	101	59961	0	A_51_P455647	Car2	carbonic anhydrase 2	Mus musculus carbonic anhydrase 2 (Car2), mRNA [NM_009801]	NM_009801	NM_009801	NM_009801	NM_009801	Mm.1186	12349	ENSMUST00000029078	TC1714886	GO:0002009(morphogenesis of an epithelium)|GO:0004089(carbonate dehydratase activity)|GO:0005515(protein binding)|GO:0005615(extracellular space)|GO:0005737(cytoplasm)|GO:0005829(cytosol)|GO:0005902(microvillus)|GO:0006730(one-carbon metabolic process)|GO	chr3:14900206-14900265	mm|3qA1	CCTCTCATCCGTTGTGCTTACTAACAAAATGTGAAAAGCAAGACCCAGGTGTCTCATGTG
8.8	2.73208	1.45	4	0.0063	0.03417	16.1	0.0063	1	190	138	31134	0	A_51_P159711	Car7	carbonic anhydrase 7	Mus musculus carbonic anhydrase 7 (Car7), mRNA [NM_053070]	NM_053070	NM_053070	NM_053070	NM_053070	Mm.129265	12354	ENSMUST00000056051	TC1603841	GO:0004089(carbonate dehydratase activity)|GO:0005737(cytoplasm)|GO:0006730(one-carbon metabolic process)|GO:0008270(zinc ion binding)|GO:0016829(lyase activity)|GO:0046872(metal ion binding)	chr8:107072897-107072956	mm|8qD3	TACTGGACCTATCCTGGCTCCCTGACCACACCCCCACTCAGTGAGAGTGTCACTTGGATT
12	3.38698	1.76	11.6	0	0.00126	134.3	0	1	165	14	26910	0	A_55_P2080163	Carhsp1	calcium regulated heat stable protein 1	Mus musculus calcium regulated heat stable protein 1 (Carhsp1), mRNA [NM_025821]	NM_025821	NM_025821	NM_025821	NM_025821	Mm.142095	52502	ENSMUST00000008537	TC1779364	GO:0003676(nucleic acid binding)|GO:0003677(DNA binding)|GO:0005515(protein binding)|GO:0005575(cellular_component)|GO:0005737(cytoplasm)|GO:0006355(regulation of transcription, DNA-dependent)|GO:0008150(biological_process)	chr16:8660849-8660790	mm|16qA1	GCCTCCAGCCATTGCAACAAGCTCTCACTGTCTGAAAAGCATTAAAAGCATTTGAAAAGG
7.3	3.09513	1.63	4.9	0.0024	0.01749	23.8	0.0024	1	254	101	41593	0	A_55_P1994020	Casc4	cancer susceptibility candidate 4	Mus musculus cancer susceptibility candidate 4 (Casc4), transcript variant 1, mRNA [NM_177054]	NM_177054	NM_177054	NM_177054	NM_177054	Mm.292109	319996	ENSMUST00000078752	TC1593502	GO:0003674(molecular_function)|GO:0005575(cellular_component)|GO:0008150(biological_process)|GO:0016020(membrane)|GO:0016021(integral to membrane)	chr2:121761338-121761397	mm|2qE5	GCAGCCTAGACATTTTATAAACTGAGGAATCTTGGACCAATTGATAATATTTCTGACTGT
9.9	2	1	7.9	0.0002	0.00352	63	0.0002	1	304	153	49845	0	A_55_P1957018	Caskin2	CASK-interacting protein 2	Mus musculus CASK-interacting protein 2 (Caskin2), mRNA [NM_080643]	NM_080643	NM_080643	NM_080643	NM_080643	Mm.383737	140721	ENSMUST00000106482	TC1641273	GO:0003674(molecular_function)|GO:0005575(cellular_component)|GO:0005737(cytoplasm)|GO:0008150(biological_process)	chr11:115660734-115660675	mm|11qE2	GGGCCCAGACTCTTACAACTGTACATAATATTTTTCAAGCAGAGAGAAATGCATATATTT
10.7	2.09943	1.07	4.6	0.0031	0.02092	21.4	0.0031	1	263	146	43114	0	A_55_P1990944	Casp1	caspase 1	Mus musculus caspase 1 (Casp1), mRNA [NM_009807]	NM_009807	NM_009807	NM_009807	NM_009807	Mm.1051	12362	ENSMUST00000027015	TC1582316	GO:0001666(response to hypoxia)|GO:0001774(microglial cell activation)|GO:0004197(cysteine-type endopeptidase activity)|GO:0005515(protein binding)|GO:0005576(extracellular region)|GO:0005622(intracellular)|GO:0005634(nucleus)|GO:0005737(cytoplasm)|GO:000	chr9:5307206-5307265	mm|9qA1	CTATGCTGAGAATCGTGCCAATAAGAAGCCAATACTTCCTTAGATGATGCAATAAATATT
9.9	2.58471	1.37	8.8	0.0001	0.00255	77.9	0.0001	1	224	101	36673	0	A_51_P215922	Casp6	caspase 6	Mus musculus caspase 6 (Casp6), mRNA [NM_009811]	NM_009811	NM_009811	NM_009811	NM_009811	Mm.281379	12368	ENSMUST00000029626	TC1579703	GO:0002525(acute inflammatory response to non-antigenic stimulus)|GO:0004175(endopeptidase activity)|GO:0004197(cysteine-type endopeptidase activity)|GO:0005515(protein binding)|GO:0005634(nucleus)|GO:0005737(cytoplasm)|GO:0005829(cytosol)|GO:0006508(prot	chr3:129616453-129616512	mm|3qG3	ACCAAAAAGCTGCATTTCTGTCCCAAACCTAGCAAGTAGGGCCATCTGTCTTGCTACATA
10	2.23457	1.16	4.7	0.0029	0.01989	22.1	0.0029	1	8	33	1181	0	A_51_P247799	Casp8	caspase 8	Mus musculus caspase 8 (Casp8), transcript variant 1, mRNA [NM_009812]	NM_009812	NM_009812	NM_009812	NM_009812	Mm.336851	12370	ENSMUST00000027189	TC1576359	GO:0001525(angiogenesis)|GO:0001841(neural tube formation)|GO:0004197(cysteine-type endopeptidase activity)|GO:0005515(protein binding)|GO:0005634(nucleus)|GO:0005737(cytoplasm)|GO:0005739(mitochondrion)|GO:0005829(cytosol)|GO:0006508(proteolysis)|GO:0006	chr1:58901601-58901660	mm|1qC1.3	GTGAAGAACTGCGTTTCCTACCGAGATCCTGTGAATGGAACCTGGTATATTCAGTCACTT
6.5	2.17347	1.12	5.1	0.0019	0.01528	25.8	0.0019	1	72	18	11662	0	A_51_P380750	Cbfa2t3	core-binding factor, runt domain, alpha subunit 2, translocated to, 3 (human)	Mus musculus core-binding factor, runt domain, alpha subunit 2, translocated to, 3 (human) (Cbfa2t3), transcript variant 1, mRNA [NM_009824]	NM_009824	NM_009824	NM_009824	NM_009824	Mm.194339	12398	ENSMUST00000064674	TC1593055	GO:0003700(transcription factor activity)|GO:0005622(intracellular)|GO:0005634(nucleus)|GO:0005794(Golgi apparatus)|GO:0006350(transcription)|GO:0006355(regulation of transcription, DNA-dependent)|GO:0008270(zinc ion binding)|GO:0016020(membrane)|GO:00301	chr8:125154069-125154010	mm|8qE1	CTCATGAGTAAGGGAAGAAACTGTGATTTTTCTATCCAGAGTTGCTGTATCGCCCAGCCA
8.6	2.31338	1.21	7.7	0.0002	0.00385	59.4	0.0002	1	317	140	51964	0	A_65_P14951	Cblb	Casitas B-lineage lymphoma b	Mus musculus Casitas B-lineage lymphoma b (Cblb), mRNA [NM_001033238]	NM_001033238	NM_001033238	NM_001033238	NM_001033238	Mm.328206	208650	ENSMUST00000114471	TC1603117	GO:0002669(positive regulation of T cell anergy)|GO:0004871(signal transducer activity)|GO:0005509(calcium ion binding)|GO:0005515(protein binding)|GO:0005634(nucleus)|GO:0005737(cytoplasm)|GO:0006955(immune response)|GO:0007165(signal transduction)|GO:00	chr16:52207889-52207948	mm|16qB5	ATATTTTAAATATTGATGCAGGTACTTTCTGTAAGCCTGAAATGTTGAGCTTCGAAGGAG
7.1	2.75108	1.46	14.1	0	0.0008	198.8	0	1	162	35	26439	0	A_55_P2090179	Cbx5	chromobox homolog 5 (Drosophila HP1a)	Mus musculus chromobox homolog 5 (Drosophila HP1a) (Cbx5), transcript variant 3, mRNA [NM_001110216]	NM_001110216	NM_001110216	NM_001110216	NM_001110216	Mm.262059	12419	ENSMUST00000122182	TC1577812	GO:0000118(histone deacetylase complex)|GO:0000775(chromosome, centromeric region)|GO:0000776(kinetochore)|GO:0000785(chromatin)|GO:0000792(heterochromatin)|GO:0003682(chromatin binding)|GO:0005515(protein binding)|GO:0005634(nucleus)|GO:0005720(nuclear h	chr15:103029757-103029698	mm|15qF3	GGTTGGTTGCTTTGGGAGATTTTATTATGACGATGACTTCAGTTTCTTGATTGTTATTAG
7.1	2.44528	1.29	6.8	0.0004	0.00574	46.5	0.0004	1	316	59	51719	0	A_51_P138895	Ccdc102a	coiled-coil domain containing 102A	Mus musculus coiled-coil domain containing 102A (Ccdc102a), mRNA [NM_001033533]	NM_001033533	NM_001033533	NM_001033533	NM_001033533	Mm.277871	234582	ENSMUST00000077955	TC1581317	GO:0003674(molecular_function)|GO:0005575(cellular_component)|GO:0008150(biological_process)	chr8:97427010-97426951	mm|8qD1	TTTCACCTATCACACCCCTGTGAAGGGGGAGCCTGTTGGATATGTATATTGTATATATGC
8	2.23457	1.16	6.4	0.0006	0.00706	40.7	0.0006	1	206	160	33780	0	A_55_P1998751	Ccdc137	coiled-coil domain containing 137	Mus musculus coiled-coil domain containing 137 (Ccdc137), mRNA [NM_152807]	NM_152807	NM_152807	NM_152807	NM_152807	Mm.103384	67291	ENSMUST00000058370	TC1578716	GO:0003674(molecular_function)|GO:0005575(cellular_component)|GO:0008150(biological_process)	chr11:120325008-120325067	mm|11qE2	TATATGTGCTTGACTCCTCCCACTTTCTGTAATGTTTATTAAAGATGCCCACACCCATGC
8.6	5.6962	2.51	17.6	0	0.00049	308.8	0	1	303	14	49542	0	A_52_P398334	Ccdc157	coiled-coil domain containing 157	Mus musculus coiled-coil domain containing 157 (Ccdc157), transcript variant 2, mRNA [NM_177616]	NM_177616	NM_177616	NM_177616	NM_177616	Mm.386854	216516	ENSMUST00000101626	TC1602904	GO:0003674(molecular_function)|GO:0005575(cellular_component)|GO:0008150(biological_process)	chr11:4042190-4042131	mm|11qA1	AAGGAGCCTTCCTTGCCTGGCTTCTTATTGGTACCACCCATCTTCAAGAAGGCAGCAGAG
9.1	4.02782	2.01	5.3	0.0016	0.01326	28	0.0016	1	355	83	58139	0	A_51_P114274	Ccdc57	coiled-coil domain containing 57	Mus musculus coiled-coil domain containing 57 (Ccdc57), mRNA [NM_027745]	NM_027745	NM_027745	NM_027745	NM_027745	Mm.275751	71276	ENSMUST00000056781	TC1584699	GO:0003674(molecular_function)|GO:0005575(cellular_component)|GO:0008150(biological_process)	chr11:120688228-120688169	mm|11qE2	ACCTTCAAGACCCAGCTGTTTCCAAAAGGTCAACCGGAGCCCTGTCCCCATACAAAAGGC
11.9	3.20428	1.68	8.1	0.0001	0.00335	65.2	0.0001	1	200	95	32731	0	A_51_P108901	Ccdc86	coiled-coil domain containing 86	Mus musculus coiled-coil domain containing 86 (Ccdc86), mRNA [NM_023731]	NM_023731	NM_023731	NM_023731	NM_023731	Mm.294908	108673	ENSMUST00000025639	TC1577184	GO:0005634(nucleus)	chr19:11017568-11017509	mm|19qA	ATTAAGACGGAGACTCCAGCCCAGAGGGAACTGACGACTATGCTGGGACTCAAGAGAGAT
11.6	51.2685	5.68	17.5	0	0.0005	305	0	1	300	45	49081	0	A_52_P322141	Ccdc88b	coiled-coil domain containing 88B	Mus musculus coiled-coil domain containing 88B (Ccdc88b), mRNA [NM_001081291]	NM_001081291	NM_001081291	NM_001081291	NM_001081291	Mm.329596	78317	ENSMUST00000113440	TC1586524	GO:0003674(molecular_function)|GO:0005575(cellular_component)|GO:0008150(biological_process)	chr19:6919178-6919119	mm|19qA	CTGATATCTGAGCATTGTCTGGGACACGAGGGAAAGAAGAATAAAGCTGAAACCCCTTGA
7.3	2.18859	1.13	4.8	0.0025	0.01797	23.4	0.0025	1	3	10	338	0	A_51_P124719	Ccdc93	coiled-coil domain containing 93	Mus musculus coiled-coil domain containing 93 (Ccdc93), transcript variant 1, mRNA [NM_001025156]	NM_001025156	NM_001025156	NM_001025156	NM_001025156	Mm.25788	70829	ENSMUST00000112621	TC1579512	GO:0003674(molecular_function)|GO:0005575(cellular_component)|GO:0008150(biological_process)	chr1:123397921-123397980	mm|1qE2.3	AGGAAAATTCATTTCAGTTCTCTAGACGGATGTTGTCTTTCTCCTACTTGTTTCATTTCG
7.1	2.14355	1.1	5.1	0.0018	0.01456	26.5	0.0018	1	354	34	57926	0	A_52_P75348	Ccdc99	coiled-coil domain containing 99	Mus musculus coiled-coil domain containing 99 (Ccdc99), mRNA [NM_027411]	NM_027411	NM_027411	NM_027411	NM_027411	Mm.194368	70385	ENSMUST00000093191	TC1578334	GO:0000776(kinetochore)|GO:0003674(molecular_function)|GO:0005575(cellular_component)|GO:0005634(nucleus)|GO:0005737(cytoplasm)|GO:0005856(cytoskeleton)|GO:0007049(cell cycle)|GO:0007067(mitosis)|GO:0008150(biological_process)|GO:0051301(cell division)	chr11:34623326-34623267	mm|11qA4	GCTTCCAACAGAAGTGAAGGAAAGGATAGAAACTACAAGCAAATTGGGAAAAGGAGCTTG
7	2.54912	1.35	4.4	0.0039	0.02429	19.6	0.0039	1	189	33	30865	0	A_51_P114462	Ccl17	chemokine (C-C motif) ligand 17	Mus musculus chemokine (C-C motif) ligand 17 (Ccl17), mRNA [NM_011332]	NM_011332	NM_011332	NM_011332	NM_011332	Mm.41988	20295	ENSMUST00000034232	TC1587435	GO:0005125(cytokine activity)|GO:0005615(extracellular space)|GO:0006935(chemotaxis)|GO:0006968(cellular defense response)|GO:0007165(signal transduction)|GO:0008009(chemokine activity)	chr8:97335770-97335829	mm|8qC5	TTTGGAGACGCCAGGGCTGCTGTCCATGGTTTCAACATAAAGCGGCCTGTGACCAGCAGA
5.9	2.2974	1.2	6.7	0.0004	0.00614	44.5	0.0004	1	18	69	2857	0	A_52_P638459	Ccl5	chemokine (C-C motif) ligand 5	Mus musculus chemokine (C-C motif) ligand 5 (Ccl5), mRNA [NM_013653]	NM_013653	NM_013653	NM_013653	NM_013653	Mm.284248	20304	ENSMUST00000035938	TC1583383	GO:0005125(cytokine activity)|GO:0005576(extracellular region)|GO:0005615(extracellular space)|GO:0005625(soluble fraction)|GO:0005737(cytoplasm)|GO:0006935(chemotaxis)|GO:0006954(inflammatory response)|GO:0006955(immune response)|GO:0008009(chemokine act	chr11:83339355-83339296	mm|11qC	TCTCAGCTGCTCCGAGGCTCTGCACAGCAAACCCAAGAAATCAGCATTTCATTGAAATTT
11.5	2.18859	1.13	6.4	0.0005	0.00697	41.1	0.0005	1	190	144	31140	0	A_55_P1955577	Ccm2	cerebral cavernous malformation 2 homolog (human)	Mus musculus cerebral cavernous malformation 2 homolog (human) (Ccm2), mRNA [NM_146014]	NM_146014	NM_146014	NM_146014	NM_146014	Mm.221271	216527	ENSMUST00000109722	TC1575352	GO:0003674(molecular_function)|GO:0005575(cellular_component)|GO:0005737(cytoplasm)|GO:0008150(biological_process)	chr11:6496682-6496741	mm|11qA1	CATGACTTTCCTCTTCTACTTCTCAGAGACCTTAAAAACAAGTTTACTGCAATGTGAATA
8.1	5.1337	2.36	9.4	0.0001	0.00217	88.1	0.0001	1	280	87	45843	0	A_55_P1952256	Ccnb1	cyclin B1	Mus musculus cyclin B1 (Ccnb1), mRNA [NM_172301]	NM_172301	NM_172301	NM_172301	NM_172301	Mm.260114	268697	ENSMUST00000050763	TC1693881	GO:0001556(oocyte maturation)|GO:0001701(in utero embryonic development)|GO:0001933(negative regulation of protein amino acid phosphorylation)|GO:0005515(protein binding)|GO:0005624(membrane fraction)|GO:0005625(soluble fraction)|GO:0005634(nucleus)|GO:00	chr13:101551283-101551224	mm|13qD1	TATGAGGAGATGTACCCTCCAGAAATAGGTGACTTCGCCTATGTGACTAACAACACGTAC
11.7	2.05623	1.04	5.6	0.0012	0.01106	31.2	0.0012	1	78	140	12768	0	A_51_P457528	Ccnb2	cyclin B2	Mus musculus cyclin B2 (Ccnb2), mRNA [NM_007630]	NM_007630	NM_007630	NM_007630	NM_007630	Mm.22592	12442	ENSMUST00000034742	TC1576752	GO:0001701(in utero embryonic development)|GO:0005624(membrane fraction)|GO:0005634(nucleus)|GO:0007049(cell cycle)|GO:0007067(mitosis)|GO:0040007(growth)|GO:0043029(T cell homeostasis)|GO:0048538(thymus development)|GO:0051301(cell division)	chr9:70255730-70255671	mm|9qD	CCTAGGCACTGGACTCCGATCCTGCGCTTCTCAGATCCTGTATGTATTTTATTCTAGTTT
10	5.42642	2.44	9.5	0.0001	0.00211	90.1	0.0001	1	104	140	17032	0	A_51_P408946	Ccne1	cyclin E1	Mus musculus cyclin E1 (Ccne1), mRNA [NM_007633]	NM_007633	NM_007633	NM_007633	NM_007633	Mm.16110	12447	ENSMUST00000108023	TC1579342	GO:0000307(cyclin-dependent protein kinase holoenzyme complex)|GO:0005515(protein binding)|GO:0005634(nucleus)|GO:0005737(cytoplasm)|GO:0005813(centrosome)|GO:0006270(DNA replication initiation)|GO:0006468(protein amino acid phosphorylation)|GO:0007049(ce	chr7:38882960-38882937	mm|7qB2	GCATGTCCTGCCTTCATGAACTCTTATTTTGTAAGGTGCTGCTATGTCTATCAATTTTTA
9.8	2	1	5.9	0.0008	0.00898	35.3	0.0008	1	256	58	41878	0	A_55_P2039324	Ccnf	cyclin F	Mus musculus cyclin F (Ccnf), mRNA [NM_007634]	NM_007634	NM_007634	NM_007634	NM_007634	Mm.77695	12449	ENSMUST00000115390	TC1595326	GO:0000320(re-entry into mitotic cell cycle)|GO:0001890(placenta development)|GO:0005634(nucleus)|GO:0007049(cell cycle)|GO:0007067(mitosis)|GO:0051301(cell division)	chr17:24360263-24360204	mm|17qA3.3	CTGTCTTTATTTCTACATTTCTTCTAATGGGGAACAAAAGGAAGCATTTGAAATAGAGGG
9.8	3.55537	1.83	4.2	0.0051	0.02941	17.5	0.0051	1	86	44	13984	0	A_52_P612803	Ccng1	cyclin G1	Mus musculus cyclin G1 (Ccng1), mRNA [NM_009831]	NM_009831	NM_009831	NM_009831	NM_009831	Mm.2103	12450	ENSMUST00000020576	TC1573987	GO:0005634(nucleus)|GO:0006949(syncytium formation)|GO:0007049(cell cycle)|GO:0007067(mitosis)|GO:0007095(mitotic cell cycle G2/M transition DNA damage checkpoint)|GO:0019904(protein domain specific binding)|GO:0030425(dendrite)|GO:0043025(neuronal cell b	chr11:40562486-40562427	mm|11qA5	AGAAATAAAATTGCTGAGTTTATCTGCAAAACCTTTCTCTAAGTCTTATGGGACGTAAGG
7.6	12.7286	3.67	9.3	0.0001	0.00223	85.8	0.0001	1	29	135	4727	0	A_52_P650387	Ccnjl	cyclin J-like	Mus musculus cyclin J-like (Ccnjl), mRNA [NM_001045530]	NM_001045530	NM_001045530	NM_001045530	NM_001045530	Mm.247595	380694	ENSMUST00000050574	TC1615134	GO:0003674(molecular_function)|GO:0005575(cellular_component)|GO:0005634(nucleus)|GO:0008150(biological_process)	chr11:43399495-43399554	mm|11qB1.1	GTGAGGACTGCATACATCCGGACTTCTCAAAGACTACTTTTCATAGCCATACCACTGAAA
6.8	2.75108	1.46	6.7	0.0004	0.00598	45.1	0.0004	1	173	133	28341	0	A_51_P209807	Ccnyl1	cyclin Y-like 1	Mus musculus cyclin Y-like 1 (Ccnyl1), mRNA [NM_001097644]	NM_001097644	NM_001097644	NM_001097644	NM_001097644	Mm.39706	227210	ENSMUST00000114077	TC1636756	GO:0003674(molecular_function)|GO:0005575(cellular_component)|GO:0008150(biological_process)	chr1:64770375-64770434	mm|1qC2	ATGGGACCTTGTCAAAGCAACAGCTCTCTGTCCTTTGTAATGTAAACGGTTACAGAAACC
6.9	7.51618	2.91	15.7	0	0.00065	246.2	0	1	165	136	27032	0	A_55_P2023542	Ccr7	chemokine (C-C motif) receptor 7	Mus musculus chemokine (C-C motif) receptor 7 (Ccr7), mRNA [NM_007719]	NM_007719	NM_007719	NM_007719	NM_007719	Mm.2932	12775	ENSMUST00000036262	TC1580154	GO:0004871(signal transducer activity)|GO:0004872(receptor activity)|GO:0004930(G-protein coupled receptor activity)|GO:0005886(plasma membrane)|GO:0006935(chemotaxis)|GO:0006955(immune response)|GO:0007165(signal transduction)|GO:0007186(G-protein couple	chr11:99005610-99005551	mm|11qD	CAGCCACTGATACCTTTCCTCATGTTCTGCTTTTGATTCATATATCTTTTATGAAGAAAC
11.5	2.75108	1.46	6.8	0.0004	0.00567	46.8	0.0004	1	142	122	23246	0	A_55_P1968723	Ccrn4l	CCR4 carbon catabolite repression 4-like (S. cerevisiae)	Mus musculus CCR4 carbon catabolite repression 4-like (S. cerevisiae) (Ccrn4l), mRNA [NM_009834]	NM_009834	NM_009834	NM_009834	NM_009834	Mm.86541	12457	ENSMUST00000023849	TC1574809	GO:0048511(rhythmic process)	chr3:51055429-51055488	mm|3qC	CTCTTTCAATTGTTGAAGCCTCTTCCAAACAAAATATCCTTCCAGTGGTAAAATGGTAAA
11.4	2.11404	1.08	10.2	0	0.0017	104.6	0	1	373	103	61111	0	A_66_P106478	Cct3	chaperonin containing Tcp1, subunit 3 (gamma)	Mus musculus chaperonin containing Tcp1, subunit 3 (gamma) (Cct3), mRNA [NM_009836]	NM_009836	NM_009836	NM_009836	NM_009836	Mm.256034	12462	ENSMUST00000001452	TC1581360	GO:0000166(nucleotide binding)|GO:0005515(protein binding)|GO:0005524(ATP binding)|GO:0005737(cytoplasm)|GO:0005832(chaperonin-containing T-complex)|GO:0006457(protein folding)|GO:0044267(cellular protein metabolic process)|GO:0051082(unfolded protein bin	chr3:88124479-88124538	mm|3qF1	TGGCTCATGCCTTGACAGAAAAATCTAAGGCCATGACTGGTGTGGAACAATGGCCATATA
10.9	3.01049	1.59	6.4	0.0006	0.00706	40.7	0.0006	1	176	27	28727	0	A_55_P2125912	Cct6a	chaperonin containing Tcp1, subunit 6a (zeta)	Mus musculus chaperonin containing Tcp1, subunit 6a (zeta) (Cct6a), mRNA [NM_009838]	NM_009838	NM_009838	NM_009838	NM_009838	Mm.360232	12466	ENSMUST00000031402	TC1573732	GO:0000166(nucleotide binding)|GO:0005515(protein binding)|GO:0005524(ATP binding)|GO:0005737(cytoplasm)|GO:0005832(chaperonin-containing T-complex)|GO:0006457(protein folding)|GO:0044267(cellular protein metabolic process)|GO:0051082(unfolded protein bin	chr5:130300316-130300375	mm|5qG1.3	CTCAAATCAAGGATGCAATAAGAGATGGCTTGAGGGCTGTCAAAAATGCTATTGATGATG
7.2	8.05564	3.01	7.4	0.0002	0.00443	54.5	0.0002	1	83	44	13492	0	A_55_P2059854	Cd101	CD101 antigen	Mus musculus CD101 antigen (Cd101), transcript variant 1, mRNA [NM_001167906]	NM_001167906	NM_001167906	NM_001167906	NM_001167906	Mm.190915	630146	ENSMUST00000147399	TC1597361	GO:0003674(molecular_function)|GO:0005575(cellular_component)|GO:0008150(biological_process)|GO:0016020(membrane)|GO:0016021(integral to membrane)	chr3:100797674-100797615	mm|3qF2.2	AGTGCAAAGAAAGAAAAGGCTCTCTGGGTGGGCATGAGAAAGACATCACTTCAGAAGGAA
8.4	3.73213	1.9	20.8	0	0.00037	433.4	0	1	65	133	10629	0	A_55_P2181904	Cd164l2	CD164 sialomucin-like 2	Mus musculus CD164 sialomucin-like 2 (Cd164l2), mRNA [NM_027152]	NM_027152	NM_027152	NM_027152	NM_027152	Mm.285685	69655	ENSMUST00000097852	TC1584482	GO:0003674(molecular_function)|GO:0005575(cellular_component)|GO:0008150(biological_process)|GO:0016020(membrane)|GO:0016021(integral to membrane)	chr4:132780300-132780359	mm|4qD2.3	TTAGTGCTGATGGCTGACATTTCCTGTCCTGGGTCTGGTACCTGCAGCTGAGAGCACCCT
9	19.1597	4.26	11.6	0	0.00124	135.3	0	1	235	64	38440	0	A_51_P517430	Cd1d1	CD1d1 antigen	Mus musculus CD1d1 antigen (Cd1d1), mRNA [NM_007639]	NM_007639	NM_007639	NM_007639	NM_007639	Mm.1894	12479	ENSMUST00000029717	TC1596463	GO:0001916(positive regulation of T cell mediated cytotoxicity)|GO:0002504(antigen processing and presentation of peptide or polysaccharide antigen via MHC class II)|GO:0005515(protein binding)|GO:0005764(lysosome)|GO:0005768(endosome)|GO:0005769(early en	chr3:86799850-86799791	mm|3qF1	TAATGACCATCTTAGGACACAGTCTCTATGGAAATTTTGCATTAATGACTGAAAGGTGTT
7.5	2.80889	1.49	5.2	0.0017	0.01396	27.1	0.0017	1	328	147	53775	0	A_55_P1971174	Cd1d2	CD1d2 antigen	Mus musculus CD1d2 antigen (Cd1d2), mRNA [NM_007640]	NM_007640	NM_007640	NM_007640	NM_007640	Mm.389465	12480	ENSMUST00000063954	TC1595918	GO:0001916(positive regulation of T cell mediated cytotoxicity)|GO:0005764(lysosome)|GO:0005768(endosome)|GO:0005886(plasma membrane)|GO:0006955(immune response)|GO:0009897(external side of plasma membrane)|GO:0016020(membrane)|GO:0016021(integral to memb	chr3:86793109-86793168	mm|3qF1	TAGTACTAATCATGCTAGTGGTGGTGGGTGCTGTAGTCTACTATATCTGGAGAAGGAGAA
6.4	2.37841	1.25	5.2	0.0016	0.01373	27.4	0.0016	1	104	72	16964	0	A_55_P2077901	Cd2	CD2 antigen	Mus musculus CD2 antigen (Cd2), mRNA [NM_013486]	NM_013486	NM_013486	NM_013486	NM_013486	Mm.22842	12481	ENSMUST00000098795	TC1602781	GO:0003823(antigen binding)|GO:0005515(protein binding)|GO:0005576(extracellular region)|GO:0005615(extracellular space)|GO:0005737(cytoplasm)|GO:0007155(cell adhesion)|GO:0009897(external side of plasma membrane)|GO:0009898(internal side of plasma membra	chr3:101079890-101079831	mm|3qF2.2	CCCCTAATTAAGAAGGCAGAGTTCGTCATTTCCAATAAAAAGCTGTGTGGATTTATCTTC
6.4	2.28153	1.19	9.4	0.0001	0.00219	87.5	0.0001	1	41	36	6596	0	A_51_P499551	Cd276	CD276 antigen	Mus musculus CD276 antigen (Cd276), mRNA [NM_133983]	NM_133983	NM_133983	NM_133983	NM_133983	Mm.5356	102657	ENSMUST00000039788	TC1579025	GO:0005102(receptor binding)|GO:0009897(external side of plasma membrane)|GO:0016020(membrane)|GO:0016021(integral to membrane)|GO:0030501(positive regulation of bone mineralization)|GO:0042130(negative regulation of T cell proliferation)|GO:0045077(negat	chr9:58372150-58372107	mm|9qB	AGAGACCTACTTCCAGTGTACTCCAACAACAGGCGTGAGCATGGTGCTGGGTACTAGGGT
10.9	2.26577	1.18	9.1	0.0001	0.00232	82.8	0.0001	1	315	85	51581	0	A_55_P2154430	Cd320	CD320 antigen	Mus musculus CD320 antigen (Cd320), mRNA [NM_019421]	NM_019421	NM_019421	NM_019421	NM_019421	Mm.11175	54219	ENSMUST00000002379	TC1577662	GO:0003674(molecular_function)|GO:0005575(cellular_component)|GO:0008083(growth factor activity)|GO:0008150(biological_process)|GO:0016020(membrane)|GO:0016021(integral to membrane)	chr17:33985635-33985694	mm|17qB1	ACTGTGGTTTAGACACTCCTGCTGCTCACATTGATGGGTGGCTATTAAAGTTTCTTCACC
9.6	29.8571	4.9	10.8	0	0.00148	116.8	0	1	5	43	699	0	A_66_P101835	Cd38	CD38 antigen	Mus musculus CD38 antigen (Cd38), mRNA [NM_007646]	NM_007646	NM_007646	NM_007646	NM_007646	Mm.249873	12494	ENSMUST00000030964	TC1692246	GO:0001666(response to hypoxia)|GO:0003824(catalytic activity)|GO:0003953(NAD+ nucleosidase activity)|GO:0005488(binding)|GO:0005624(membrane fraction)|GO:0005634(nucleus)|GO:0005792(microsome)|GO:0005886(plasma membrane)|GO:0007204(elevation of cytosolic	chr5:44302865-44302924	mm|5qB3	CTACACATGTACTTTAGGATTCTAGGTTTCTCCCTGAGCCCTGCTTTCGATGTAACACTG
6.3	2.12874	1.09	4.1	0.0058	0.03209	16.7	0.0058	1	339	120	55552	0	A_55_P2132549	Cd48	CD48 antigen	Mus musculus CD48 antigen (Cd48), mRNA [NM_007649]	NM_007649	NM_007649	NM_007649	NM_007649	Mm.1738	12506	ENSMUST00000068584	TC1577876	GO:0003823(antigen binding)|GO:0005515(protein binding)|GO:0005886(plasma membrane)|GO:0007165(signal transduction)|GO:0009897(external side of plasma membrane)|GO:0016020(membrane)|GO:0031225(anchored to membrane)|GO:0042110(T cell activation)|GO:0043234	chr1:173629721-173629780	mm|1qH3	GTCAGCAATCCTGTAAGCAGCAAGAACGACACAGTGTACTTCACTCTACCTTGTGATCTA
6	2.42839	1.28	4.6	0.003	0.02065	21.6	0.003	1	99	124	16196	0	A_51_P337675	Cd53	CD53 antigen	Mus musculus CD53 antigen (Cd53), mRNA [NM_007651]	NM_007651	NM_007651	NM_007651	NM_007651	Mm.316861	12508	ENSMUST00000038845	TC1572983	GO:0009986(cell surface)|GO:0016020(membrane)|GO:0016021(integral to membrane)	chr3:106566140-106565046	mm|3qF2.3	CAGATGTTCAGGGTTGCTATAATAAGGCAAAATCGTGGTTTCACTCCAATTTCTTGTATA
15.2	2.26577	1.18	9.5	0.0001	0.00212	89.7	0.0001	1	176	143	28843	0	A_55_P2000224	Cd63	CD63 antigen	Mus musculus CD63 antigen (Cd63), transcript variant 1, mRNA [NM_001042580]	NM_001042580	NM_001042580	NM_001042580	NM_001042580	Mm.371552	12512	ENSMUST00000105229	TC1573868	GO:0005515(protein binding)|GO:0005737(cytoplasm)|GO:0005764(lysosome)|GO:0005768(endosome)|GO:0005770(late endosome)|GO:0005886(plasma membrane)|GO:0010008(endosome membrane)|GO:0010633(negative regulation of epithelial cell migration)|GO:0016020(membran	chr10:128349813-128349872	mm|10qD3	GTCTTTTCATGGAGTGGATTCTCCAGGTTTTTCAATTAAACGGATTATTTTTTCAGACCT
6	3.5801	1.84	8.9	0.0001	0.0025	78.8	0.0001	1	45	163	7379	0	A_51_P342652	Cd79b	CD79B antigen	Mus musculus CD79B antigen (Cd79b), mRNA [NM_008339]	NM_008339	NM_008339	NM_008339	NM_008339	Mm.2987	15985	ENSMUST00000044228	TC1581283	GO:0004888(transmembrane receptor activity)|GO:0005515(protein binding)|GO:0005886(plasma membrane)|GO:0007166(cell surface receptor linked signaling pathway)|GO:0009897(external side of plasma membrane)|GO:0016020(membrane)|GO:0016021(integral to membran	chr11:106172839-106172780	mm|11qE1	AGAGACTTGTTGGAATCTGCAAATGGACTCAGAACACACTGGCTTCAAGAGGAGTCTAGG
5.7	2.21914	1.15	3.6	0.0106	0.04961	12.8	0.0106	1	63	74	10242	0	A_66_P130432	Cd80	CD80 antigen	Mus musculus CD80 antigen (Cd80), mRNA [NM_009855]	NM_009855	NM_009855	NM_009855	NM_009855	Mm.89474	12519	ENSMUST00000099816	NP064905	GO:0004872(receptor activity)|GO:0005515(protein binding)|GO:0009897(external side of plasma membrane)|GO:0016020(membrane)|GO:0016021(integral to membrane)|GO:0031295(T cell costimulation)|GO:0046641(positive regulation of alpha-beta T cell proliferation	chr16:38479343-38479402	mm|16qB4	TTCAATACGACTCGCAACCACACCATTAAGTGTCTCATTAAATATGGAGATGCTCACGTG
7	2.31338	1.21	5.4	0.0014	0.01217	29.4	0.0014	1	216	56	35316	0	A_51_P199135	Cd83	CD83 antigen	Mus musculus CD83 antigen (Cd83), mRNA [NM_009856]	NM_009856	NM_009856	NM_009856	NM_009856	Mm.57175	12522	ENSMUST00000015540	TC1571999	GO:0009897(external side of plasma membrane)|GO:0014070(response to organic cyclic substance)|GO:0016020(membrane)|GO:0016021(integral to membrane)|GO:0032713(negative regulation of interleukin-4 production)|GO:0032733(positive regulation of interleukin-1	chr13:43898276-43898335	mm|13qA4	AGCTATTGCGCCACGACAGGAGGAAGTTCTCAGATGTTGCATTGATGTAACATTGTTGCA
7.3	4.37717	2.13	12.8	0	0.00102	162.7	0	1	231	93	37813	0	A_55_P1971951	Cd86	CD86 antigen	Mus musculus CD86 antigen (Cd86), mRNA [NM_019388]	NM_019388	NM_019388	NM_019388	NM_019388	Mm.1452	12524	ENSMUST00000023618	TC1583244	GO:0002224(toll-like receptor signaling pathway)|GO:0004872(receptor activity)|GO:0009897(external side of plasma membrane)|GO:0016020(membrane)|GO:0016021(integral to membrane)|GO:0042098(T cell proliferation)|GO:0042110(T cell activation)|GO:0042113(B c	chr16:36604020-36603961	mm|16qB3	CTGGCCAGTTACCAACATGTTCTGTACAGAGTGGATTTCAATAAAGTTTTCTTGAATTTT
12.4	3.81055	1.93	7.7	0.0002	0.00392	58.7	0.0002	1	152	161	24925	0	A_55_P1996946	Cdc20	cell division cycle 20 homolog (S. cerevisiae)	Mus musculus cell division cycle 20 homolog (S. cerevisiae) (Cdc20), mRNA [NM_023223]	NM_023223	NM_023223	NM_023223	NM_023223	Mm.289747	107995	ENSMUST00000050059	TC1765009	GO:0005515(protein binding)|GO:0005813(centrosome)|GO:0007049(cell cycle)|GO:0007067(mitosis)|GO:0008284(positive regulation of cell proliferation)|GO:0043234(protein complex)|GO:0048471(perinuclear region of cytoplasm)|GO:0050773(regulation of dendrite d	chr4:118105593-118105534	mm|4qD2.1	GCCTCATCCACCAAGGCATCCGTTGAACAAACGCATTTCCTTTCTTGTTTTTATTTTATT
9.1	2.34567	1.23	10.8	0	0.00149	115.8	0	1	19	27	2979	0	A_65_P05252	Cdc25a	cell division cycle 25 homolog A (S. pombe)	Mus musculus cell division cycle 25 homolog A (S. pombe) (Cdc25a), mRNA [NM_007658]	NM_007658	NM_007658	NM_007658	NM_007658	Mm.307103	12530	ENSMUST00000094324	TC1759201	GO:0000082(G1/S transition of mitotic cell cycle)|GO:0000087(M phase of mitotic cell cycle)|GO:0004721(phosphoprotein phosphatase activity)|GO:0004725(protein tyrosine phosphatase activity)|GO:0005622(intracellular)|GO:0005634(nucleus)|GO:0005737(cytoplas	chr9:109796331-109796390	mm|9qF2	GTACCAGCATAGCTAGCATTGTTAACGCACAGTTGCAGGCTCTGCAAATAAAGGTGATCT
11.3	2.07053	1.05	7.4	0.0002	0.00446	54.3	0.0002	1	324	102	53074	0	A_52_P612382	Cdc25b	cell division cycle 25 homolog B (S. pombe)	Mus musculus cell division cycle 25 homolog B (S. pombe) (Cdc25b), transcript variant 1, mRNA [NM_023117]	NM_023117	NM_023117	NM_023117	NM_023117	Mm.38444	12531	ENSMUST00000028804	TC1590426	GO:0000087(M phase of mitotic cell cycle)|GO:0001556(oocyte maturation)|GO:0004721(phosphoprotein phosphatase activity)|GO:0004725(protein tyrosine phosphatase activity)|GO:0005622(intracellular)|GO:0005737(cytoplasm)|GO:0005856(cytoskeleton)|GO:0006470(p	chr2:131023911-131023970	mm|2qF1	CCTCTTGTATGTGTGGTTTTTCTGTGTTGTACTAGTGACTTGAGTCTAGGCCCTTTGTTG
8	2.20381	1.14	4.4	0.0042	0.02573	18.9	0.0042	1	350	91	57327	0	A_52_P155554	Cdc42ep2	CDC42 effector protein (Rho GTPase binding) 2	Mus musculus CDC42 effector protein (Rho GTPase binding) 2 (Cdc42ep2), mRNA [NM_026772]	NM_026772	NM_026772	NM_026772	NM_026772	Mm.195932	104252	ENSMUST00000055458	NP718345	GO:0001515(opioid peptide activity)|GO:0005575(cellular_component)|GO:0005737(cytoplasm)|GO:0005856(cytoskeleton)|GO:0008150(biological_process)|GO:0008360(regulation of cell shape)|GO:0016020(membrane)	chr19:5917742-5917683	mm|19qA	GGGAAGACTCTGCTAAAATGGAGCCCCTCCTTTGTTGGTATCGTTGGCTATGCTCCCCAC
8.1	2.53151	1.34	12	0	0.00114	145.1	0	1	193	89	31577	0	A_52_P211223	Cdca2	cell division cycle associated 2	Mus musculus cell division cycle associated 2 (Cdca2), transcript variant 2, mRNA [NM_175384]	NM_175384	NM_175384	NM_175384	NM_175384	Mm.33831	108912	ENSMUST00000049543	TC1578596	GO:0003674(molecular_function)|GO:0005575(cellular_component)|GO:0005634(nucleus)|GO:0007049(cell cycle)|GO:0007067(mitosis)|GO:0008150(biological_process)|GO:0051301(cell division)	chr14:68295156-68295097	mm|14qD1	TTAGACAGCAGGGGATTTGAATGTCCATCCTCCAAAGAAGAGACCATATCCTCAGGACAA
11.4	2.42839	1.28	7.2	0.0003	0.00476	52.1	0.0003	1	15	132	2428	0	A_52_P628067	Cdca3	cell division cycle associated 3	Mus musculus cell division cycle associated 3 (Cdca3), mRNA [NM_013538]	NM_013538	NM_013538	NM_013538	NM_013538	Mm.285723	14793	ENSMUST00000024270	TC1602026	GO:0003674(molecular_function)|GO:0005575(cellular_component)|GO:0005737(cytoplasm)|GO:0007049(cell cycle)|GO:0007067(mitosis)|GO:0008150(biological_process)|GO:0051301(cell division)	chr6:124783233-124783292	mm|6qF2	CTTGGACATCGTTCTTTTAAAATGTTTTATGTGTTTCCTGTATATTAAAGTAGATGATTT
10.4	2.88786	1.53	11.2	0	0.00135	125.2	0	1	35	100	5676	0	A_51_P125135	Cdca5	cell division cycle associated 5	Mus musculus cell division cycle associated 5 (Cdca5), mRNA [NM_026410]	NM_026410	NM_026410	NM_026410	NM_026410	Mm.23526	67849	ENSMUST00000025704	TC1576260	GO:0005515(protein binding)|GO:0005634(nucleus)|GO:0005737(cytoplasm)|GO:0007049(cell cycle)|GO:0007067(mitosis)|GO:0051301(cell division)|GO:0051329(interphase of mitotic cell cycle)	chr19:6091709-6091768	mm|19qA	TGAGGAACTAGTGTGCAGCCTAAGGGCAAGGTGGCTTGATCTCAAATAAACTGTGTAGAA
8.8	3.83706	1.94	9.7	0	0.00201	93.5	0	1	203	94	33222	0	A_55_P2170681	Cdca8	cell division cycle associated 8	Mus musculus cell division cycle associated 8 (Cdca8), mRNA [NM_026560]	NM_026560	NM_026560	NM_026560	NM_026560	Mm.28038	52276	ENSMUST00000097892	NP573778	GO:0000775(chromosome, centromeric region)|GO:0003674(molecular_function)|GO:0005575(cellular_component)|GO:0005634(nucleus)|GO:0005694(chromosome)|GO:0005737(cytoplasm)|GO:0005856(cytoskeleton)|GO:0007049(cell cycle)|GO:0007067(mitosis)|GO:0008150(biolog	chr4:124599304-124599245	mm|4qD2.2	AAAGATGCCTTCCATCCAAGAAGAGAACCCAGTCCATACAAGGAAGAGGCAGAAGTAAAA
6.2	2.56685	1.36	7.5	0.0002	0.00427	55.8	0.0002	1	17	124	2748	0	A_51_P481930	Cdh15	cadherin 15	Mus musculus cadherin 15 (Cdh15), mRNA [NM_007662]	NM_007662	NM_007662	NM_007662	NM_007662	Mm.1976	12555	ENSMUST00000034443	TC1581924	GO:0005509(calcium ion binding)|GO:0005515(protein binding)|GO:0005886(plasma membrane)|GO:0007155(cell adhesion)|GO:0007156(homophilic cell adhesion)|GO:0016020(membrane)|GO:0016021(integral to membrane)|GO:0031594(neuromuscular junction)	chr8:125391031-125391090	mm|8qE1	GGCCCATCCTTGGCTCCATGGCAGATAAACTCAAGGAGGTCATCTCTGTGAGGTCCAAGA
11.2	2.41162	1.27	9.2	0.0001	0.00228	83.8	0.0001	1	12	91	1895	0	A_66_P113868	Cdh3	cadherin 3	Mus musculus cadherin 3 (Cdh3), transcript variant 2, mRNA [NM_007665]	NM_007665	NM_007665	NM_007665	NM_007665	Mm.4658	12560	ENSMUST00000080797	TC1577100	GO:0005509(calcium ion binding)|GO:0005515(protein binding)|GO:0005737(cytoplasm)|GO:0005886(plasma membrane)|GO:0005913(cell-cell adherens junction)|GO:0007155(cell adhesion)|GO:0007156(homophilic cell adhesion)|GO:0016020(membrane)|GO:0016021(integral t	chr8:109079933-109079992	mm|8qD3	TATTTTCCCTGTTATGTGCTGTAGATGGAGAGTGATGACAATCGTGTAAATGTACTAGAA
8.1	38.0546	5.25	19.5	0	0.00041	381.4	0	1	96	119	15699	0	A_51_P173114	Cdhr1	cadherin-related family member 1	Mus musculus cadherin-related family member 1 (Cdhr1), mRNA [NM_130878]	NM_130878	NM_130878	NM_130878	NM_130878	Mm.156506	170677	ENSMUST00000022337	TC1578845	GO:0004872(receptor activity)|GO:0005509(calcium ion binding)|GO:0005515(protein binding)|GO:0005886(plasma membrane)|GO:0005887(integral to plasma membrane)|GO:0007155(cell adhesion)|GO:0007156(homophilic cell adhesion)|GO:0007601(visual perception)|GO:0	chr14:37891446-37891387	mm|14qB	TGTAATAATCTTGAGGAGGGATATCCTGCAAAGCAGAGGATTTTGGTGTTCTTTTGAGAA
9.3	3.36359	1.75	10.5	0	0.00158	109.9	0	1	297	83	48627	0	A_55_P2048588	Cdk1	cyclin-dependent kinase 1	Mus musculus cyclin-dependent kinase 1 (Cdk1), mRNA [NM_007659]	NM_007659	NM_007659	NM_007659	NM_007659	Mm.281367	12534	ENSMUST00000119827	TC1677429	GO:0000166(nucleotide binding)|GO:0004672(protein kinase activity)|GO:0004674(protein serine/threonine kinase activity)|GO:0004693(cyclin-dependent protein kinase activity)|GO:0005515(protein binding)|GO:0005524(ATP binding)|GO:0005634(nucleus)|GO:0005737	chr10:68801131-68801072	mm|10qB5.3	TTCTTAATTTCCTACGTATAACTTAATTAACATGTAAATATTATTCCATATGAATTTAAA
9	3.43426	1.78	9	0.0001	0.00243	80.1	0.0001	1	248	15	40523	0	A_55_P2009375	Cdk18	cyclin-dependent kinase 18	Mus musculus cyclin-dependent kinase 18 (Cdk18), mRNA [NM_008795]	NM_008795	NM_008795	NM_008795	NM_008795	Mm.28130	18557	ENSMUST00000027697	TC1582028	GO:0000166(nucleotide binding)|GO:0004672(protein kinase activity)|GO:0004674(protein serine/threonine kinase activity)|GO:0004693(cyclin-dependent protein kinase activity)|GO:0005524(ATP binding)|GO:0006468(protein amino acid phosphorylation)|GO:0016301(	chr1:134010297-134010238	mm|1qE4	CACTGACTGTGAATGTCGTGACTCAGAGCAAAGACAGAGAATATATTTAATTCATGTTGT
11.5	2.63902	1.4	8.4	0.0001	0.00293	70.9	0.0001	1	127	159	20823	0	A_55_P2177755	Cdk2ap1	CDK2 (cyclin-dependent kinase 2)-associated protein 1	Mus musculus CDK2 (cyclin-dependent kinase 2)-associated protein 1 (Cdk2ap1), mRNA [NM_013812]	NM_013812	NM_013812	NM_013812	NM_013812	Mm.425284	13445	ENSMUST00000031341	TC1698634	GO:0007049(cell cycle)	chr5:124795972-124795913	mm|5qF	CATTTTGCAGTAACTGACGATGTGCATTTTAAGTAGTTAGGAATGACCCAGCTCTTTTTT
12.6	2.58471	1.37	9.6	0.0001	0.00205	92.1	0.0001	1	94	77	15329	0	A_55_P1998188	Cdk4	cyclin-dependent kinase 4	Mus musculus cyclin-dependent kinase 4 (Cdk4), mRNA [NM_009870]	NM_009870	NM_009870	NM_009870	NM_009870	Mm.6839	12567	ENSMUST00000006911	TC1635559	GO:0000166(nucleotide binding)|GO:0000307(cyclin-dependent protein kinase holoenzyme complex)|GO:0004672(protein kinase activity)|GO:0004674(protein serine/threonine kinase activity)|GO:0004693(cyclin-dependent protein kinase activity)|GO:0005515(protein	chr10:126504174-126504233	mm|10qD3	TACAGAGAATATTTTAAGCCTTAAATAACAAGTCCCCACCTCTCCTTACGAGGTTCACCC
7.7	2.20381	1.14	8.7	0.0001	0.00263	76.3	0.0001	1	195	20	31836	0	A_55_P2168588	Cdk9	cyclin-dependent kinase 9 (CDC2-related kinase)	Mus musculus cyclin-dependent kinase 9 (CDC2-related kinase) (Cdk9), mRNA [NM_130860]	NM_130860	NM_130860	NM_130860	NM_130860	Mm.27557	107951			GO:0000166(nucleotide binding)|GO:0003677(DNA binding)|GO:0004672(protein kinase activity)|GO:0004674(protein serine/threonine kinase activity)|GO:0004693(cyclin-dependent protein kinase activity)|GO:0005515(protein binding)|GO:0005524(ATP binding)|GO:000	chr2:32561526-32561467	mm|2qB	AATTAATTACTCTGATGGAGTAGAGTCCATTAGAAGTGAAGGCCTGGGGCTGGAGAGATG
9.7	2.12874	1.09	11.9	0	0.00115	142.6	0	1	187	105	30609	0	A_55_P2180406	Cdkn2aipnl	CDKN2A interacting protein N-terminal like	Mus musculus CDKN2A interacting protein N-terminal like (Cdkn2aipnl), mRNA [NM_029976]	NM_029976	NM_029976	NM_029976	NM_029976	Mm.289456	52626	ENSMUST00000020659	TC1574460	GO:0003674(molecular_function)|GO:0005575(cellular_component)|GO:0008150(biological_process)	chr11:51783685-51783744	mm|11qB1.3	TGATGGGATTGAAGTGGAAGACCTGCCACAGTTTACAACCAGAAGCGAACTAATGAGAAA
9.3	2.56685	1.36	5.4	0.0014	0.01253	28.9	0.0014	1	355	87	58143	0	A_52_P30989	Cdkn3	cyclin-dependent kinase inhibitor 3	Mus musculus cyclin-dependent kinase inhibitor 3 (Cdkn3), mRNA [NM_028222]	NM_028222	NM_028222	NM_028222	NM_028222	Mm.272394	72391	ENSMUST00000067426	TC1583124	GO:0004722(protein serine/threonine phosphatase activity)|GO:0004725(protein tyrosine phosphatase activity)|GO:0005575(cellular_component)|GO:0007050(cell cycle arrest)|GO:0016301(kinase activity)	chr14:47386895-47386954	mm|14qC1	ACCAGAGGGGAGCTGTCAAAATATAGAGTCCCAAACCTTCTGGACCTCTACCAACAATAT
8.3	2.26577	1.18	9.2	0.0001	0.00227	84.1	0.0001	1	103	33	16761	0	A_55_P2040110	Cdv3	carnitine deficiency-associated gene expressed in ventricle 3	Mus musculus carnitine deficiency-associated gene expressed in ventricle 3 (Cdv3), transcript variant 3, mRNA [NM_001134426]	NM_001134426	NM_001134426	NM_001134426	NM_001134426	Mm.261025	321022	ENSMUST00000072249	TC1780302	GO:0005737(cytoplasm)	chr9:103256633-103256574	mm|9qF1	ATTTGCCAATCCTTAGGTGGAACCAGATAGCCTTTGATGCATATAAAGGACAGCGGATCC
6.1	2.39496	1.26	8.1	0.0001	0.00331	65.8	0.0001	1	213	90	34858	0	A_55_P1973501	Ceacam16	carcinoembryonic antigen-related cell adhesion molecule 16	Mus musculus carcinoembryonic antigen-related cell adhesion molecule 16 (Ceacam16), mRNA [NM_001033419]	NM_001033419	NM_001033419	NM_001033419	NM_001033419	Mm.260192	330483	ENSMUST00000014830	TC1669499	GO:0003674(molecular_function)|GO:0005575(cellular_component)|GO:0008150(biological_process)	chr7:20437505-20437446	mm|7qA3	CTAGTCTTAGCGCCGAGCTGTGGGAGAGCTGCCAAGTCCATAAATGTCCCAATGAACGCA
14.3	2.02792	1.02	4.9	0.0023	0.01696	24.2	0.0023	1	71	144	11624	0	A_55_P2165869	Cebpb	CCAAT/enhancer binding protein (C/EBP), beta	Mus musculus CCAAT/enhancer binding protein (C/EBP), beta (Cebpb), mRNA [NM_009883]	NM_009883	NM_009883	NM_009883	NM_009883	Mm.439656	12608	ENSMUST00000070642	TC1581829	GO:0001892(embryonic placenta development)|GO:0003677(DNA binding)|GO:0003700(transcription factor activity)|GO:0003705(RNA polymerase II transcription factor activity, enhancer binding)|GO:0005515(protein binding)|GO:0005634(nucleus)|GO:0005737(cytoplasm	chr2:167515828-167515887	mm|2qH3	AGAGGCGTATGTATATTTTGAGAACCTTTTCCGTTTCGAGCATTAAAGTGAAGACATTTT
5.7	2.15846	1.11	7.6	0.0002	0.00404	57.6	0.0002	1	212	43	34647	0	A_52_P578634	Cela1	chymotrypsin-like elastase family, member 1	Mus musculus chymotrypsin-like elastase family, member 1 (Cela1), mRNA [NM_033612]	NM_033612	NM_033612	NM_033612	NM_033612	Mm.2131	109901	ENSMUST00000023775	TC1696591	GO:0008233(peptidase activity)|GO:0008236(serine-type peptidase activity)|GO:0016787(hydrolase activity)	chr15:100515073-100515014	mm|15qF1	GTATGTGAACGTGCAGAAGATTGTGTCACACCCCTACTGGAACAAGAACAACGTGGTTGC
9.2	2.41162	1.27	5.4	0.0014	0.01264	28.8	0.0014	1	301	9	49209	0	A_55_P1993698	Celf1	CUGBP, Elav-like family member 1	Mus musculus CUGBP, Elav-like family member 1 (Celf1), transcript variant 1, mRNA [NM_017368]	NM_017368	NM_017368	NM_017368	NM_017368	Mm.29495	13046	ENSMUST00000005643	TC1624402	GO:0000166(nucleotide binding)|GO:0003676(nucleic acid binding)|GO:0003723(RNA binding)|GO:0005625(soluble fraction)|GO:0005634(nucleus)|GO:0005737(cytoplasm)|GO:0006376(mRNA splice site selection)|GO:0006397(mRNA processing)|GO:0007286(spermatid developm	chr2:90857133-90857192	mm|2qE1	CTTCCAGGCTTTGTTCCTCTGTGTGCTTAGTTTTAAAGACAACTTTGAAATAAACAATGA
7.3	5.6962	2.51	5.6	0.0012	0.01106	31.2	0.0012	1	319	30	52182	0	A_55_P1972948	Celf5	CUGBP, Elav-like family member 5	Mus musculus CUGBP, Elav-like family member 5 (Celf5), mRNA [NM_176954]	NM_176954	NM_176954	NM_176954	NM_176954	Mm.152689	319586	ENSMUST00000119060	TC1628568	GO:0003674(molecular_function)|GO:0005575(cellular_component)|GO:0008150(biological_process)	chr10:80922061-80922002	mm|10qC1	GGCAAATCACCTCTCCTTGGTCTGGAAAAGAAAAACGAAAAACAAAAACCTAAAAGTTTA
10.4	3.75809	1.91	7.6	0.0002	0.00406	57.5	0.0002	1	202	61	33025	0	A_66_P121459	Cenpa	centromere protein A	Mus musculus centromere protein A (Cenpa), mRNA [NM_007681]	NM_007681	NM_007681	NM_007681	NM_007681	Mm.290563	12615	ENSMUST00000134846	TC1689789	GO:0000775(chromosome, centromeric region)|GO:0000776(kinetochore)|GO:0000786(nucleosome)|GO:0000939(inner kinetochore of condensed chromosome)|GO:0003677(DNA binding)|GO:0005634(nucleus)|GO:0005694(chromosome)|GO:0006334(nucleosome assembly)	chr5:30974916-30975386	mm|5qB1	GTTCAGGAAGAAGCCTTTCAGCATGGTTGTTAGAGAAATATGTGAGAAGTTCAGCCGTGG
10.7	3.70635	1.89	8.2	0.0001	0.00317	67.7	0.0001	1	110	163	18039	0	A_51_P164014	Cenpe	centromere protein E	Mus musculus centromere protein E (Cenpe), mRNA [NM_173762]	NM_173762	NM_173762	NM_173762	NM_173762	Mm.161470	229841	ENSMUST00000062893	TC1580106	GO:0000166(nucleotide binding)|GO:0000775(chromosome, centromeric region)|GO:0000776(kinetochore)|GO:0003774(motor activity)|GO:0003777(microtubule motor activity)|GO:0005524(ATP binding)|GO:0005737(cytoplasm)|GO:0005856(cytoskeleton)|GO:0007018(microtubu	chr3:134936387-134936446	mm|3qG3	GCTGGTGGCAGTTCTTTCTGCTTGCATCTGTGACATTCCACACGCTGAACTGTTAATTAT
9.5	2.2974	1.2	8.2	0.0001	0.00324	66.7	0.0001	1	221	45	36125	0	A_51_P492830	Cenph	centromere protein H	Mus musculus centromere protein H (Cenph), mRNA [NM_021886]	NM_021886	NM_021886	NM_021886	NM_021886	Mm.273502	26886	ENSMUST00000075550	TC1704770	GO:0000776(kinetochore)|GO:0005515(protein binding)|GO:0005634(nucleus)|GO:0005694(chromosome)|GO:0007059(chromosome segregation)|GO:0007067(mitosis)|GO:0043515(kinetochore binding)|GO:0051383(kinetochore organization)	chr13:101536833-101534182	mm|13qD1	GAAACTTTCAGTTGCACTTCGGGATAACATGGAGAACATGGGACCTGAGAATTGTGTGCT
8.8	2.23457	1.16	7.3	0.0003	0.00461	53.2	0.0003	1	274	154	44926	0	A_51_P174434	Cenpj	centromere protein J	Mus musculus centromere protein J (Cenpj), mRNA [NM_001014996]	NM_001014996	NM_001014996	NM_001014996	NM_001014996	Mm.212525	219103	ENSMUST00000065302	TC1580032	GO:0003713(transcription coactivator activity)|GO:0005515(protein binding)|GO:0005737(cytoplasm)|GO:0005813(centrosome)|GO:0005856(cytoskeleton)|GO:0005874(microtubule)|GO:0030954(spindle astral microtubule nucleation)|GO:0043015(gamma-tubulin binding)|GO	chr14:57145813-57145754	mm|14qC3	TGGCCGAGTTAGAGTGAAGGACAAAGACGGTAATGTGCTAATGGACACAGAAATGTGAAG
7.2	3.24901	1.7	9.4	0.0001	0.00218	87.6	0.0001	1	329	3	53795	0	A_52_P304947	Cenpn	centromere protein N	Mus musculus centromere protein N (Cenpn), mRNA [NM_028131]	NM_028131	NM_028131	NM_028131	NM_028131	Mm.23185	72155	ENSMUST00000034205	TC1579385	GO:0000775(chromosome, centromeric region)|GO:0000776(kinetochore)|GO:0003674(molecular_function)|GO:0005575(cellular_component)|GO:0005634(nucleus)|GO:0005694(chromosome)|GO:0008150(biological_process)	chr8:119464845-119464904	mm|8qE1	ATGCAGGTCCAGTTATAACCGACCAGCTTCTGTGTACAGTCTTGTGTCTTAGAAGCCAAT
8.7	2.28153	1.19	5.5	0.0013	0.01173	30	0.0013	1	14	163	2295	0	A_51_P113003	Cenpq	centromere protein Q	Mus musculus centromere protein Q (Cenpq), mRNA [NM_031863]	NM_031863	NM_031863	NM_031863	NM_031863	Mm.9870	83815	ENSMUST00000087114	TC1581846	GO:0000775(chromosome, centromeric region)|GO:0005634(nucleus)|GO:0005694(chromosome)	chr17:41060530-41060471	mm|17qB2	TCTTCTGAAGGACTTGGATGTTCTTCATGATTCAGCCCCAGTGAAGAATGTGTCAGCATT
9.2	3.18215	1.67	13	0	0.00097	168.1	0	1	288	160	47228	0	A_52_P537566	Cenpt	centromere protein T	Mus musculus centromere protein T (Cenpt), mRNA [NM_177150]	NM_177150	NM_177150	NM_177150	NM_177150	Mm.334775	320394	ENSMUST00000040776	TC1671201	GO:0000775(chromosome, centromeric region)|GO:0000776(kinetochore)|GO:0003674(molecular_function)|GO:0003677(DNA binding)|GO:0005575(cellular_component)|GO:0005634(nucleus)|GO:0005694(chromosome)|GO:0008150(biological_process)	chr8:108369068-108369009	mm|8qD3	TATTTCCAGCACCTTTGCAATGACCTGGAGGTATTTGCTTCTCATGCTGGCCGTAAGATT
8.6	2.09943	1.07	4	0.0062	0.03389	16.2	0.0062	1	286	12	46752	0	A_51_P295816	Cep192	centrosomal protein 192	Mus musculus centrosomal protein 192 (Cep192), mRNA [NM_027556]	NM_027556	NM_027556	NM_027556	NM_027556	Mm.30857	70799	ENSMUST00000025425	TC1580562	GO:0000242(pericentriolar material)|GO:0003674(molecular_function)|GO:0005737(cytoplasm)|GO:0005813(centrosome)|GO:0005814(centriole)|GO:0007020(microtubule nucleation)|GO:0007094(mitotic cell cycle spindle assembly checkpoint)|GO:0046599(regulation of ce	chr18:68044501-68044560	mm|18qE2	ACTAATCGGTGAATCCCTTGGAAAAAGTTAACTAGAATACATATTGTGTAAATGACCTGC
13.8	2.26577	1.18	3.6	0.0104	0.04889	12.9	0.0104	1	220	14	35930	0	A_52_P748958	Cfl1	cofilin 1, non-muscle	Mus musculus cofilin 1, non-muscle (Cfl1), mRNA [NM_007687]	NM_007687	NM_007687	NM_007687	NM_007687	Mm.329655	12631	ENSMUST00000116560	TC1737506	GO:0000910(cytokinesis)|GO:0001755(neural crest cell migration)|GO:0001842(neural fold formation)|GO:0003779(actin binding)|GO:0005576(extracellular region)|GO:0005622(intracellular)|GO:0005634(nucleus)|GO:0005737(cytoplasm)|GO:0005829(cytosol)|GO:0005856	chr19:5493882-5493941	mm|19qA	GTAAATGAAATGTGGAAATGACCCTCCCTGCCCCAGCTGGCTCCCTTCCCCTTTCCTTTG
8.8	2.32947	1.22	5.4	0.0014	0.01223	29.3	0.0014	1	206	130	33750	0	A_55_P1983468	Cflar	CASP8 and FADD-like apoptosis regulator	Mus musculus CASP8 and FADD-like apoptosis regulator (Cflar), transcript variant 2, mRNA [NM_009805]	NM_009805	NM_009805	NM_009805	NM_009805	Mm.336848	12633	ENSMUST00000114309	NP377025	GO:0004197(cysteine-type endopeptidase activity)|GO:0005515(protein binding)|GO:0005737(cytoplasm)|GO:0006508(proteolysis)|GO:0006915(apoptosis)|GO:0006916(anti-apoptosis)|GO:0008234(cysteine-type peptidase activity)|GO:0042981(regulation of apoptosis)|GO	chr1:58789994-58790053	mm|1qC1.3	CTTTCTTGCTGATGTATAAATTGCCTCCTTTCCTTTGTTACTAGAAACAATGCTGCAAAA
10.4	2.90794	1.54	9.5	0.0001	0.00212	89.6	0.0001	1	316	93	51753	0	A_51_P408363	Cfp	complement factor properdin	Mus musculus complement factor properdin (Cfp), mRNA [NM_008823]	NM_008823	NM_008823	NM_008823	NM_008823	Mm.3064	18636	ENSMUST00000001156	TC1778805	GO:0005576(extracellular region)|GO:0006957(complement activation, alternative pathway)|GO:0045087(innate immune response)	chrX:20502801-20502742	mm|XqA1.3	GGGGCAGAAGCTGGTGGTGGAAGAGAAACGGTCATGTCTACATGTGCCTGTCTGCAAAGA
9.5	2.49666	1.32	6.6	0.0005	0.00629	43.9	0.0005	1	20	156	3272	0	A_51_P196973	Chaf1a	chromatin assembly factor 1, subunit A (p150)	Mus musculus chromatin assembly factor 1, subunit A (p150) (Chaf1a), mRNA [NM_013733]	NM_013733	NM_013733	NM_013733	NM_013733	Mm.391010	27221	ENSMUST00000002914	TC1581076	GO:0005515(protein binding)|GO:0005634(nucleus)|GO:0006260(DNA replication)|GO:0006281(DNA repair)|GO:0006350(transcription)|GO:0006974(response to DNA damage stimulus)|GO:0007049(cell cycle)|GO:0045449(regulation of transcription)	chr17:56206969-56207028	mm|17qD	AGTGACAGGTGTCAAGTTGAAAGACCTGGGGGAAATTGACCTAGGTGACAGGGAGTAGTG
14	3.75809	1.91	17.7	0	0.00048	314.6	0	1	121	85	19765	0	A_51_P269084	Chchd10	coiled-coil-helix-coiled-coil-helix domain containing 10	Mus musculus coiled-coil-helix-coiled-coil-helix domain containing 10 (Chchd10), mRNA [NM_175329]	NM_175329	NM_175329	NM_175329	NM_175329	Mm.333849	103172	ENSMUST00000058906	TC1572461	GO:0003674(molecular_function)|GO:0005739(mitochondrion)|GO:0008150(biological_process)	chr10:75400362-75400421	mm|10qC1	GCCTAACCCCTCACCGACAGCTTGATGGAAAGGAGAGGTTCCATGTGACTGGGAGTAAGG
9	2.92817	1.55	9.9	0	0.00187	98.4	0	1	23	56	3664	0	A_51_P254234	Chchd4	coiled-coil-helix-coiled-coil-helix domain containing 4	Mus musculus coiled-coil-helix-coiled-coil-helix domain containing 4 (Chchd4), nuclear gene encoding mitochondrial protein, mRNA [NM_133928]	NM_133928	NM_133928	NM_133928	NM_133928	Mm.41622	72170	ENSMUST00000040835	TC1577016	GO:0003674(molecular_function)|GO:0005575(cellular_component)|GO:0005739(mitochondrion)|GO:0006810(transport)|GO:0008150(biological_process)|GO:0015031(protein transport)|GO:0055085(transmembrane transport)	chr6:91414755-91414696	mm|6qD1	GTTGAGACTTCTCAGCAACCAAAAGTTGTTACTCAGGAAAGTTTATCGTGAGAAAGCTGA
6.7	4.19887	2.07	8.4	0.0001	0.00297	70.3	0.0001	1	9	107	1419	0	A_51_P167292	Chi3l3	chitinase 3-like 3	Mus musculus chitinase 3-like 3 (Chi3l3), mRNA [NM_009892]	NM_009892	NM_009892	NM_009892	NM_009892	Mm.387173	12655	ENSMUST00000063062	TC1581278	GO:0003824(catalytic activity)|GO:0004553(hydrolase activity, hydrolyzing O-glycosyl compounds)|GO:0004563(beta-N-acetylhexosaminidase activity)|GO:0004568(chitinase activity)|GO:0005529(sugar binding)|GO:0005576(extracellular region)|GO:0005975(carbohydr	chr3:105950544-105950485	mm|3qF2.2	TGAACATCTTTTGCTTCCTGTAAAACCACCATGCTTGTTTCTTGCTCTCACAATAAATTC
8.3	4.34694	2.12	4.5	0.0035	0.02281	20.4	0.0035	1	336	139	55079	0	A_55_P1956223	Chka	choline kinase alpha	Mus musculus choline kinase alpha (Chka), transcript variant 1, mRNA [NM_013490]	NM_013490	NM_013490	NM_013490	NM_013490	Mm.225505	12660	ENSMUST00000025760	TC1576281	GO:0000166(nucleotide binding)|GO:0004103(choline kinase activity)|GO:0004104(cholinesterase activity)|GO:0004305(ethanolamine kinase activity)|GO:0005524(ATP binding)|GO:0005737(cytoplasm)|GO:0006656(phosphatidylcholine biosynthetic process)|GO:0008654(p	chr19:3893508-3893567	mm|19qA	ATGTCTCACTACTGAGCACCGATGTGTATGATACTACAGACTATATTAAAGTGGAGTAAC
9.8	5.06303	2.34	16.9	0	0.00055	284	0	1	299	22	48894	0	A_55_P2118268	Chpf	chondroitin polymerizing factor	Mus musculus chondroitin polymerizing factor (Chpf), transcript variant 2, mRNA [NM_001001565]	NM_001001565	NM_001001565	NM_001001565	NM_001001565	Mm.260577	74241	ENSMUST00000094818	TC1610317	GO:0003674(molecular_function)|GO:0005575(cellular_component)|GO:0005794(Golgi apparatus)|GO:0008150(biological_process)|GO:0016020(membrane)|GO:0016021(integral to membrane)|GO:0016740(transferase activity)|GO:0016758(transferase activity, transferring h	chr1:75471257-75471198	mm|1qC4	TGGATTGTTGGAGGAGGTGAAGCTGAGAAAGGAGGGGTACGTTATCTACTGCCTTCTCCC
6.2	2.9897	1.58	3.8	0.0082	0.04107	14.4	0.0082	1	339	32	55464	0	A_55_P2054062	Chst2	carbohydrate sulfotransferase 2	Mus musculus carbohydrate sulfotransferase 2 (Chst2), mRNA [NM_018763]	NM_018763	NM_018763	NM_018763	NM_018763	Mm.212446	54371	ENSMUST00000036267	TC1582210	GO:0000139(Golgi membrane)|GO:0005794(Golgi apparatus)|GO:0005975(carbohydrate metabolic process)|GO:0006044(N-acetylglucosamine metabolic process)|GO:0006954(inflammatory response)|GO:0008146(sulfotransferase activity)|GO:0016020(membrane)|GO:0016021(int	chr9:95304991-95304932	mm|9qE3.3	AAATAACCACACAGGCACTTGCTGTCAACGTTTTGAGTCAGTGCATTTCAAGGAACAGCC
5.9	2.42839	1.28	4.4	0.0041	0.02514	19.2	0.0041	1	320	26	52342	0	A_51_P277006	Chst8	carbohydrate (N-acetylgalactosamine 4-0) sulfotransferase 8	Mus musculus carbohydrate (N-acetylgalactosamine 4-0) sulfotransferase 8 (Chst8), mRNA [NM_175140]	NM_175140	NM_175140	NM_175140	NM_175140	Mm.29380	68947	ENSMUST00000154629	TC1625015	GO:0001537(N-acetylgalactosamine 4-O-sulfotransferase activity)|GO:0005794(Golgi apparatus)|GO:0005975(carbohydrate metabolic process)|GO:0008146(sulfotransferase activity)|GO:0016020(membrane)|GO:0016021(integral to membrane)|GO:0016051(carbohydrate bios	chr7:35459995-35459936	mm|7qB1	GCTGAGTTTGAGACGGAGCACGACTCGGATGGATGCTTTAAGAACTCAGCTGAGCTATGC
10	3.07375	1.62	11.8	0	0.00122	138.3	0	1	156	103	25523	0	A_51_P208680	Chtf18	CTF18, chromosome transmission fidelity factor 18 homolog (S. cerevisiae)	Mus musculus CTF18, chromosome transmission fidelity factor 18 homolog (S. cerevisiae) (Chtf18), mRNA [NM_145409]	NM_145409	NM_145409	NM_145409	NM_145409	Mm.102540	214901	ENSMUST00000048054	TC1576252	GO:0000166(nucleotide binding)|GO:0003674(molecular_function)|GO:0003677(DNA binding)|GO:0005524(ATP binding)|GO:0005575(cellular_component)|GO:0005634(nucleus)|GO:0006260(DNA replication)|GO:0007049(cell cycle)|GO:0008150(biological_process)|GO:0017111(n	chr17:25856037-25855978	mm|17qA3.3	CAGAGACACCCGGAGAAGTCTATTTATAAAGTCACACCTTACAGAGAGTGTGGGTCAGGC
6.1	3.50642	1.81	6.2	0.0006	0.00757	39	0.0006	1	198	15	32323	0	A_55_P1969131	Cidec	cell death-inducing DFFA-like effector c	Mus musculus cell death-inducing DFFA-like effector c (Cidec), mRNA [NM_178373]	NM_178373	NM_178373	NM_178373	NM_178373	Mm.10026	14311	ENSMUST00000032416	TC1580634	GO:0005515(protein binding)|GO:0005622(intracellular)|GO:0005737(cytoplasm)|GO:0005829(cytosol)|GO:0006915(apoptosis)|GO:0006917(induction of apoptosis)	chr6:113374689-113374630	mm|6qE3	TTTTTCCACGAATGAGTGAATGGTATTAGAGTCTGCAGTAAACTATTTATGCTGATACCT
9.1	2.8481	1.51	10.1	0	0.00177	102.1	0	1	219	150	35902	0	A_55_P2134804	Cinp	cyclin-dependent kinase 2 interacting protein	Mus musculus cyclin-dependent kinase 2 interacting protein (Cinp), mRNA [NM_026048]	NM_026048	NM_026048	NM_026048	NM_026048	Mm.287157	67236	ENSMUST00000043716	TC1646476	GO:0003674(molecular_function)|GO:0005575(cellular_component)|GO:0005634(nucleus)|GO:0006260(DNA replication)|GO:0006281(DNA repair)|GO:0006974(response to DNA damage stimulus)|GO:0007049(cell cycle)|GO:0008150(biological_process)|GO:0051301(cell division	chr12:112112075-112112016	mm|12qF1	AACCTGTTGTGCCTCAAGGCCAGATACTTTGAGGGTCCTGGGATCACTCTTCCCGCTGCT
11.7	3.18215	1.67	6.3	0.0006	0.00747	39.3	0.0006	1	85	81	13857	0	A_66_P115323	Cirh1a	cirrhosis, autosomal recessive 1A (human)	Mus musculus cirrhosis, autosomal recessive 1A (human) (Cirh1a), mRNA [NM_011574]	NM_011574	NM_011574	NM_011574	NM_011574	Mm.10665	21771	ENSMUST00000047629	TC1574425	GO:0003674(molecular_function)|GO:0005575(cellular_component)|GO:0005634(nucleus)|GO:0008150(biological_process)	chr8:109446201-109446260	mm|8qD3	CTTTTGGATGAAAGGACACTTGTGGCAGTAGAGCGACCCCTGGACGACATCATTGCTCAA
9.8	2.08493	1.06	6.3	0.0006	0.0075	39.2	0.0006	1	19	28	2980	0	A_52_P286141	Cisd2	CDGSH iron sulfur domain 2	Mus musculus CDGSH iron sulfur domain 2 (Cisd2), mRNA [NM_025902]	NM_025902	NM_025902	NM_025902	NM_025902	Mm.269993	67006	ENSMUST00000120988	TC1619875	GO:0000422(mitochondrion degradation)|GO:0003674(molecular_function)|GO:0005739(mitochondrion)|GO:0005741(mitochondrial outer membrane)|GO:0005783(endoplasmic reticulum)|GO:0005789(endoplasmic reticulum membrane)|GO:0006914(autophagy)|GO:0008150(biologica	chr3:135074047-135073988	mm|3qG3	GGTGAATGAGATAAACATTGAAGATCTGTGTCTCACCAAAGCAGCTTATTGTAGGTGCTG
7.4	2.02792	1.02	4.6	0.0033	0.02175	20.9	0.0033	1	56	74	9094	0	A_55_P1979833	Cited1	Cbp/p300-interacting transactivator with Glu/Asp-rich carboxy-terminal domain 1	Mus musculus Cbp/p300-interacting transactivator with Glu/Asp-rich carboxy-terminal domain 1 (Cited1), mRNA [NM_007709]	NM_007709	NM_007709	NM_007709	NM_007709	Mm.2390	12705	ENSMUST00000101336	TC1580323	GO:0001570(vasculogenesis)|GO:0001658(branching involved in ureteric bud morphogenesis)|GO:0001822(kidney development)|GO:0001890(placenta development)|GO:0002009(morphogenesis of an epithelium)|GO:0003700(transcription factor activity)|GO:0005515(protein	chrX:99442835-99442776	mm|XqD	TGAGTTTGATTTCACTGCAGATTTTCCCTCTGGCTGCTGATGGCAAGTGCCCCTAAAAAA
7.6	2.01391	1.01	5.4	0.0015	0.01272	28.6	0.0015	1	279	102	45694	0	A_52_P399584	Ckap2l	cytoskeleton associated protein 2-like	Mus musculus cytoskeleton associated protein 2-like (Ckap2l), mRNA [NM_181589]	NM_181589	NM_181589	NM_181589	NM_181589	Mm.45785	70466	ENSMUST00000052708	TC1618984	GO:0003674(molecular_function)|GO:0005575(cellular_component)|GO:0008150(biological_process)	chr2:129094717-129094658	mm|2qF1	CAGAGCTTGCAAGACATAAATGCCCTTGTCAAGATGACATGAAATAAATGTTTGCTGAGA
12.7	3.73213	1.9	9.5	0.0001	0.00209	90.7	0.0001	1	300	91	49127	0	A_55_P2061495	Cks1b	CDC28 protein kinase 1b	Mus musculus CDC28 protein kinase 1b (Cks1b), mRNA [NM_016904]	NM_016904	NM_016904	NM_016904	NM_016904	Mm.3049	54124	ENSMUST00000107422	TC1574185	GO:0007049(cell cycle)|GO:0016538(cyclin-dependent protein kinase regulator activity)|GO:0051301(cell division)	chr3:89219554-89219495	mm|3qF1	CAAGGATGGTGTGAATTTGCTGACGTGTTTTTTACTATTGGGTATTGTATTTATGATGAC
9.5	2.51403	1.33	5.5	0.0013	0.01166	30.2	0.0013	1	267	112	43736	0	A_55_P1965050	Cks2	CDC28 protein kinase regulatory subunit 2	Mus musculus CDC28 protein kinase regulatory subunit 2 (Cks2), mRNA [NM_025415]	NM_025415	NM_025415	NM_025415	NM_025415	Mm.222228	66197	ENSMUST00000075853	TC1576397	GO:0007049(cell cycle)|GO:0007127(meiosis I)|GO:0016301(kinase activity)|GO:0016538(cyclin-dependent protein kinase regulator activity)|GO:0051301(cell division)	chr13:51745799-51745858	mm|13qA5	ATATGTGTATATAAGGTAGTATTCAGTGAATACTTGAAAAGTGTACAAACCTTTCATCCA
5.8	3.01049	1.59	6.2	0.0007	0.00776	38.3	0.0007	1	108	70	17618	0	A_55_P1976534	Clcnka	chloride channel Ka	Mus musculus chloride channel Ka (Clcnka), transcript variant 1, mRNA [NM_024412]	NM_024412	NM_024412	NM_024412	NM_024412	Mm.167900	12733	ENSMUST00000105790	TC1585185	GO:0005216(ion channel activity)|GO:0005244(voltage-gated ion channel activity)|GO:0005247(voltage-gated chloride channel activity)|GO:0005254(chloride channel activity)|GO:0005515(protein binding)|GO:0005783(endoplasmic reticulum)|GO:0005887(integral to	chr4:140940584-140940526	mm|4qE1	GGGATTATCTATTCACAACCATTAGCTCCTGAGAAAATAAAACTAAAGCTGATTCCCAGA
7.8	3.75809	1.91	5	0.002	0.01572	25.3	0.002	1	181	21	29541	0	A_55_P2158653	Cldn7	claudin 7	Mus musculus claudin 7 (Cldn7), mRNA [NM_016887]	NM_016887	NM_016887	NM_016887	NM_016887	Mm.281896	53624	ENSMUST00000108596	TC1575174	GO:0005198(structural molecule activity)|GO:0005515(protein binding)|GO:0005886(plasma membrane)|GO:0005923(tight junction)|GO:0016020(membrane)|GO:0016021(integral to membrane)|GO:0030054(cell junction)	chr11:69781255-69781314	mm|11qB3	AAAGGCCTCCTGGCCACTCCACCTCCAAACATCATGTATAGTTTGCTTGGGGGGAGGGCA
8.5	4.02782	2.01	10.3	0	0.00164	107.1	0	1	291	72	47632	0	A_55_P2015169	Clec2f	C-type lectin domain family 2, member f	PREDICTED: Mus musculus C-type lectin domain family 2, member f (Clec2f), mRNA [XM_001480288]	XM_001480288	XM_001480288	XM_001480288	XM_001480288		435921			GO:0003674(molecular_function)|GO:0005488(binding)|GO:0005529(sugar binding)|GO:0005575(cellular_component)|GO:0005886(plasma membrane)|GO:0008150(biological_process)|GO:0016020(membrane)|GO:0016021(integral to membrane)	chr6:128967574-128967633	mm|6qF3	GGAGTGACCATGGTCCTCATTGTAGTTGTGGTCCTCATTGTAGTTGTAGTTGCTTTGTCA
8.9	2	1	4	0.0061	0.0336	16.2	0.0061	1	102	150	16714	0	A_51_P182311	Clec2i	C-type lectin domain family 2, member i	Mus musculus C-type lectin domain family 2, member i (Clec2i), mRNA [NM_020257]	NM_020257	NM_020257	NM_020257	NM_020257	Mm.391513	93675	ENSMUST00000032519	TC1590346	GO:0004872(receptor activity)|GO:0004888(transmembrane receptor activity)|GO:0005488(binding)|GO:0005515(protein binding)|GO:0005529(sugar binding)|GO:0005886(plasma membrane)|GO:0009897(external side of plasma membrane)|GO:0009986(cell surface)|GO:001602	chr6:128846546-128846605	mm|6qF3	ATTGCCAAACTCCTCCTGTCTAGCACTTACCAAGAGACTCTTCTTAGCCTGTTATCTATG
7.1	2.54912	1.35	4.9	0.0023	0.01705	24.1	0.0023	1	197	12	32156	0	A_66_P119968	Clec4a1	C-type lectin domain family 4, member a1	Mus musculus C-type lectin domain family 4, member a1 (Clec4a1), mRNA [NM_199311]	NM_199311	NM_199311	NM_199311	NM_199311	Mm.297275	269799	ENSMUST00000060484	TC1587746	GO:0003674(molecular_function)|GO:0004872(receptor activity)|GO:0005529(sugar binding)|GO:0005575(cellular_component)|GO:0008150(biological_process)	chr6:122884578-122884637	mm|6qF2	CTTTGGTTTTGCTGATGTAGAACCAACAAATAAACGTTTGTGCCCTCTGTGGTGATCTGA
7.3	6.06287	2.6	4.1	0.0059	0.03252	16.5	0.0059	1	265	121	43417	0	A_55_P2035018	Clec4n	C-type lectin domain family 4, member n	Mus musculus C-type lectin domain family 4, member n (Clec4n), mRNA [NM_020001]	NM_020001	NM_020001	NM_020001	NM_020001	Mm.271782	56620	ENSMUST00000151714	NP211293	GO:0005488(binding)|GO:0005529(sugar binding)|GO:0016020(membrane)|GO:0016021(integral to membrane)|GO:0045087(innate immune response)	chr6:123196969-123197028	mm|6qF2	GTCTTGCCCTGGTTTCTTTCTATGAACTGCTGTTACTTGAAAGTATAAGATGAATAAACA
10.2	3.01049	1.59	10.6	0	0.00153	112.9	0	1	73	66	11874	0	A_66_P134739	Clpp	caseinolytic peptidase, ATP-dependent, proteolytic subunit homolog (E. coli)	Mus musculus caseinolytic peptidase, ATP-dependent, proteolytic subunit homolog (E. coli) (Clpp), mRNA [NM_017393]	NM_017393	NM_017393	NM_017393	NM_017393	Mm.287892	53895	ENSMUST00000002735	TC1608886	GO:0000166(nucleotide binding)|GO:0004252(serine-type endopeptidase activity)|GO:0005515(protein binding)|GO:0005524(ATP binding)|GO:0005739(mitochondrion)|GO:0006508(proteolysis)|GO:0006515(misfolded or incompletely synthesized protein catabolic process)	chr17:57132879-57132938	mm|17qD	CACAGACATCGCCATCCAGGCAGAGGAAATCATGAAGCTGAAAAAGCAGCTATACAACAT
6.8	2.90794	1.54	16.3	0	0.00059	265.3	0	1	97	123	15867	0	A_52_P476075	Clspn	claspin homolog (Xenopus laevis)	Mus musculus claspin homolog (Xenopus laevis) (Clspn), mRNA [NM_175554]	NM_175554	NM_175554	NM_175554	NM_175554	Mm.243962	269582	ENSMUST00000048391	TC1650456	GO:0000076(DNA replication checkpoint)|GO:0000217(DNA secondary structure binding)|GO:0003677(DNA binding)|GO:0005515(protein binding)|GO:0005634(nucleus)|GO:0005694(chromosome)|GO:0006281(DNA repair)|GO:0006974(response to DNA damage stimulus)|GO:0007049	chr4:126270723-126270782	mm|4qD2.2	ATATTGAGAGCAGACCAGTAGAATTTAATAAAAACGTTGAAGAGAACTGCTATTAGTCGC
9	3.05252	1.61	10	0	0.00185	99.4	0	1	113	136	18504	0	A_51_P343309	Cmas	cytidine monophospho-N-acetylneuraminic acid synthetase	Mus musculus cytidine monophospho-N-acetylneuraminic acid synthetase (Cmas), mRNA [NM_009908]	NM_009908	NM_009908	NM_009908	NM_009908	Mm.3820	12764	ENSMUST00000032419	TC1574252	GO:0005634(nucleus)|GO:0006055(CMP-N-acetylneuraminate biosynthetic process)|GO:0008781(N-acylneuraminate cytidylyltransferase activity)|GO:0009103(lipopolysaccharide biosynthetic process)|GO:0016740(transferase activity)|GO:0016779(nucleotidyltransferase	chr6:142716421-142719065	mm|6qG3	TGCTAAAAGACATTTGATAGAGATGGGTTACTTACAGGGTGGGAAAATGGCATATTATGA
6.8	2.9897	1.58	6	0.0008	0.00858	36.2	0.0008	1	110	22	17898	0	A_52_P506271	Cmtm4	CKLF-like MARVEL transmembrane domain containing 4	Mus musculus CKLF-like MARVEL transmembrane domain containing 4 (Cmtm4), mRNA [NM_153582]	NM_153582	NM_153582	NM_153582	NM_153582	Mm.383258	97487	ENSMUST00000060162	TC1582503	GO:0003674(molecular_function)|GO:0005125(cytokine activity)|GO:0005575(cellular_component)|GO:0005615(extracellular space)|GO:0006935(chemotaxis)|GO:0008150(biological_process)|GO:0016020(membrane)|GO:0016021(integral to membrane)	chr8:106880228-106880169	mm|8qD3	TTTCTTTATCGCCTCAATCGTGTTGGCTGCTCTAAACCATAAAACCGGAGCGGAAATTGC
10.1	3.50642	1.81	13	0	0.00097	167.7	0	1	179	151	29343	0	A_55_P1973254	Cmtm7	CKLF-like MARVEL transmembrane domain containing 7	Mus musculus CKLF-like MARVEL transmembrane domain containing 7 (Cmtm7), mRNA [NM_133978]	NM_133978	NM_133978	NM_133978	NM_133978	Mm.35600	102545	ENSMUST00000035009	TC1593854	GO:0003674(molecular_function)|GO:0005125(cytokine activity)|GO:0005575(cellular_component)|GO:0005615(extracellular space)|GO:0006935(chemotaxis)|GO:0008150(biological_process)|GO:0016020(membrane)|GO:0016021(integral to membrane)	chr9:114666105-114666046	mm|9qF3	TGTCAATCTGGTCTTGAAGCGTCTCTAAGTGAAGAGCCAGAAGAAACACTATGTGGCCAT
9.9	2.31338	1.21	7.3	0.0003	0.00453	53.7	0.0003	1	139	43	22675	0	A_51_P184728	Cnksr3	Cnksr family member 3	Mus musculus Cnksr family member 3 (Cnksr3), mRNA [NM_172546]	NM_172546	NM_172546	NM_172546	NM_172546	Mm.37984	215748	ENSMUST00000015346	TC1580494	GO:0003674(molecular_function)|GO:0005515(protein binding)|GO:0005575(cellular_component)|GO:0005737(cytoplasm)|GO:0008150(biological_process)|GO:0009966(regulation of signal transduction)|GO:0016020(membrane)	chr10:3227339-3227398	mm|10qA1	TTGAAATGTTTCTGTTTTGTGTCATATGTGAAACCCAAGGAAAAAGAGTATTCAACGTGG
5.9	2.28153	1.19	10.9	0	0.00145	118.7	0	1	304	102	49794	0	A_51_P350817	Cnn1	calponin 1	Mus musculus calponin 1 (Cnn1), mRNA [NM_009922]	NM_009922	NM_009922	NM_009922	NM_009922	Mm.4356	12797	ENSMUST00000001384	TC1577841	GO:0003779(actin binding)|GO:0005516(calmodulin binding)|GO:0005856(cytoskeleton)|GO:0030036(actin cytoskeleton organization)|GO:0031032(actomyosin structure organization)	chr9:21913058-21913117	mm|9qA3	ACACACGCATTTTGGTTTTGCAGTGACTGGTGTTTGTGGATGTGACAGCAGCGTTTGTAA
11.1	2.15846	1.11	6.3	0.0006	0.00726	40	0.0006	1	231	164	37884	0	A_51_P427663	Cnn2	calponin 2	Mus musculus calponin 2 (Cnn2), mRNA [NM_007725]	NM_007725	NM_007725	NM_007725	NM_007725	Mm.157770	12798	ENSMUST00000004784	TC1572725	GO:0003779(actin binding)|GO:0005516(calmodulin binding)|GO:0031032(actomyosin structure organization)	chr10:79457785-79457844	mm|10qC1	ATTGGAGTACACTAGGCTTTAAAATACTGCAGGCATTCTGAGGGACTAAGTTTGCTTTCC
11.8	2.28153	1.19	3.7	0.0086	0.04269	14	0.0086	1	124	100	20272	0	A_55_P2130090	Cnn3	calponin 3, acidic	Mus musculus calponin 3, acidic (Cnn3), mRNA [NM_028044]	NM_028044	NM_028044	NM_028044	NM_028044	Mm.275555	71994	ENSMUST00000029773	TC1624760	GO:0003779(actin binding)|GO:0005515(protein binding)|GO:0005516(calmodulin binding)|GO:0008017(microtubule binding)|GO:0008150(biological_process)|GO:0014069(postsynaptic density)|GO:0030425(dendrite)|GO:0031032(actomyosin structure organization)|GO:0043	chr3:121160748-121160807	mm|3qG1	TGATTTGCTAAATGTGGTCTTTGCCAACTAAAATCTGAGATGCAGCTTTAGACCCTGACA
7.3	2.09943	1.07	4.8	0.0026	0.01861	22.9	0.0026	1	22	94	3538	0	A_52_P410732	Cnot7	CCR4-NOT transcription complex, subunit 7	Mus musculus CCR4-NOT transcription complex, subunit 7 (Cnot7), mRNA [NM_011135]	NM_011135	NM_011135	NM_011135	NM_011135	Mm.272551	18983	ENSMUST00000149992	TC1586694	GO:0003676(nucleic acid binding)|GO:0005515(protein binding)|GO:0005634(nucleus)|GO:0006350(transcription)|GO:0016563(transcription activator activity)|GO:0030014(CCR4-NOT complex)|GO:0045449(regulation of transcription)|GO:0045944(positive regulation of	chr8:41578820-41578761	mm|8qA4	GTGCATTGTGCAAATTGTTCAACAGGAATAACAGAAAAAGACAAGGAACTACTGAAGAGC
6.8	2.62079	1.39	16.7	0	0.00056	279.9	0	1	112	101	18305	0	A_51_P232901	Cnp	2',3'-cyclic nucleotide 3' phosphodiesterase	Mus musculus 2',3'-cyclic nucleotide 3' phosphodiesterase (Cnp), transcript variant 2, mRNA [NM_009923]	NM_009923	NM_009923	NM_009923	NM_009923	Mm.15711	12799	ENSMUST00000103120	TC1573952	GO:0000226(microtubule cytoskeleton organization)|GO:0003824(catalytic activity)|GO:0004113(2',3'-cyclic-nucleotide 3'-phosphodiesterase activity)|GO:0005622(intracellular)|GO:0005624(membrane fraction)|GO:0007409(axonogenesis)|GO:0008344(adult locomotory	chr11:100442617-100442676	mm|11qD	TTTGGTCATTCCTAAGTTCCTATCTCCTTCACACTGTACCTAGGGTGATGGTTTCGGTCA
7.4	6.58873	2.72	9	0.0001	0.00241	80.4	0.0001	1	15	4	2300	0	A_55_P2133007	Cntfr	ciliary neurotrophic factor receptor	Mus musculus ciliary neurotrophic factor receptor (Cntfr), transcript variant 2, mRNA [NM_001136056]	NM_001136056	NM_001136056	NM_001136056	NM_001136056	Mm.425178	12804	ENSMUST00000102961	TC1584718	GO:0004872(receptor activity)|GO:0004896(cytokine receptor activity)|GO:0004897(ciliary neurotrophic factor receptor activity)|GO:0005515(protein binding)|GO:0005886(plasma membrane)|GO:0008284(positive regulation of cell proliferation)|GO:0016020(membran	chr4:41604591-41604532	mm|4qA5	TAGATGTATATACATGGGAGGGAGGGGTAGGGAGTTCTCATTAAACGTCACCATTTCATG
7.7	4.19887	2.07	10.2	0	0.0017	104.5	0	1	5	153	809	0	A_55_P2022128	Cntnap1	contactin associated protein-like 1	Mus musculus contactin associated protein-like 1 (Cntnap1), mRNA [NM_016782]	NM_016782	NM_016782	NM_016782	NM_016782	Mm.474527	53321	ENSMUST00000103109	TC1677730	GO:0005102(receptor binding)|GO:0005515(protein binding)|GO:0007154(cell communication)|GO:0007155(cell adhesion)|GO:0007165(signal transduction)|GO:0008076(voltage-gated potassium channel complex)|GO:0016020(membrane)|GO:0016021(integral to membrane)|GO:	chr11:101051853-101051912	mm|11qD	TATATATAAAAGAACTCAGTGGGCTGTCCTGTGCTATGCCCAGTTTGTAGCGAGCTCCTT
6.9	2.49666	1.32	8.8	0.0001	0.0026	77	0.0001	1	247	43	40387	0	A_52_P441036	Col23a1	collagen, type XXIII, alpha 1	Mus musculus collagen, type XXIII, alpha 1 (Col23a1), mRNA [NM_153393]	NM_153393	NM_153393	NM_153393	NM_153393	Mm.154093	237759	ENSMUST00000102765	TC1599757	GO:0003674(molecular_function)|GO:0005886(plasma membrane)|GO:0008150(biological_process)|GO:0008201(heparin binding)|GO:0016020(membrane)|GO:0016021(integral to membrane)	chr11:51396885-51396944	mm|11qB1.3	ACACGCCCAGTAGTGAAGCTGCTCACTGTGAATGCCAGCTGAGGAAACCCTGCTCTGGAT
6.8	8.57419	3.1	4.4	0.0039	0.02446	19.5	0.0039	1	223	27	36435	0	A_55_P2004179	Col2a1	collagen, type II, alpha 1	Mus musculus collagen, type II, alpha 1 (Col2a1), transcript variant 2, mRNA [NM_001113515]	NM_001113515	NM_001113515	NM_001113515	NM_001113515	Mm.2423	12824	ENSMUST00000088354	TC1571881	GO:0001502(cartilage condensation)|GO:0001894(tissue homeostasis)|GO:0001958(endochondral ossification)|GO:0002062(chondrocyte differentiation)|GO:0003007(heart morphogenesis)|GO:0005201(extracellular matrix structural constituent)|GO:0005576(extracellula	chr15:97806130-97806071	mm|15qF1	GTCCTACACAATGGTGCTATTCTGTGTCAAACACCTCTGTATTTTTTAAAACATCAATTG
8.3	4.34694	2.12	21.7	0	0.00034	472.8	0	1	119	123	19475	0	A_51_P414637	Col5a1	collagen, type V, alpha 1	Mus musculus collagen, type V, alpha 1 (Col5a1), mRNA [NM_015734]	NM_015734	NM_015734	NM_015734	NM_015734	Mm.7281	12831	ENSMUST00000028280	TC1575549	GO:0001568(blood vessel development)|GO:0003007(heart morphogenesis)|GO:0005198(structural molecule activity)|GO:0005201(extracellular matrix structural constituent)|GO:0005515(protein binding)|GO:0005576(extracellular region)|GO:0005578(proteinaceous ext	chr2:27892892-27892951	mm|2qA3	CCTGACCTTCAAAAGATGTTCTGAGGTGGTCTTGTAAAGGTCGCCAAAGCCTCCATTTTT
10.8	3.70635	1.89	13.1	0	0.00096	171.4	0	1	228	164	37392	0	A_52_P469381	Comtd1	catechol-O-methyltransferase domain containing 1	Mus musculus catechol-O-methyltransferase domain containing 1 (Comtd1), mRNA [NM_026965]	NM_026965	NM_026965	NM_026965	NM_026965	Mm.11827	69156	ENSMUST00000124549	TC1718974	GO:0005739(mitochondrion)|GO:0008168(methyltransferase activity)|GO:0008171(O-methyltransferase activity)|GO:0016020(membrane)|GO:0016021(integral to membrane)|GO:0016740(transferase activity)	chr14:22666527-22666468	mm|14qA3	TGATGGCCTCTCCTTGGCCTTTAAGATCTAGGGTTAACACGAAGCTTAGGGCCTGGGTGT
7.1	2.04202	1.03	10.6	0	0.00154	111.9	0	1	137	32	22336	0	A_55_P2098305	Coq5	coenzyme Q5 homolog, methyltransferase (yeast)	Mus musculus coenzyme Q5 homolog, methyltransferase (yeast) (Coq5), nuclear gene encoding mitochondrial protein, mRNA [NM_026504]	NM_026504	NM_026504	NM_026504	NM_026504	Mm.290142	52064	ENSMUST00000040421	TC1575543	GO:0003674(molecular_function)|GO:0005739(mitochondrion)|GO:0006744(ubiquinone biosynthetic process)|GO:0008150(biological_process)|GO:0008168(methyltransferase activity)|GO:0016740(transferase activity)	chr5:115745726-115745785	mm|5qF	TGCAGGAGACTGGAAGTCCTACCAATACCTTGTGGAAAGTATTCGGAAGTTCCCAAATCA
9.9	2.67586	1.42	5.1	0.0018	0.01473	26.3	0.0018	1	135	22	21998	0	A_55_P2002963	Coro1a	coronin, actin binding protein 1A	Mus musculus coronin, actin binding protein 1A (Coro1a), mRNA [NM_009898]	NM_009898	NM_009898	NM_009898	NM_009898	Mm.290482	12721	ENSMUST00000106364	TC1573127	GO:0001772(immunological synapse)|GO:0003779(actin binding)|GO:0005515(protein binding)|GO:0005737(cytoplasm)|GO:0005856(cytoskeleton)|GO:0005886(plasma membrane)|GO:0006816(calcium ion transport)|GO:0007015(actin filament organization)|GO:0008064(regulat	chr7:133843348-133843289	mm|7qF3	CCCACCCTCAGGCCATATGGTGAATAAGACGAAAATAATAAAACGGCTTTATTTTCTGGT
8.2	2.21914	1.15	4.9	0.0024	0.01763	23.6	0.0024	1	108	106	17654	0	A_55_P2002968	Coro2a	coronin, actin binding protein 2A	Mus musculus coronin, actin binding protein 2A (Coro2a), transcript variant 1, mRNA [NM_178893]	NM_178893	NM_178893	NM_178893	NM_178893	Mm.416311	107684	ENSMUST00000107755	TC1581043	GO:0003779(actin binding)|GO:0005575(cellular_component)|GO:0008150(biological_process)	chr4:46550528-46550469	mm|4qB1	ACAGGTCACAGGTGGCTATGAACAAAATTATATGTTGTTTCTTGTTCTGTTGGGTTTTTT
14.5	8.39773	3.07	21.5	0	0.00034	462.1	0	1	233	126	38174	0	A_51_P494675	Cotl1	coactosin-like 1 (Dictyostelium)	Mus musculus coactosin-like 1 (Dictyostelium) (Cotl1), mRNA [NM_028071]	NM_028071	NM_028071	NM_028071	NM_028071	Mm.393405	72042	ENSMUST00000034285	TC1594485	GO:0003779(actin binding)|GO:0005515(protein binding)|GO:0005575(cellular_component)|GO:0005622(intracellular)|GO:0005737(cytoplasm)|GO:0005856(cytoskeleton)|GO:0008150(biological_process)	chr8:122333196-122333137	mm|8qE1	ATGCTGCACCGGGCTGGGCTGTGAGGACCATCTCTGGCATTCCGACAGTTTACAGAAGTA
6.2	2.12874	1.09	10.8	0	0.00148	116.8	0	1	27	13	4277	0	A_52_P579517	Cox10	COX10 homolog, cytochrome c oxidase assembly protein, heme A: farnesyltransferase (yeast)	Mus musculus COX10 homolog, cytochrome c oxidase assembly protein, heme A: farnesyltransferase (yeast) (Cox10), nuclear gene encoding mitochondrial protein, mRNA [NM_178379]	NM_178379	NM_178379	NM_178379	NM_178379	Mm.340211	70383	ENSMUST00000049091	TC1658267	GO:0000266(mitochondrial fission)|GO:0004311(farnesyltranstransferase activity)|GO:0005739(mitochondrion)|GO:0006784(heme a biosynthetic process)|GO:0007005(mitochondrion organization)|GO:0009060(aerobic respiration)|GO:0016740(transferase activity)|GO:00	chr11:63885128-63885069	mm|11qB3	CTCGACACAGCCAAAGAGAAAAAGGAAGAAAGGCAGTGGAAAGAGATGAAACTTCACACT
11.5	2.26577	1.18	10.6	0	0.00153	112.5	0	1	229	162	37554	0	A_52_P177341	Cox19	COX19 cytochrome c oxidase assembly homolog (S. cerevisiae)	Mus musculus COX19 cytochrome c oxidase assembly homolog (S. cerevisiae) (Cox19), mRNA [NM_197980]	NM_197980	NM_197980	NM_197980	NM_197980	Mm.261064	68033	ENSMUST00000049630	TC1579095	GO:0003674(molecular_function)|GO:0005575(cellular_component)|GO:0005737(cytoplasm)|GO:0008150(biological_process)	chr5:139813901-139813842	mm|5qG2	AACCTGTCAATGAAACCAAGCGACAGGAAAATGTCCGCCTTTTGTGCTCACAGACTCATA
9.4	9.38268	3.23	26.2	0	0.00028	688.1	0	1	63	55	10223	0	A_51_P300506	Cox6b2	cytochrome c oxidase subunit VIb polypeptide 2	Mus musculus cytochrome c oxidase subunit VIb polypeptide 2 (Cox6b2), transcript variant 1, mRNA [NM_183405]	NM_183405	NM_183405	NM_183405	NM_183405	Mm.29625	333182	ENSMUST00000063324	TC1583068	GO:0003674(molecular_function)|GO:0004129(cytochrome-c oxidase activity)|GO:0005739(mitochondrion)|GO:0008150(biological_process)|GO:0030061(mitochondrial crista)	chr7:4703547-4703488	mm|7qA1	GGAACTTTCCCGGGCAAAATATGACCTTGCACTTGAGCGCTGCTCCCCTGGCGTCATCAA
7	2.21914	1.15	4.2	0.0052	0.02981	17.4	0.0052	1	119	43	19395	0	A_52_P320261	Cpa2	carboxypeptidase A2, pancreatic	Mus musculus carboxypeptidase A2, pancreatic (Cpa2), mRNA [NM_001024698]	NM_001024698	NM_001024698	NM_001024698	NM_001024698	Mm.268855	232680	ENSMUST00000096066	TC1741812	GO:0004180(carboxypeptidase activity)|GO:0004181(metallocarboxypeptidase activity)|GO:0005515(protein binding)|GO:0005576(extracellular region)|GO:0006508(proteolysis)|GO:0008233(peptidase activity)|GO:0008237(metallopeptidase activity)|GO:0008270(zinc io	chr6:30514396-30514455	mm|6qA3.3	ATGGAGCACGTACGAGACCACCCCTACTAGGGACATACAGAACAGATGAACACTATTAAA
5.7	2.69447	1.43	3.8	0.0085	0.04206	14.1	0.0085	1	74	136	12108	0	A_52_P308669	Cpn1	carboxypeptidase N, polypeptide 1	Mus musculus carboxypeptidase N, polypeptide 1 (Cpn1), mRNA [NM_030703]	NM_030703	NM_030703	NM_030703	NM_030703	Mm.206774	93721	ENSMUST00000026210	TC1580282	GO:0004180(carboxypeptidase activity)|GO:0004181(metallocarboxypeptidase activity)|GO:0005576(extracellular region)|GO:0005615(extracellular space)|GO:0006508(proteolysis)|GO:0008233(peptidase activity)|GO:0008237(metallopeptidase activity)|GO:0008270(zin	chr19:44040784-44040725	mm|19qC3	CTCCACACTAACTGCTTTGAGATCACGCTCGAGCTGAGTTGCGACAAGTTTCCCCGGCAA
10.6	2.92817	1.55	8.1	0.0001	0.00328	66.1	0.0001	1	131	53	21373	0	A_55_P2075996	Cpne1	copine I	Mus musculus copine I (Cpne1), transcript variant 1, mRNA [NM_170588]	NM_170588	NM_170588	NM_170588	NM_170588	Mm.27660	266692	ENSMUST00000109608	TC1609117	GO:0001786(phosphatidylserine binding)|GO:0005575(cellular_component)|GO:0008150(biological_process)	chr2:155897766-155897707	mm|2qH1	CCTTCTCAGTAACCTGTTCACAAACTGTATGTTAGAGCTTTTATTTTGTTCTTGACATGT
9.5	2.63902	1.4	7.9	0.0002	0.00363	61.9	0.0002	1	71	107	11587	0	A_55_P1984561	Cpne2	copine II	Mus musculus copine II (Cpne2), mRNA [NM_153507]	NM_153507	NM_153507	NM_153507	NM_153507	Mm.291815	234577	ENSMUST00000109537	TC1583256	GO:0003674(molecular_function)|GO:0005575(cellular_component)|GO:0008150(biological_process)	chr8:97094199-97094258	mm|8qC5	CCACCCTCCTGCCACTCTAAGTATTGAATGTACTTTGTATAATTTTAGTGGAATTATTGT
11.2	2.67586	1.42	9.4	0.0001	0.00219	87.5	0.0001	1	34	118	5530	0	A_55_P2033650	Cpt2	carnitine palmitoyltransferase 2	Mus musculus carnitine palmitoyltransferase 2 (Cpt2), nuclear gene encoding mitochondrial protein, mRNA [NM_009949]	NM_009949	NM_009949	NM_009949	NM_009949	Mm.307620	12896	ENSMUST00000106721	TC1667562	GO:0004095(carnitine O-palmitoyltransferase activity)|GO:0005739(mitochondrion)|GO:0005743(mitochondrial inner membrane)|GO:0006629(lipid metabolic process)|GO:0006631(fatty acid metabolic process)|GO:0006810(transport)|GO:0008415(acyltransferase activity	chr4:107576650-107576591	mm|4qC7	GGGTTGGAAAGCTAACTCAGCTGTATTTATTGTTTAAATAGAAATAAACCCAGTGTTGCT
15.8	2.69447	1.43	10.8	0	0.00149	115.6	0	1	336	56	54996	0	A_55_P2059432	Crabp2	cellular retinoic acid binding protein II	Mus musculus cellular retinoic acid binding protein II (Crabp2), mRNA [NM_007759]	NM_007759	NM_007759	NM_007759	NM_007759	Mm.4757	12904	ENSMUST00000005019	TC1577271	GO:0001972(retinoic acid binding)|GO:0005215(transporter activity)|GO:0005488(binding)|GO:0005634(nucleus)|GO:0005737(cytoplasm)|GO:0006810(transport)|GO:0008289(lipid binding)|GO:0016918(retinal binding)|GO:0019841(retinol binding)|GO:0030332(cyclin bind	chr3:87757207-87757266	mm|3qF1	CTGTCTCTCTGGCCTCTACTCCTTATCCTTGTAGTCTGTGTGATTTAGAATATTTATTGG
9.7	2.56685	1.36	4.9	0.0023	0.01727	23.9	0.0023	1	356	76	58296	0	A_51_P328089	Crb3	crumbs homolog 3 (Drosophila)	Mus musculus crumbs homolog 3 (Drosophila) (Crb3), mRNA [NM_177638]	NM_177638	NM_177638	NM_177638	NM_177638	Mm.391027	224912	ENSMUST00000097299	TC1581116	GO:0005515(protein binding)|GO:0005886(plasma membrane)|GO:0005923(tight junction)|GO:0016020(membrane)|GO:0016021(integral to membrane)|GO:0016324(apical plasma membrane)|GO:0030054(cell junction)|GO:0045198(establishment of epithelial cell apical/basal	chr17:57205264-57205323	mm|17qD	GACTGCTCACTTTTTATATATTTATATGAAATTGATAGGGACAATAAAGGTTTTTTGTTT
7.9	2.56685	1.36	7.8	0.0002	0.00372	60.8	0.0002	1	189	67	30899	0	A_52_P517730	Creb1	cAMP responsive element binding protein 1	Mus musculus cAMP responsive element binding protein 1 (Creb1), transcript variant B, mRNA [NM_009952]	NM_009952	NM_009952	NM_009952	NM_009952	Mm.466618	12912	ENSMUST00000027097	TC1581892	GO:0000785(chromatin)|GO:0003677(DNA binding)|GO:0003690(double-stranded DNA binding)|GO:0003700(transcription factor activity)|GO:0003704(specific RNA polymerase II transcription factor activity)|GO:0003705(RNA polymerase II transcription factor activity	chr1:64644633-64644692	mm|1qC2	TTCATTCAGTTCTGTGTGTTCAGCAGTTTGAATACATTAACAGAAGTAACCAACTGAATG
7.5	13.3614	3.74	10.9	0	0.00145	118.5	0	1	229	71	37463	0	A_55_P2174987	Creb3l3	cAMP responsive element binding protein 3-like 3	Mus musculus cAMP responsive element binding protein 3-like 3 (Creb3l3), mRNA [NM_145365]	NM_145365	NM_145365	NM_145365	NM_145365	Mm.294693	208677	ENSMUST00000048384	TC1579926	GO:0003677(DNA binding)|GO:0003700(transcription factor activity)|GO:0005634(nucleus)|GO:0005783(endoplasmic reticulum)|GO:0006350(transcription)|GO:0006355(regulation of transcription, DNA-dependent)|GO:0006986(response to unfolded protein)|GO:0016020(me	chr10:80547139-80547080	mm|10qC1	TTAAAGGTGTGAGCACCACCTCCTTTTCTAAGACTTTGTGACCTTCAATAAAGTATTTTG
12.7	2.53151	1.34	15.1	0	0.0007	228.6	0	1	13	39	2007	0	A_51_P122246	Creld2	cysteine-rich with EGF-like domains 2	Mus musculus cysteine-rich with EGF-like domains 2 (Creld2), mRNA [NM_029720]	NM_029720	NM_029720	NM_029720	NM_029720	Mm.292567	76737	ENSMUST00000024042	TC1576964	GO:0003674(molecular_function)|GO:0005509(calcium ion binding)|GO:0005575(cellular_component)|GO:0005576(extracellular region)|GO:0005783(endoplasmic reticulum)|GO:0008150(biological_process)	chr15:88656997-88657056	mm|15qE3	ACAGCTGATGCTCACTTGGCCCTTTCAAAAGCTGCATTTCTTGGTGGTTCTTACACAGAT
9	6.19026	2.63	9.7	0	0.002	93.9	0	1	311	101	50941	0	A_55_P2004016	Crispld2	cysteine-rich secretory protein LCCL domain containing 2	Mus musculus cysteine-rich secretory protein LCCL domain containing 2 (Crispld2), mRNA [NM_030209]	NM_030209	NM_030209	NM_030209	NM_030209	Mm.264680	78892	ENSMUST00000034282	TC1574954	GO:0005539(glycosaminoglycan binding)|GO:0005576(extracellular region)|GO:0008201(heparin binding)|GO:0030198(extracellular matrix organization)|GO:0031012(extracellular matrix)	chr8:122575417-122575476	mm|8qE1	CGGTGAGTGCTAGCCAAACACAAACAGGGTTGCGTGCTCCAGCCAAATATTTCTTAGACC
10.3	3.22657	1.69	5.6	0.0011	0.01076	31.8	0.0011	1	47	3	7547	0	A_51_P489153	Crot	carnitine O-octanoyltransferase	Mus musculus carnitine O-octanoyltransferase (Crot), mRNA [NM_023733]	NM_023733	NM_023733	NM_023733	NM_023733	Mm.28197	74114	ENSMUST00000003720	TC1575480	GO:0005625(soluble fraction)|GO:0005739(mitochondrion)|GO:0005777(peroxisome)|GO:0006629(lipid metabolic process)|GO:0006631(fatty acid metabolic process)|GO:0006810(transport)|GO:0008415(acyltransferase activity)|GO:0008458(carnitine O-octanoyltransferas	chr5:8966489-8966430	mm|5qA1	ACTTTCTAATTGCCAGAGGGATAAAGCACACGGTTAGAAGCTAATTTCTCTGACATCAGT
10.2	2.42839	1.28	6.6	0.0004	0.00624	44.1	0.0004	1	35	134	5710	0	A_51_P248705	Cse1l	chromosome segregation 1-like (S. cerevisiae)	Mus musculus chromosome segregation 1-like (S. cerevisiae) (Cse1l), mRNA [NM_023565]	NM_023565	NM_023565	NM_023565	NM_023565	Mm.22417	110750	ENSMUST00000002790	TC1575470	GO:0005488(binding)|GO:0005634(nucleus)|GO:0005737(cytoplasm)|GO:0006810(transport)|GO:0006886(intracellular protein transport)|GO:0008262(importin-alpha export receptor activity)|GO:0008283(cell proliferation)|GO:0008565(protein transporter activity)|GO:	chr2:166769881-166769940	mm|2qH3	CCTTTGTTACAATCTCTCATTGGCCTGTTTGAATTACCTGAAGATGACAGCATTCCTGAT
7.2	3.53081	1.82	9.4	0.0001	0.00218	87.7	0.0001	1	233	107	38155	0	A_55_P2169669	Csf1	colony stimulating factor 1 (macrophage)	Mus musculus colony stimulating factor 1 (macrophage) (Csf1), transcript variant 3, mRNA [NM_001113530]	NM_001113530	NM_001113530	NM_001113530	NM_001113530	Mm.795	12977		NP059274	GO:0001503(ossification)|GO:0001954(positive regulation of cell-matrix adhesion)|GO:0003006(reproductive developmental process)|GO:0005125(cytokine activity)|GO:0005157(macrophage colony stimulating factor receptor binding)|GO:0005515(protein binding)|GO:	chr3:107549465-107549406	mm|3qF2.3	CAGCTGCATCATATATTGTCATATGTTGAGCTTGTAGTCTATTAAAAACCCCAGTTCTAT
8.1	3.70635	1.89	12	0	0.00115	142.9	0	1	90	138	14734	0	A_52_P52618	Csf2rb	colony stimulating factor 2 receptor, beta, low-affinity (granulocyte-macrophage)	Mus musculus colony stimulating factor 2 receptor, beta, low-affinity (granulocyte-macrophage) (Csf2rb), mRNA [NM_007780]	NM_007780	NM_007780	NM_007780	NM_007780	Mm.235324	12983			GO:0004872(receptor activity)|GO:0004896(cytokine receptor activity)|GO:0005515(protein binding)|GO:0016020(membrane)|GO:0016021(integral to membrane)|GO:0019221(cytokine-mediated signaling pathway)	chr15:78181168-78181227	mm|15qE1	TCACTCACATGATGGCAGACATAGAATGTGGCAGATCAAATGTCCCTTGGTCTCTGTTCA
8.2	2.80889	1.49	11.5	0	0.00128	132.3	0	1	127	9	20673	0	A_51_P146753	Csf2rb2	colony stimulating factor 2 receptor, beta 2, low-affinity (granulocyte-macrophage)	Mus musculus colony stimulating factor 2 receptor, beta 2, low-affinity (granulocyte-macrophage) (Csf2rb2), mRNA [NM_007781]	NM_007781	NM_007781	NM_007781	NM_007781	Mm.1940	12984	ENSMUST00000096356	TC1579984	GO:0004872(receptor activity)|GO:0004896(cytokine receptor activity)|GO:0016020(membrane)|GO:0016021(integral to membrane)|GO:0019221(cytokine-mediated signaling pathway)	chr15:78113185-78113126	mm|15qE1	AACCCTAAGCAGGCAGATCAAGTGTTCCTTGGTCTATGTTCACTGCAGCAAAGAAAACCA
9.1	3.16017	1.66	13.2	0	0.00094	174.9	0	1	22	32	3476	0	A_51_P335419	Csl	citrate synthase like	Mus musculus citrate synthase like (Csl), mRNA [NM_027945]	NM_027945	NM_027945	NM_027945	NM_027945	Mm.280604	71832	ENSMUST00000056085	TC1587164	GO:0005739(mitochondrion)|GO:0016740(transferase activity)	chr10:99220709-99220650	mm|10qD1	TGGTTGGTCAGCTGTACAAGATTGTACCCGATATCCTCTTAGAGCAAGGGAAGGTTAAGA
11.1	3.20428	1.68	7.3	0.0003	0.00463	53	0.0003	1	42	137	6861	0	A_52_P15212	Ctbp2	C-terminal binding protein 2	Mus musculus C-terminal binding protein 2 (Ctbp2), transcript variant 2, mRNA [NM_009980]	NM_009980	NM_009980	NM_009980	NM_009980	Mm.246240	13017	ENSMUST00000033269	TC1588457	GO:0003714(transcription corepressor activity)|GO:0003824(catalytic activity)|GO:0005488(binding)|GO:0005634(nucleus)|GO:0006350(transcription)|GO:0008152(metabolic process)|GO:0016491(oxidoreductase activity)|GO:0016616(oxidoreductase activity, acting on	chr7:140179684-140179625	mm|7qF3	TAGGACGTGATTATTAACGACCAACTTCTGTTATTGTGTGTTAAGTTTTTCATCTGTGCA
11.3	6.10504	2.61	12.7	0	0.00102	160.7	0	1	282	28	46112	0	A_52_P195839	Ctsc	cathepsin C	Mus musculus cathepsin C (Ctsc), mRNA [NM_009982]	NM_009982	NM_009982	NM_009982	NM_009982	Mm.322945	13032	ENSMUST00000032779	TC1573181	GO:0004197(cysteine-type endopeptidase activity)|GO:0005764(lysosome)|GO:0005783(endoplasmic reticulum)|GO:0005794(Golgi apparatus)|GO:0006508(proteolysis)|GO:0008233(peptidase activity)|GO:0008234(cysteine-type peptidase activity)|GO:0010033(response to	chr7:95458436-95458495	mm|7qE1	CGGGTCTTTATCACTCACAGAGTGATTTAGTCACATGCTGAAGACTTTTTCAGAGCAATA
9.5	3.73213	1.9	5.2	0.0017	0.01379	27.3	0.0017	1	293	164	48052	0	A_55_P2024888	Ctss	cathepsin S	Mus musculus cathepsin S (Ctss), mRNA [NM_021281]	NM_021281	NM_021281	NM_021281	NM_021281	Mm.3619	13040	ENSMUST00000015667	TC1574527	GO:0004197(cysteine-type endopeptidase activity)|GO:0005764(lysosome)|GO:0006508(proteolysis)|GO:0008233(peptidase activity)|GO:0008234(cysteine-type peptidase activity)|GO:0016020(membrane)|GO:0016787(hydrolase activity)	chr3:95360245-95360304	mm|3qF2.1	CCTGTTGTCTAGTGTTTTCTAATAACCATTTGTAACATGATAGCCCCAAAGTGCTTAATA
7.2	2.04202	1.03	6.7	0.0004	0.00605	44.8	0.0004	1	340	42	55638	0	A_55_P2021981	Ctsw	cathepsin W	Mus musculus cathepsin W (Ctsw), mRNA [NM_009985]	NM_009985	NM_009985	NM_009985	NM_009985	Mm.113590	13041	ENSMUST00000025844	TC1582330	GO:0004197(cysteine-type endopeptidase activity)|GO:0006508(proteolysis)|GO:0008233(peptidase activity)|GO:0008234(cysteine-type peptidase activity)|GO:0016787(hydrolase activity)	chr19:5465374-5465315	mm|19qA	AGTAAAGAAGGCACGGACCTCTTGTCCTCCCTGAAGGCAGCAGCCACTCTTCTGCTTCTC
9.5	2.37841	1.25	8.4	0.0001	0.00295	70.5	0.0001	1	20	54	3170	0	A_51_P256202	Ctsz	cathepsin Z	Mus musculus cathepsin Z (Ctsz), mRNA [NM_022325]	NM_022325	NM_022325	NM_022325	NM_022325	Mm.156919	64138	ENSMUST00000016400	TC1573931	GO:0004197(cysteine-type endopeptidase activity)|GO:0005764(lysosome)|GO:0006508(proteolysis)|GO:0008233(peptidase activity)|GO:0008234(cysteine-type peptidase activity)|GO:0016787(hydrolase activity)|GO:0060441(branching involved in lung morphogenesis)	chr2:174253287-174253228	mm|2qH4	ACAGTGCTTGTGGACATGAGGACCAGAGTGTGGACTGCATCCCGAGAGGAGACGGTAAAG
10	2.41162	1.27	6.6	0.0004	0.00621	44.2	0.0004	1	110	100	17976	0	A_55_P1981780	Cul4b	cullin 4B	Mus musculus cullin 4B (Cul4b), transcript variant 2, mRNA [NM_001110142]	NM_001110142	NM_001110142	NM_001110142	NM_001110142	Mm.327675	72584	ENSMUST00000050083	TC1574053	GO:0003674(molecular_function)|GO:0005575(cellular_component)|GO:0008150(biological_process)	chrX:35886571-35886512	mm|XqA3.3	TTAAGAAAGTACCTGGGTCTTCATGATTCCTTTTGGAACTGGGGAAGAGATCCCTATGGC
6.1	2.92817	1.55	4.8	0.0027	0.01886	22.7	0.0027	1	377	147	61811	0	A_55_P2007964	Cx3cr1	chemokine (C-X3-C) receptor 1	Mus musculus chemokine (C-X3-C) receptor 1 (Cx3cr1), mRNA [NM_009987]	NM_009987	NM_009987	NM_009987	NM_009987	Mm.44065	13051	ENSMUST00000064165	TC1715571	GO:0002282(microglial cell activation during immune response)|GO:0004871(signal transducer activity)|GO:0004872(receptor activity)|GO:0004896(cytokine receptor activity)|GO:0004930(G-protein coupled receptor activity)|GO:0004950(chemokine receptor activit	chr9:119957870-119957811	mm|9qF4	CGTGCCTAGAGTGTGTCTATCCCACTTGTAATTCTGTCAATAAACATTGGTTTCCTTCCA
7	4.75683	2.25	6.3	0.0006	0.00733	39.8	0.0006	1	289	96	47328	0	A_51_P363187	Cxcl1	chemokine (C-X-C motif) ligand 1	Mus musculus chemokine (C-X-C motif) ligand 1 (Cxcl1), mRNA [NM_008176]	NM_008176	NM_008176	NM_008176	NM_008176	Mm.21013	14825	ENSMUST00000031327	TC1585292	GO:0005125(cytokine activity)|GO:0005576(extracellular region)|GO:0005615(extracellular space)|GO:0006954(inflammatory response)|GO:0006955(immune response)|GO:0008009(chemokine activity)|GO:0008083(growth factor activity)|GO:0030593(neutrophil chemotaxis	chr5:91321845-91321904	mm|5qE1	AGAAGTGCAGAGAGATAGAGTTTAGTATTATGTTTTGTATGTATTAGGGTGAGGACATGT
6.1	4.75683	2.25	11.5	0	0.00128	131.8	0	1	145	146	23762	0	A_55_P1990032	Cxcl5	chemokine (C-X-C motif) ligand 5	Mus musculus chemokine (C-X-C motif) ligand 5 (Cxcl5), mRNA [NM_009141]	NM_009141	NM_009141	NM_009141	NM_009141	Mm.4660	20311	ENSMUST00000031318	TC1585034	GO:0001816(cytokine production)|GO:0005125(cytokine activity)|GO:0005576(extracellular region)|GO:0005615(extracellular space)|GO:0006935(chemotaxis)|GO:0006954(inflammatory response)|GO:0006955(immune response)|GO:0008009(chemokine activity)	chr5:91190490-91190549	mm|5qE1	GCTGAGATATTTAGATGTCTGTAGTGTGTCTTTTAAAGAGTGTGCTTTGTTATAAGGAGA
8.7	11.8762	3.57	13.9	0	0.00082	194.1	0	1	288	29	47097	0	A_51_P234788	Cxxc5	CXXC finger 5	Mus musculus CXXC finger 5 (Cxxc5), mRNA [NM_133687]	NM_133687	NM_133687	NM_133687	NM_133687	Mm.94560	67393	ENSMUST00000060722	TC1576003	GO:0003674(molecular_function)|GO:0003677(DNA binding)|GO:0005575(cellular_component)|GO:0005634(nucleus)|GO:0005737(cytoplasm)|GO:0008150(biological_process)|GO:0008270(zinc ion binding)|GO:0046872(metal ion binding)	chr18:36021053-36021112	mm|18qB2	TGGAGAGATGAAAATTCTATTCATTTGTTGATCCACTGAGATCTGGAGAGCCCACATCTC
11.1	2.80889	1.49	12	0	0.00115	144.2	0	1	211	83	34523	0	A_51_P103509	Cyb561d2	cytochrome b-561 domain containing 2	Mus musculus cytochrome b-561 domain containing 2 (Cyb561d2), mRNA [NM_019720]	NM_019720	NM_019720	NM_019720	NM_019720	Mm.24833	56368	ENSMUST00000041459	TC1580538	GO:0003674(molecular_function)|GO:0005575(cellular_component)|GO:0006810(transport)|GO:0008150(biological_process)|GO:0016020(membrane)|GO:0016021(integral to membrane)|GO:0022900(electron transport chain)|GO:0046872(metal ion binding)	chr9:107442126-107442067	mm|9qF1	GGTCTGGGGACATTTCAGGGACTAGGGCACTCAGGGGTAGATCTCCTCACACTAGAGTGT
8.6	4.16986	2.06	8.8	0.0001	0.00256	77.7	0.0001	1	108	164	17712	0	A_51_P336827	Cyb5b	cytochrome b5 type B	Mus musculus cytochrome b5 type B (Cyb5b), nuclear gene encoding mitochondrial protein, mRNA [NM_025558]	NM_025558	NM_025558	NM_025558	NM_025558	Mm.20242	66427	ENSMUST00000034400	TC1715206	GO:0005739(mitochondrion)|GO:0005741(mitochondrial outer membrane)|GO:0005743(mitochondrial inner membrane)|GO:0005792(microsome)|GO:0006810(transport)|GO:0008047(enzyme activator activity)|GO:0008150(biological_process)|GO:0016020(membrane)|GO:0016021(in	chr8:109707512-109707571	mm|8qD3	GCTATTCTTATAGGTTTCTTGTATCGTCACTTCTGGGCTGACAGCAAATCCTCCTGAGGA
10.3	2.42839	1.28	5.6	0.0012	0.01122	30.9	0.0012	1	87	4	14108	0	A_51_P438527	Cyb5r1	cytochrome b5 reductase 1	Mus musculus cytochrome b5 reductase 1 (Cyb5r1), mRNA [NM_028057]	NM_028057	NM_028057	NM_028057	NM_028057	Mm.280230	72017	ENSMUST00000027726	TC1591288	GO:0003674(molecular_function)|GO:0004128(cytochrome-b5 reductase activity)|GO:0005739(mitochondrion)|GO:0006694(steroid biosynthetic process)|GO:0008150(biological_process)|GO:0008610(lipid biosynthetic process)|GO:0016020(membrane)|GO:0016021(integral t	chr1:136308053-136308112	mm|1qE4	TAGATGAGTACAGGTTGAGTGCGCTTATAGACACAGTCCTACAGAAACTGTAGGAAGGGA
11.1	15.455	3.95	13	0	0.00097	168	0	1	129	68	21060	0	A_55_P1979341	Cyba	cytochrome b-245, alpha polypeptide	Mus musculus cytochrome b-245, alpha polypeptide (Cyba), mRNA [NM_007806]	NM_007806	NM_007806	NM_007806	NM_007806	Mm.271671	13057	ENSMUST00000017604	TC1681486	GO:0005515(protein binding)|GO:0005737(cytoplasm)|GO:0005739(mitochondrion)|GO:0005794(Golgi apparatus)|GO:0006801(superoxide metabolic process)|GO:0006810(transport)|GO:0008217(regulation of blood pressure)|GO:0016020(membrane)|GO:0016491(oxidoreductase	chr8:124948785-124948726	mm|8qE1	TCGTGTGACCTTCAGTGGCTGTCTACAGCTCCTGCTTGAGTTTCTGTGGAGTTGTCCCCC
14	2.82843	1.5	11.5	0	0.00128	131.7	0	1	157	26	25610	0	A_51_P295610	Cyc1	cytochrome c-1	Mus musculus cytochrome c-1 (Cyc1), nuclear gene encoding mitochondrial protein, mRNA [NM_025567]	NM_025567	NM_025567	NM_025567	NM_025567	Mm.29196	66445	ENSMUST00000023210	TC1774757	GO:0005506(iron ion binding)|GO:0005739(mitochondrion)|GO:0005743(mitochondrial inner membrane)|GO:0006810(transport)|GO:0009055(electron carrier activity)|GO:0016020(membrane)|GO:0016021(integral to membrane)|GO:0020037(heme binding)|GO:0022900(electron	chr15:76175938-76175997	mm|15qD3	GGATGTCGCCACCTTCCTTCGCTGGGCATCAGAACCAGAGCATGACCATCGAAAACGCAT
6.2	5.65685	2.5	3.6	0.0101	0.04795	13.1	0.0101	1	6	25	845	0	A_55_P2046563	Cym	chymosin	Mus musculus chymosin (Cym), mRNA [NM_001111143]	NM_001111143	NM_001111143	NM_001111143	NM_001111143	Mm.476749	229697	ENSMUST00000029504	TC1649478	GO:0003674(molecular_function)|GO:0004190(aspartic-type endopeptidase activity)|GO:0005575(cellular_component)|GO:0008150(biological_process)|GO:0008233(peptidase activity)|GO:0016787(hydrolase activity)	chr3:107014360-107014301	mm|3qF2.3	TTGGGGATGTTTTCATTCGGGAGTTCTACAGTGTGTTTGACAGAGCCAACAATCGTGTTG
5.8	3.09513	1.63	4.2	0.0051	0.02965	17.5	0.0051	1	28	41	4469	0	A_51_P309733	Cyp11a1	cytochrome P450, family 11, subfamily a, polypeptide 1	Mus musculus cytochrome P450, family 11, subfamily a, polypeptide 1 (Cyp11a1), nuclear gene encoding mitochondrial protein, mRNA [NM_019779]	NM_019779	NM_019779	NM_019779	NM_019779	Mm.302865	13070	ENSMUST00000034874	TC1578831	GO:0004497(monooxygenase activity)|GO:0005506(iron ion binding)|GO:0005739(mitochondrion)|GO:0006629(lipid metabolic process)|GO:0006694(steroid biosynthetic process)|GO:0006700(C21-steroid hormone biosynthetic process)|GO:0007617(mating behavior)|GO:0008	chr9:57874074-57874544	mm|9qB	CATCCTCCTTATCAATCTGCTGGAGAACTTCAGAATTGAAGTTCAAAATCTCCGTGATGT
7.2	3.22657	1.69	8.8	0.0001	0.00253	78.1	0.0001	1	27	79	4343	0	A_51_P370470	Cyp20a1	cytochrome P450, family 20, subfamily A, polypeptide 1	Mus musculus cytochrome P450, family 20, subfamily A, polypeptide 1 (Cyp20a1), mRNA [NM_030013]	NM_030013	NM_030013	NM_030013	NM_030013	Mm.197640	77951	ENSMUST00000060608	TC1583606	GO:0003674(molecular_function)|GO:0004497(monooxygenase activity)|GO:0005506(iron ion binding)|GO:0005575(cellular_component)|GO:0008150(biological_process)|GO:0009055(electron carrier activity)|GO:0016020(membrane)|GO:0016021(integral to membrane)|GO:001	chr1:60444156-60444215	mm|1qC2	TTAGGTAAATGAAGGGAAATGCCCAGTTAGAGTATGTGCTGAGACCTTTTATAAACCCAG
11.7	22.6274	4.5	12.2	0	0.0011	149.7	0	1	15	31	2327	0	A_55_P2116272	Cyp2c38	cytochrome P450, family 2, subfamily c, polypeptide 38	Mus musculus cytochrome P450, family 2, subfamily c, polypeptide 38 (Cyp2c38), mRNA [NM_010002]	NM_010002	NM_010002	NM_010002	NM_010002	Mm.42100	13097	ENSMUST00000035488	TC1590601	GO:0004497(monooxygenase activity)|GO:0005506(iron ion binding)|GO:0005783(endoplasmic reticulum)|GO:0005792(microsome)|GO:0009055(electron carrier activity)|GO:0016020(membrane)|GO:0016491(oxidoreductase activity)|GO:0020037(heme binding)|GO:0046872(meta	chr19:39465474-39465415	mm|19qC3	AATGGATTAATTGCTCTGCCACCCCATTACCAGCTCTGCTTCATTCCTCTCTAAAGAGAT
8.5	3.38698	1.76	7	0.0003	0.00528	48.8	0.0003	1	232	3	37887	0	A_66_P135700	Cyp2d11	cytochrome P450, family 2, subfamily d, polypeptide 11	Mus musculus cytochrome P450, family 2, subfamily d, polypeptide 11 (Cyp2d11), mRNA [NM_001104531]	NM_001104531	NM_001104531	NM_001104531	NM_001104531	Mm.174372	545123	ENSMUST00000089128		GO:0003674(molecular_function)|GO:0004497(monooxygenase activity)|GO:0005506(iron ion binding)|GO:0005575(cellular_component)|GO:0005783(endoplasmic reticulum)|GO:0005792(microsome)|GO:0008150(biological_process)|GO:0009055(electron carrier activity)|GO:0	chr15:82219706-82219647	mm|15qE1	CAGCGCTTTAGCATCTCAGTGCCTGATGGACAGCCCCAGCCCAGCAACTATAGAGTCCAT
10.1	3.31728	1.73	7.2	0.0003	0.00486	51.3	0.0003	1	66	113	10773	0	A_51_P385849	Cyp4f39	cytochrome P450, family 4, subfamily f, polypeptide 39	Mus musculus cytochrome P450, family 4, subfamily f, polypeptide 39 (Cyp4f39), mRNA [NM_177307]	NM_177307	NM_177307	NM_177307	NM_177307	Mm.130900	320997	ENSMUST00000003413	TC1642590	GO:0003674(molecular_function)|GO:0004497(monooxygenase activity)|GO:0005575(cellular_component)|GO:0008150(biological_process)|GO:0016491(oxidoreductase activity)|GO:0046872(metal ion binding)|GO:0055114(oxidation reduction)	chr17:32629616-32629675	mm|17qB1	ACAAGACTCCACCCTTGGGATTTGATTCCACCCTCTGAGGTCGAAATTACGCTTTGAATT
8.3	11.0043	3.46	12.9	0	0.00099	165.8	0	1	62	73	10077	0	A_51_P461429	Cyp7b1	cytochrome P450, family 7, subfamily b, polypeptide 1	Mus musculus cytochrome P450, family 7, subfamily b, polypeptide 1 (Cyp7b1), mRNA [NM_007825]	NM_007825	NM_007825	NM_007825	NM_007825	Mm.316000	13123	ENSMUST00000035625	TC1583577	GO:0004497(monooxygenase activity)|GO:0005506(iron ion binding)|GO:0005783(endoplasmic reticulum)|GO:0005792(microsome)|GO:0006629(lipid metabolic process)|GO:0006699(bile acid biosynthetic process)|GO:0007586(digestion)|GO:0007613(memory)|GO:0007623(circ	chr3:17972345-17972286	mm|3qA1	TTGGTTGAGATCAATCCAGTTGGTTTTGGGTCACAAAACCTGTCATAAAATAAAGCAGTG
7.4	7.67411	2.94	5	0.002	0.01567	25.4	0.002	1	127	80	20744	0	A_55_P2113210	Cyth4	cytohesin 4	Mus musculus cytohesin 4 (Cyth4), mRNA [NM_028195]	NM_028195	NM_028195	NM_028195	NM_028195	Mm.32911	72318	ENSMUST00000043069	TC1620386	GO:0003674(molecular_function)|GO:0005085(guanyl-nucleotide exchange factor activity)|GO:0005086(ARF guanyl-nucleotide exchange factor activity)|GO:0005575(cellular_component)|GO:0005622(intracellular)|GO:0008150(biological_process)|GO:0032012(regulation	chr15:78452390-78452449	mm|15qE1	TCTTTCCTGTTGTAACACTCAGGAGCAAGAATAAAAGCTCATGACGTCGCTCGTAGACTG
7.6	3.13834	1.65	6.8	0.0004	0.00588	45.6	0.0004	1	296	31	48411	0	A_52_P398989	Cytip	cytohesin 1 interacting protein	Mus musculus cytohesin 1 interacting protein (Cytip), mRNA [NM_139200]	NM_139200	NM_139200	NM_139200	NM_139200	Mm.273905	227929	ENSMUST00000028175	TC1572611	GO:0005515(protein binding)|GO:0005737(cytoplasm)|GO:0005768(endosome)|GO:0005938(cell cortex)|GO:0030155(regulation of cell adhesion)	chr2:57985483-57985424	mm|2qC1.1	GACTCTCATTATTTTCGCCCATTTCAATTTTTATTTTCTGCCTGAACATTCATGCCAAGG
10	2.28153	1.19	7.7	0.0002	0.00388	59.1	0.0002	1	306	32	50052	0	A_55_P1996653	D030056L22Rik	RIKEN cDNA D030056L22 gene	Mus musculus RIKEN cDNA D030056L22 gene (D030056L22Rik), mRNA [NM_177640]	NM_177640	NM_177640	NM_177640	NM_177640	Mm.28101	225995	ENSMUST00000055792	TC1577094	GO:0003674(molecular_function)|GO:0005575(cellular_component)|GO:0008150(biological_process)	chr19:18792806-18792865	mm|19qB	GAAGCAATGCCTCTTCATTCCTTTTGTCGGTATCTTGTTATGTTACTTGATTTGTCATTA
10.1	2.2974	1.2	5.4	0.0013	0.01209	29.5	0.0013	1	266	101	43561	0	A_55_P2050857	D11Wsu47e	DNA segment, Chr 11, Wayne State University 47, expressed	Mus musculus DNA segment, Chr 11, Wayne State University 47, expressed (D11Wsu47e), mRNA [NM_177777]	NM_177777	NM_177777	NM_177777	NM_177777	Mm.239566	276852	ENSMUST00000106621	TC1579777	GO:0003674(molecular_function)|GO:0005575(cellular_component)|GO:0008150(biological_process)|GO:0016020(membrane)|GO:0016021(integral to membrane)	chr11:113553756-113553815	mm|11qE2	CTCACGATGCTCTTCGCTGGCTACTTTATCCTGTGCTGTAACTGGAGCTTCAAGCATCTG
11.8	2.08493	1.06	10.8	0	0.00148	116.6	0	1	30	130	4886	0	A_51_P123920	D17Wsu104e	DNA segment, Chr 17, Wayne State University 104, expressed	Mus musculus DNA segment, Chr 17, Wayne State University 104, expressed (D17Wsu104e), mRNA [NM_080837]	NM_080837	NM_080837	NM_080837	NM_080837	Mm.294870	28106	ENSMUST00000019723	TC1713813	GO:0005515(protein binding)|GO:0005576(extracellular region)|GO:0008083(growth factor activity)|GO:0008284(positive regulation of cell proliferation)	chr17:56316053-56315994	mm|17qD	GCAGCTCCACTCAGAAGGATGGGAAAGGATAGAAAAAATAAATAAATAAGTAGCCACCTT
8.1	2.58471	1.37	5.1	0.0018	0.01469	26.4	0.0018	1	248	4	40512	0	A_52_P276343	D19Bwg1357e	DNA segment, Chr 19, Brigham & Women's Genetics 1357 expressed	Mus musculus DNA segment, Chr 19, Brigham & Women's Genetics 1357 expressed (D19Bwg1357e), mRNA [NM_177474]	NM_177474	NM_177474	NM_177474	NM_177474	Mm.261027	52874	ENSMUST00000076219	TC1609229	GO:0003674(molecular_function)|GO:0003723(RNA binding)|GO:0005488(binding)|GO:0005575(cellular_component)|GO:0005634(nucleus)|GO:0008150(biological_process)	chr19:27463631-27463572	mm|19qC1	AACATACCATGACTCGAGTTTTCGTTCTCCGTATAAAGGACCGTTTAGAGAGATGAGAGT
10.1	2.39496	1.26	6.2	0.0007	0.0078	38.2	0.0007	1	329	100	53892	0	A_52_P8903	D230037D09Rik	RIKEN cDNA D230037D09 gene	Mus musculus RIKEN cDNA D230037D09 gene (D230037D09Rik), mRNA [NM_177140]	NM_177140	NM_177140	NM_177140	NM_177140	Mm.86546	320351	ENSMUST00000057416	TC1643281	GO:0003674(molecular_function)|GO:0005575(cellular_component)|GO:0008150(biological_process)|GO:0016020(membrane)|GO:0016021(integral to membrane)	chr12:103983133-103983192	mm|12qE	CCATATGCTTGGCAGTTATCTGCAATCGTCATCAGGCATTTGTCAAGGCTTCTAATCAGA
8.3	2.88786	1.53	5.5	0.0013	0.0117	30.1	0.0013	1	196	153	32133	0	A_55_P2158011	D2Ertd750e	DNA segment, Chr 2, ERATO Doi 750, expressed	Mus musculus DNA segment, Chr 2, ERATO Doi 750, expressed (D2Ertd750e), mRNA [NM_026412]	NM_026412	NM_026412	NM_026412	NM_026412	Mm.252695	51944	ENSMUST00000110842	TC1717276	GO:0005515(protein binding)|GO:0005575(cellular_component)|GO:0005634(nucleus)|GO:0008150(biological_process)	chr2:118659823-118659882	mm|2qE5	TTCACAATAATCCTAGAGGAAATGGAGCAGCTCTTAGAAATGTAGCTCAAGGCAGGTGGC
10.8	3.5801	1.84	7.2	0.0003	0.00483	51.6	0.0003	1	235	72	38448	0	A_51_P172131	D4Bwg0951e	DNA segment, Chr 4, Brigham & Women's Genetics 0951 expressed	Mus musculus DNA segment, Chr 4, Brigham & Women's Genetics 0951 expressed (D4Bwg0951e), mRNA [NM_026821]	NM_026821	NM_026821	NM_026821	NM_026821	Mm.273986	52829	ENSMUST00000055922	TC1578743		chr4:80599822-80599881	mm|4qC3	AGTACTACTGCTTTGGCTAATGATCCACTTTTTTGCATGGGACTGGTGTGCAATTAAACT
6.6	4.85678	2.28	5.9	0.0009	0.00919	34.8	0.0009	1	369	99	60451	0	A_52_P244803	D630033O11Rik	RIKEN cDNA D630033O11 gene	PREDICTED: Mus musculus RIKEN cDNA D630033O11 gene (D630033O11Rik), mRNA [XM_001001707]	XM_001001707	XM_001001707	XM_001001707	XM_001001707	Mm.135745	235302		TC1669611	GO:0003674(molecular_function)|GO:0005575(cellular_component)|GO:0008150(biological_process)	chr9:43088033-43088092	mm|9qA5.1	TGGGACTTGGACCAACATTCAACCTGGGGTGAAGCCTCACAACTGGTAGGCTGAGCTCCT
9.3	2.34567	1.23	7.8	0.0002	0.00377	60.2	0.0002	1	210	103	34379	0	A_51_P329966	D6Wsu163e	DNA segment, Chr 6, Wayne State University 163, expressed	Mus musculus DNA segment, Chr 6, Wayne State University 163, expressed (D6Wsu163e), mRNA [NM_138594]	NM_138594	NM_138594	NM_138594	NM_138594	Mm.44228	28040	ENSMUST00000032497	TC1574507	GO:0003674(molecular_function)|GO:0005575(cellular_component)|GO:0008150(biological_process)	chr6:126925408-126925467	mm|6qF3	CTCAGTCCCTTTATGAAATAATAGCTCTTCTTTCTACTTATATGTCCTATCAGGGAATGA
7.3	2.02792	1.02	4.1	0.0054	0.03063	17.1	0.0054	1	131	75	21395	0	A_51_P493285	Dapk3	death-associated protein kinase 3	Mus musculus death-associated protein kinase 3 (Dapk3), mRNA [NM_007828]	NM_007828	NM_007828	NM_007828	NM_007828	Mm.10294	13144	ENSMUST00000047665	TC1702720	GO:0000166(nucleotide binding)|GO:0004672(protein kinase activity)|GO:0004674(protein serine/threonine kinase activity)|GO:0005515(protein binding)|GO:0005524(ATP binding)|GO:0005634(nucleus)|GO:0005737(cytoplasm)|GO:0006468(protein amino acid phosphoryla	chr10:80652823-80652882	mm|10qC1	CTGCGCGAGATCCGCCACCCCAACATCATAACACTGCATGACGTGTTCGAGAACAAGACA
6.7	4.28709	2.1	8.5	0.0001	0.00282	73	0.0001	1	180	138	29494	0	A_52_P110052	Darc	Duffy blood group, chemokine receptor	Mus musculus Duffy blood group, chemokine receptor (Darc), mRNA [NM_010045]	NM_010045	NM_010045	NM_010045	NM_010045	Mm.6393	13349	ENSMUST00000038227	NP744546	GO:0004871(signal transducer activity)|GO:0004872(receptor activity)|GO:0004930(G-protein coupled receptor activity)|GO:0006954(inflammatory response)|GO:0007165(signal transduction)|GO:0007186(G-protein coupled receptor protein signaling pathway)|GO:0016	chr1:175262341-175262282	mm|1qH3	GTTCATTTTCTGGTGGCCTCATGGGATGGTTCTCATATTTGATGCTTTGGTGAGGTCCAA
8.7	4.08405	2.03	7.7	0.0002	0.00377	60	0.0002	1	352	113	57677	0	A_51_P314907	Dbf4	DBF4 homolog (S. cerevisiae)	Mus musculus DBF4 homolog (S. cerevisiae) (Dbf4), mRNA [NM_013726]	NM_013726	NM_013726	NM_013726	NM_013726	Mm.292470	27214	ENSMUST00000002368	TC1578417	GO:0003676(nucleic acid binding)|GO:0004674(protein serine/threonine kinase activity)|GO:0005634(nucleus)|GO:0006260(DNA replication)|GO:0007049(cell cycle)|GO:0007089(traversing start control point of mitotic cell cycle)|GO:0007090(regulation of S phase	chr5:8397548-8397489	mm|5qA1	ACATGGAGAATTTGCCCTGTGGTAAAATCCAGCGGAAAGTGAGAATGCTATTAGGGCAAC
7.2	7.94474	2.99	25.4	0	0.00028	642.9	0	1	277	45	45309	0	A_55_P1997831	Dbndd1	dysbindin (dystrobrevin binding protein 1) domain containing 1	Mus musculus dysbindin (dystrobrevin binding protein 1) domain containing 1 (Dbndd1), transcript variant 1, mRNA [NM_028146]	NM_028146	NM_028146	NM_028146	NM_028146	Mm.27925	72185	ENSMUST00000074879	TC1583552	GO:0003674(molecular_function)|GO:0005515(protein binding)|GO:0005575(cellular_component)|GO:0005737(cytoplasm)|GO:0008150(biological_process)	chr8:126029676-126029617	mm|8qE2	TTTCATGTGCACAAAGACAAACACACTGGCTGCTCTGACCACAAATCAAAGACTGTTTTG
9.3	2.32947	1.22	6.5	0.0005	0.00682	41.6	0.0005	1	341	56	55816	0	A_52_P158710	Dcbld1	discoidin, CUB and LCCL domain containing 1	Mus musculus discoidin, CUB and LCCL domain containing 1 (Dcbld1), mRNA [NM_025705]	NM_025705	NM_025705	NM_025705	NM_025705	Mm.62982	66686	ENSMUST00000069004	TC1579426	GO:0016020(membrane)|GO:0016021(integral to membrane)	chr10:52040754-52040813	mm|10qB3	AGAAGCAGAGCTTTTCTAGTGGCGCGCTAGTAACTGTCCTGGTGATGTAAAAAGCAGTTT
7.1	2.12874	1.09	4	0.0062	0.03393	16.1	0.0062	1	200	19	32655	0	A_51_P500718	Dck	deoxycytidine kinase	Mus musculus deoxycytidine kinase (Dck), mRNA [NM_007832]	NM_007832	NM_007832	NM_007832	NM_007832	Mm.298892	13178	ENSMUST00000031311	TC1573041	GO:0000166(nucleotide binding)|GO:0000287(magnesium ion binding)|GO:0004137(deoxycytidine kinase activity)|GO:0005524(ATP binding)|GO:0005634(nucleus)|GO:0005829(cytosol)|GO:0006139(nucleobase, nucleoside, nucleotide and nucleic acid metabolic process)|GO	chr5:89211802-89211861	mm|5qE1	TGTTACAATTTTGTTGAACTAGGAAATAAAATTAACAAATACCAGGAGGCTCAAAGCCCC
9.2	2.2974	1.2	5.5	0.0012	0.01138	30.7	0.0012	1	296	39	48419	0	A_51_P384609	Ddx10	DEAD (Asp-Glu-Ala-Asp) box polypeptide 10	Mus musculus DEAD (Asp-Glu-Ala-Asp) box polypeptide 10 (Ddx10), mRNA [NM_029936]	NM_029936	NM_029936	NM_029936	NM_029936	Mm.133560	77591	ENSMUST00000065630	TC1576468	GO:0000166(nucleotide binding)|GO:0003674(molecular_function)|GO:0003676(nucleic acid binding)|GO:0003723(RNA binding)|GO:0004386(helicase activity)|GO:0005524(ATP binding)|GO:0005575(cellular_component)|GO:0008026(ATP-dependent helicase activity)|GO:0008	chr9:52907126-52907067	mm|9qA5.3	AAACAGCTTTGGAAAACAGTTTTGAGTTTTGAAACATCAAGGAACGTACTCAGAATAAGG
6.6	2.08493	1.06	5.9	0.0008	0.00897	35.3	0.0008	1	273	114	44722	0	A_52_P432904	Ddx11	DEAD/H (Asp-Glu-Ala-Asp/His) box polypeptide 11 (CHL1-like helicase homolog, S. cerevisiae)	Mus musculus DEAD/H (Asp-Glu-Ala-Asp/His) box polypeptide 11 (CHL1-like helicase homolog, S. cerevisiae) (Ddx11), mRNA [NM_001003919]	NM_001003919	NM_001003919	NM_001003919	NM_001003919	Mm.259605	320209	ENSMUST00000038387	TC1610307	GO:0000166(nucleotide binding)|GO:0003674(molecular_function)|GO:0003676(nucleic acid binding)|GO:0003677(DNA binding)|GO:0003723(RNA binding)|GO:0004003(ATP-dependent DNA helicase activity)|GO:0004386(helicase activity)|GO:0005524(ATP binding)|GO:0005575	chr17:66500580-66500639	mm|17qE1.1	CTAGGACATACATAATATTGAAAGAGCTGACATGAATTTTGACTTTTGTGAAGGACCATC
10.6	2.15846	1.11	5.2	0.0017	0.01397	27.1	0.0017	1	6	143	963	0	A_55_P2002702	Ddx18	DEAD (Asp-Glu-Ala-Asp) box polypeptide 18	Mus musculus DEAD (Asp-Glu-Ala-Asp) box polypeptide 18 (Ddx18), mRNA [NM_025860]	NM_025860	NM_025860	NM_025860	NM_025860	Mm.44219	66942	ENSMUST00000001724	TC1572571	GO:0000166(nucleotide binding)|GO:0003674(molecular_function)|GO:0003676(nucleic acid binding)|GO:0003723(RNA binding)|GO:0004386(helicase activity)|GO:0005524(ATP binding)|GO:0005575(cellular_component)|GO:0008026(ATP-dependent helicase activity)|GO:0008	chr1:123450529-123450470	mm|1qE2.3	CCTCCCCAGTACCCTTTAAAAAGAAACTTTATCACCTTTAGGATCTTTTAGTCTTTACTA
10.4	2.02792	1.02	7.8	0.0002	0.00376	60.3	0.0002	1	27	41	4305	0	A_51_P127756	Ddx20	DEAD (Asp-Glu-Ala-Asp) box polypeptide 20	Mus musculus DEAD (Asp-Glu-Ala-Asp) box polypeptide 20 (Ddx20), mRNA [NM_017397]	NM_017397	NM_017397	NM_017397	NM_017397	Mm.272826	53975	ENSMUST00000090680	TC1577392	GO:0000122(negative regulation of transcription from RNA polymerase II promoter)|GO:0000166(nucleotide binding)|GO:0003676(nucleic acid binding)|GO:0003677(DNA binding)|GO:0004386(helicase activity)|GO:0005515(protein binding)|GO:0005524(ATP binding)|GO:0	chr3:105481448-105481389	mm|3qF2.2	CTAGTGACTGTCAACGGATAATTGGATATGCATTCTTCACCTAGAACAAGTGGGGTTTGG
11.3	4.28709	2.1	14.8	0	0.00072	219.4	0	1	135	45	22021	0	A_55_P2161545	Ddx21	DEAD (Asp-Glu-Ala-Asp) box polypeptide 21	Mus musculus DEAD (Asp-Glu-Ala-Asp) box polypeptide 21 (Ddx21), mRNA [NM_019553]	NM_019553	NM_019553	NM_019553	NM_019553	Mm.413275	56200	ENSMUST00000045866	TC1625469	GO:0000166(nucleotide binding)|GO:0003676(nucleic acid binding)|GO:0003723(RNA binding)|GO:0003724(RNA helicase activity)|GO:0004386(helicase activity)|GO:0005524(ATP binding)|GO:0005634(nucleus)|GO:0005730(nucleolus)|GO:0008026(ATP-dependent helicase act	chr10:62044921-62044862	mm|10qB4	TTGCATCGTTTTCCAACATACTTTTAGATTTACAAAGTAAAACCAACCATGGATCTGCCT
8.5	3.36359	1.75	14	0	0.00082	196	0	1	195	3	31819	0	A_55_P2013986	Ddx31	DEAD/H (Asp-Glu-Ala-Asp/His) box polypeptide 31	Mus musculus DEAD/H (Asp-Glu-Ala-Asp/His) box polypeptide 31 (Ddx31), mRNA [NM_001033294]	NM_001033294	NM_001033294	NM_001033294	NM_001033294	Mm.44179	227674	ENSMUST00000028147	TC1579590	GO:0000166(nucleotide binding)|GO:0003674(molecular_function)|GO:0004386(helicase activity)|GO:0005524(ATP binding)|GO:0005575(cellular_component)|GO:0008150(biological_process)|GO:0016787(hydrolase activity)	chr2:28761031-28761090	mm|2qA3	GGTTTGAAAGAGGACCCCTGGAGCGTATCGATTTCTCAATAAATGTAAGACTTGGACACT
13	3.34035	1.74	11.8	0	0.00119	140.4	0	1	367	147	60171	0	A_55_P2060567	Ddx39	DEAD (Asp-Glu-Ala-Asp) box polypeptide 39	Mus musculus DEAD (Asp-Glu-Ala-Asp) box polypeptide 39 (Ddx39), mRNA [NM_197982]	NM_197982	NM_197982	NM_197982	NM_197982	Mm.28222	68278	ENSMUST00000109810	TC1573120	GO:0000166(nucleotide binding)|GO:0003674(molecular_function)|GO:0003676(nucleic acid binding)|GO:0004386(helicase activity)|GO:0005524(ATP binding)|GO:0005575(cellular_component)|GO:0005634(nucleus)|GO:0006397(mRNA processing)|GO:0008026(ATP-dependent he	chr8:86247098-86247157	mm|8qC2	CTCTTTCTAGGTGACAAATCGATGTCTCTTTTTATTGTTCCAAAGCTTTAGTGATGTAAG
8.7	2.46229	1.3	4.9	0.0023	0.01712	24.1	0.0023	1	268	128	43916	0	A_51_P345927	Ddx41	DEAD (Asp-Glu-Ala-Asp) box polypeptide 41	Mus musculus DEAD (Asp-Glu-Ala-Asp) box polypeptide 41 (Ddx41), mRNA [NM_134059]	NM_134059	NM_134059	NM_134059	NM_134059	Mm.205045	72935	ENSMUST00000021956	TC1574506	GO:0000166(nucleotide binding)|GO:0003674(molecular_function)|GO:0003676(nucleic acid binding)|GO:0003723(RNA binding)|GO:0004386(helicase activity)|GO:0005524(ATP binding)|GO:0005575(cellular_component)|GO:0005634(nucleus)|GO:0005681(spliceosomal complex	chr13:55632647-55632588	mm|13qB1	TCAGTGCTCATGGACCTCAAAGCCTTGTTGCTGGAGGCCAAGCAGAAGGTACCACCTGGT
9.9	2.51403	1.33	9.4	0.0001	0.00218	87.9	0.0001	1	10	5	1481	0	A_51_P394154	Ddx51	DEAD (Asp-Glu-Ala-Asp) box polypeptide 51	Mus musculus DEAD (Asp-Glu-Ala-Asp) box polypeptide 51 (Ddx51), mRNA [NM_027156]	NM_027156	NM_027156	NM_027156	NM_027156	Mm.5267	69663	ENSMUST00000031478	TC1582139	GO:0000166(nucleotide binding)|GO:0003674(molecular_function)|GO:0003676(nucleic acid binding)|GO:0003723(RNA binding)|GO:0004386(helicase activity)|GO:0005524(ATP binding)|GO:0005575(cellular_component)|GO:0005634(nucleus)|GO:0006364(rRNA processing)|GO:	chr5:111086874-111086933	mm|5qF	ACTGGACTGTGGTGATCAAAGTGCTTATACGTTAGCGTCTCCTGTCTACAGAGAAGCTAT
6.2	2.67586	1.42	8.8	0.0001	0.0026	77	0.0001	1	356	95	58315	0	A_55_P2004208	Defa-rs2	defensin, alpha, related sequence 2	Mus musculus defensin, alpha, related sequence 2 (Defa-rs2), mRNA [NM_007847]	NM_007847	NM_007847	NM_007847	NM_007847	Mm.422993	13222			GO:0005576(extracellular region)|GO:0005615(extracellular space)|GO:0006952(defense response)			TGTCAAGACCCTTGTTCTTAGCCTTGATTGCTCTTGCTTCTCCAATAAACTCCTTGCAGA
8.2	13.3614	3.74	15.1	0	0.0007	227	0	1	358	53	58601	0	A_66_P116206	Defb3	defensin beta 3	Mus musculus defensin beta 3 (Defb3), mRNA [NM_013756]	NM_013756	NM_013756	NM_013756	NM_013756	Mm.103651	27358		TC1592077	GO:0005576(extracellular region)|GO:0006952(defense response)|GO:0042742(defense response to bacterium)	chr8:19295274-19295333	mm|8qA1.3	GAAGATGGACAAATCTTAAACCAAATTAATATTCCTTGATTAAATGCAAACAAGTGCTCC
9	64.8934	6.02	11.7	0	0.00123	137	0	1	82	154	13438	0	A_66_P108636	Defb4	defensin beta 4	Mus musculus defensin beta 4 (Defb4), mRNA [NM_019728]	NM_019728	NM_019728	NM_019728	NM_019728	Mm.45276	56519	ENSMUST00000081017	TC1587115	GO:0005576(extracellular region)|GO:0006952(defense response)|GO:0042742(defense response to bacterium)	chr8:19201282-19201341	mm|8qA1.3	TTAAAGTCAGATGCTGTAAGATAAGATAGATAAAAAGACGAAGAACCAGCAAGATGAATA
8.8	14.3204	3.84	25.4	0	0.00028	647.6	0	1	104	128	17020	0	A_55_P2028949	Defb48-ps	defensin beta 48 pseudogene	Mus musculus defensin beta 48 pseudogene (Defb48-ps), non-coding RNA [NR_002880]	NR_002880	NR_002880	NR_002880	NR_002880	Mm.424927	654455				chr8_random:320301-320242		GGTAATACTCATAAGATTGACAGTTGTGGAGCTCCTTTCCTCAAATGCTGCAAGAGATAA
10.7	15.0324	3.91	8.9	0.0001	0.00246	79.4	0.0001	1	33	145	5393	0	A_51_P122649	Degs2	degenerative spermatocyte homolog 2 (Drosophila), lipid desaturase	Mus musculus degenerative spermatocyte homolog 2 (Drosophila), lipid desaturase (Degs2), transcript variant 1, mRNA [NM_027299]	NM_027299	NM_027299	NM_027299	NM_027299	Mm.207605	70059	ENSMUST00000021691	TC1581592	GO:0000170(sphingosine hydroxylase activity)|GO:0005575(cellular_component)|GO:0005783(endoplasmic reticulum)|GO:0006629(lipid metabolic process)|GO:0006633(fatty acid biosynthetic process)|GO:0006667(sphinganine metabolic process)|GO:0008610(lipid biosyn	chr12:109928560-109928501	mm|12qF1	GATACAGAGTAACCAGGCTTACCTGAACTTTCTGGGTCTTAGCTATGACTGACCAGGTTA
8.7	2.82843	1.5	9.7	0	0.00199	94.1	0	1	129	78	21070	0	A_55_P2085551	Dennd4b	DENN/MADD domain containing 4B	Mus musculus DENN/MADD domain containing 4B (Dennd4b), mRNA [NM_201407]	NM_201407	NM_201407	NM_201407	NM_201407	Mm.30571	229541	ENSMUST00000090888	TC1597235	GO:0003674(molecular_function)|GO:0005575(cellular_component)|GO:0008150(biological_process)	chr3:90084488-90084547	mm|3qF1	CACCTCTCCCATCCATGGCCTTGACCTGTGCAATAAGGATTGTTCTCTGCAAAGTTTTTT
8.1	5.46416	2.45	10.6	0	0.00154	111.9	0	1	225	15	36751	0	A_51_P303749	Depdc1b	DEP domain containing 1B	Mus musculus DEP domain containing 1B (Depdc1b), mRNA [NM_178683]	NM_178683	NM_178683	NM_178683	NM_178683	Mm.32318	218581	ENSMUST00000051594	TC1582514	GO:0003674(molecular_function)|GO:0005096(GTPase activator activity)|GO:0005575(cellular_component)|GO:0005622(intracellular)|GO:0007165(signal transduction)|GO:0008150(biological_process)	chr13:109179573-109179632	mm|13qD2.1	AGGTTGAGCTGGATGAAGTCTTTGGTTCCCTTAGACCTGCAAACCTGAATTCAGTCTGTT
8.1	2.15846	1.11	7.7	0.0002	0.00389	59	0.0002	1	356	141	58361	0	A_55_P1984386	Depdc5	DEP domain containing 5	Mus musculus DEP domain containing 5 (Depdc5), transcript variant 1, mRNA [NM_001025426]	NM_001025426	NM_001025426	NM_001025426	NM_001025426	Mm.101524	277854	ENSMUST00000046788	TC1580946	GO:0003674(molecular_function)|GO:0005575(cellular_component)|GO:0008150(biological_process)	chr5:33334150-33334209	mm|5qB1	CCATTAGGGTCCTTTTCCTTCACCAGCAGTGGGATATTCGGAACAGAACCTCCTGCTTTC
9.5	2.41162	1.27	15.8	0	0.00064	249.6	0	1	15	67	2363	0	A_51_P445841	Depdc6	DEP domain containing 6	Mus musculus DEP domain containing 6 (Depdc6), transcript variant 1, mRNA [NM_145470]	NM_145470	NM_145470	NM_145470	NM_145470	Mm.295397	97998	ENSMUST00000023056	TC1578572	GO:0005515(protein binding)	chr15:55083753-55083812	mm|15qD1	GCCAGGCACATGGATAATTGGGACATTGCAGATCTTTTCTCTGATCATATGCACCTTGTC
11.1	2.18859	1.13	7.6	0.0002	0.00399	58	0.0002	1	44	78	7130	0	A_51_P504522	Derl1	Der1-like domain family, member 1	Mus musculus Der1-like domain family, member 1 (Derl1), mRNA [NM_024207]	NM_024207	NM_024207	NM_024207	NM_024207	Mm.289387	67819	ENSMUST00000022993	TC1674705	GO:0005783(endoplasmic reticulum)|GO:0006810(transport)|GO:0006986(response to unfolded protein)|GO:0015031(protein transport)|GO:0016020(membrane)|GO:0016021(integral to membrane)	chr15:57703156-57703097	mm|15qD1	GTGTTCCTCAAGTTTCATGATTCTCATTCAAGTCCTTACTGCTATGAAGAACAAATATCA
8.3	2.04202	1.03	8.6	0.0001	0.00279	73.6	0.0001	1	306	152	50172	0	A_52_P172563	Dffa	DNA fragmentation factor, alpha subunit	Mus musculus DNA fragmentation factor, alpha subunit (Dffa), transcript variant 1, mRNA [NM_001025296]	NM_001025296	NM_001025296	NM_001025296	NM_001025296	Mm.41433	13347	ENSMUST00000030816	TC1578327	GO:0005515(protein binding)|GO:0005622(intracellular)|GO:0005634(nucleus)|GO:0005737(cytoplasm)|GO:0006309(DNA fragmentation involved in apoptosis)|GO:0006915(apoptosis)|GO:0006917(induction of apoptosis)|GO:0043065(positive regulation of apoptosis)	chr4:148494042-148494101	mm|4qE2	AATATCTGACTCAGTGGTGTAAAGCTGTTACCACTGTGAAACTCCGTTCCATTTTCTAAT
8.2	3.05252	1.61	9.3	0.0001	0.00223	86	0.0001	1	319	84	52236	0	A_55_P2013928	Dhrs13	dehydrogenase/reductase (SDR family) member 13	Mus musculus dehydrogenase/reductase (SDR family) member 13 (Dhrs13), mRNA [NM_183286]	NM_183286	NM_183286	NM_183286	NM_183286	Mm.390342	70451	ENSMUST00000144028	TC1581572	GO:0003824(catalytic activity)|GO:0005488(binding)|GO:0005576(extracellular region)|GO:0008152(metabolic process)|GO:0016491(oxidoreductase activity)|GO:0055114(oxidation reduction)	chr11:77851170-77851229	mm|11qB5	TAGGTAGTGAATTTACCCCCATTTTTATGGAGGCGGAATTGGGAAAGGACTAAGTCAGGG
8.7	2.18859	1.13	8.7	0.0001	0.00263	76.2	0.0001	1	190	26	31022	0	A_66_P117838	Dhx29	DEAH (Asp-Glu-Ala-His) box polypeptide 29	Mus musculus DEAH (Asp-Glu-Ala-His) box polypeptide 29 (Dhx29), mRNA [NM_172594]	NM_172594	NM_172594	NM_172594	NM_172594	Mm.35094	218629	ENSMUST00000038574	TC1689272	GO:0000166(nucleotide binding)|GO:0003674(molecular_function)|GO:0003676(nucleic acid binding)|GO:0003743(translation initiation factor activity)|GO:0004386(helicase activity)|GO:0005524(ATP binding)|GO:0005737(cytoplasm)|GO:0005739(mitochondrion)|GO:0006	chr13:113756813-113759374	mm|13qD2.2	CTTGAAAATCCAAAGATGTCCCTTGAAAATGACAAGATTCTACAGATCATTACAGAATTG
11.3	4.34694	2.12	6.8	0.0004	0.00565	46.9	0.0004	1	255	75	41731	0	A_55_P1957957	Dhx34	DEAH (Asp-Glu-Ala-His) box polypeptide 34	Mus musculus DEAH (Asp-Glu-Ala-His) box polypeptide 34 (Dhx34), mRNA [NM_027883]	NM_027883	NM_027883	NM_027883	NM_027883	Mm.75259	71723	ENSMUST00000094816	TC1579099	GO:0000166(nucleotide binding)|GO:0003674(molecular_function)|GO:0003676(nucleic acid binding)|GO:0003723(RNA binding)|GO:0004386(helicase activity)|GO:0005524(ATP binding)|GO:0005575(cellular_component)|GO:0005622(intracellular)|GO:0008026(ATP-dependent	chr7:16782687-16782628	mm|7qA2	ACCCCAACTGAGGTACTAAGACATCGAAGGCAGCATGTCTGAGCCAGCACTGCTCCTGGA
7.3	11.1579	3.48	5.2	0.0017	0.01417	26.9	0.0017	1	92	101	15025	0	A_51_P208603	Dio2	deiodinase, iodothyronine, type II	Mus musculus deiodinase, iodothyronine, type II (Dio2), mRNA [NM_010050]	NM_010050	NM_010050	NM_010050	NM_010050	Mm.21389	13371	ENSMUST00000082432	TC1636620	GO:0004800(thyroxine 5'-deiodinase activity)|GO:0006590(thyroid hormone generation)|GO:0009409(response to cold)|GO:0016020(membrane)|GO:0016021(integral to membrane)|GO:0016491(oxidoreductase activity)|GO:0042403(thyroid hormone metabolic process)|GO:004	chr12:91963294-91963235	mm|12qD3	AATGATAACTACTGACGAAAGAGCTGTCTGCTCAGTCTGTGGTTGGATGTAGTCACACGA
10.3	2.56685	1.36	7.3	0.0003	0.00455	53.5	0.0003	1	253	20	41348	0	A_55_P2036514	Dis3	DIS3 mitotic control homolog (S. cerevisiae)	Mus musculus DIS3 mitotic control homolog (S. cerevisiae) (Dis3), mRNA [NM_028315]	NM_028315	NM_028315	NM_028315	NM_028315	Mm.163339	72662	ENSMUST00000042471	TC1577931	GO:0000178(exosome (RNase complex))|GO:0003674(molecular_function)|GO:0003723(RNA binding)|GO:0004518(nuclease activity)|GO:0004527(exonuclease activity)|GO:0004540(ribonuclease activity)|GO:0005575(cellular_component)|GO:0005634(nucleus)|GO:0005737(cytop	chr14:99476564-99476505	mm|14qE2.2	CAAAATGGAGAGCATACTTACAGACTCCTGTGCGATAGCTACTTTTAAATACATTTCAAT
7.2	2.08493	1.06	4	0.0063	0.03442	16	0.0063	1	127	88	20752	0	A_52_P377416	Disp1	dispatched homolog 1 (Drosophila)	Mus musculus dispatched homolog 1 (Drosophila) (Disp1), mRNA [NM_026866]	NM_026866	NM_026866	NM_026866	NM_026866	Mm.358721	68897	ENSMUST00000003035	TC1578610	GO:0007224(smoothened signaling pathway)|GO:0007225(patched ligand maturation)|GO:0007275(multicellular organismal development)|GO:0007368(determination of left/right symmetry)|GO:0007389(pattern specification process)|GO:0008158(hedgehog receptor activit	chr1_random:48425-48366		TGAACTCAGAACATTTAAATCATAACGAATCAAACTTTACATTCAGCCATTTACCAGGGG
7.7	2.44528	1.29	10.1	0	0.00179	101.4	0	1	241	14	39374	0	A_55_P2120931	Dleu2	deleted in lymphocytic leukemia, 2	Mus musculus deleted in lymphocytic leukemia, 2 (Dleu2), non-coding RNA [NR_028264]	NR_028264	NR_028264	NR_028264	NR_028264	Mm.32886	668253		TC1599180	GO:0003674(molecular_function)|GO:0005575(cellular_component)|GO:0008150(biological_process)	chr14:62301160-62301101	mm|14qD1	AGCTTTGCTGAAACTGCACAAAAAATCGAGCTGGGGGGTTCCCTGGTCCCCGATGTTGGG
6.8	2.09943	1.07	5.8	0.0009	0.00971	33.7	0.0009	1	373	34	61042	0	A_55_P2050439	Dlgap5	discs, large (Drosophila) homolog-associated protein 5	Mus musculus discs, large (Drosophila) homolog-associated protein 5 (Dlgap5), transcript variant 1, mRNA [NM_144553]	NM_144553	NM_144553	NM_144553	NM_144553	Mm.240543	218977	ENSMUST00000111778	TC1577698	GO:0005634(nucleus)|GO:0005737(cytoplasm)|GO:0005856(cytoskeleton)|GO:0007049(cell cycle)|GO:0007267(cell-cell signaling)	chr14:48015490-48015431	mm|14qC1	GACAAAATAGTGTTTGATGCTGGGTTTTTCAGAATCGAGAGCCCAGTGAAGTCATTCTCA
11.8	3.50642	1.81	11.1	0	0.00138	123.2	0	1	191	135	31295	0	A_55_P2013414	Dmwd	dystrophia myotonica-containing WD repeat motif	Mus musculus dystrophia myotonica-containing WD repeat motif (Dmwd), mRNA [NM_010058]	NM_010058	NM_010058	NM_010058	NM_010058	Mm.2852	13401	ENSMUST00000108478	TC1576241		chr7:19668055-19668114	mm|7qA3	AAATTATGGAAGCCCTGAGGGCCCTCCTTGTTCCCCTGGACCTCTTATTTATACTAAAGT
8.3	2.15846	1.11	7.7	0.0002	0.00384	59.4	0.0002	1	44	127	7179	0	A_51_P398235	Dnajc11	DnaJ (Hsp40) homolog, subfamily C, member 11	Mus musculus DnaJ (Hsp40) homolog, subfamily C, member 11 (Dnajc11), mRNA [NM_172704]	NM_172704	NM_172704	NM_172704	NM_172704	Mm.21353	230935	ENSMUST00000062904	TC1572493	GO:0003674(molecular_function)|GO:0005739(mitochondrion)|GO:0005743(mitochondrial inner membrane)|GO:0008150(biological_process)|GO:0031072(heat shock protein binding)	chr4:151355874-151355933	mm|4qE2	TAAAAGCAGTTCGATTCTGTAATATTTATTTTTCTTTTTGAGGATGTTTCGTTGCCCCGC
8.4	2	1	7.4	0.0002	0.00441	54.6	0.0002	1	171	28	27908	0	A_52_P271	Dnajc18	DnaJ (Hsp40) homolog, subfamily C, member 18	Mus musculus DnaJ (Hsp40) homolog, subfamily C, member 18 (Dnajc18), mRNA [NM_029669]	NM_029669	NM_029669	NM_029669	NM_029669	Mm.108596	76594	ENSMUST00000025208	TC1673610	GO:0003674(molecular_function)|GO:0005575(cellular_component)|GO:0006457(protein folding)|GO:0008150(biological_process)|GO:0016020(membrane)|GO:0016021(integral to membrane)|GO:0031072(heat shock protein binding)|GO:0051082(unfolded protein binding)	chr18:35834762-35834703	mm|18qB2	ACCCTACTCTGGGTGGGGGGTTCTTACCCGTTACAATTGCATTGCAAATCCCATTTTATA
11.4	2.12874	1.09	3.8	0.0076	0.03906	14.8	0.0076	1	14	82	2214	0	A_55_P2028243	Dnajc19	DnaJ (Hsp40) homolog, subfamily C, member 19	Mus musculus DnaJ (Hsp40) homolog, subfamily C, member 19 (Dnajc19), transcript variant 2, mRNA [NM_001026211]	NM_001026211	NM_001026211	NM_001026211	NM_001026211	Mm.274266	67713	ENSMUST00000011029	TC1591274	GO:0003674(molecular_function)|GO:0005739(mitochondrion)|GO:0005743(mitochondrial inner membrane)|GO:0006810(transport)|GO:0008150(biological_process)|GO:0015031(protein transport)|GO:0016020(membrane)|GO:0016021(integral to membrane)|GO:0031072(heat shoc	chr3:33956954-33956895	mm|3qA3	TTCCACTTCCTACGATCAAAACAAAAACCCTTTTACTGTGTGTGTGTGTGTGCACTCGCG
10	2.26577	1.18	7.7	0.0002	0.00383	59.6	0.0002	1	5	31	687	0	A_52_P533198	Dnajc2	DnaJ (Hsp40) homolog, subfamily C, member 2	Mus musculus DnaJ (Hsp40) homolog, subfamily C, member 2 (Dnajc2), mRNA [NM_009584]	NM_009584	NM_009584	NM_009584	NM_009584	Mm.266312	22791	ENSMUST00000115195	TC1755835	GO:0000085(G2 phase of mitotic cell cycle)|GO:0003677(DNA binding)|GO:0005515(protein binding)|GO:0005634(nucleus)|GO:0006260(DNA replication)|GO:0030308(negative regulation of cell growth)|GO:0031072(heat shock protein binding)|GO:0045449(regulation of t	chr5:21272513-21272454	mm|5qA3	CTGAATTAGAAGCTGTTCGGTTGGCTAAGGAGAAAGAAGAGGAAGAAGTTAGACAGCAAG
8.7	2.67586	1.42	6.6	0.0005	0.00646	43.1	0.0005	1	328	123	53751	0	A_55_P1982733	Dnajc5	DnaJ (Hsp40) homolog, subfamily C, member 5	Mus musculus DnaJ (Hsp40) homolog, subfamily C, member 5 (Dnajc5), mRNA [NM_016775]	NM_016775	NM_016775	NM_016775	NM_016775	Mm.140761	13002	ENSMUST00000108796	TC1601850	GO:0006457(protein folding)|GO:0016020(membrane)|GO:0031072(heat shock protein binding)|GO:0043524(negative regulation of neuron apoptosis)|GO:0051082(unfolded protein binding)	chr2:181284236-181284295	mm|2qH4	GTCAATCCTTGATACATGAAGTGCGTAGCATGCAGTATTTAAAGCAGTGTAGCTACGGTC
8.5	2.44528	1.29	4.8	0.0026	0.01861	22.9	0.0026	1	133	26	21674	0	A_55_P2094197	Dnase1l3	deoxyribonuclease 1-like 3	Mus musculus deoxyribonuclease 1-like 3 (Dnase1l3), mRNA [NM_007870]	NM_007870	NM_007870	NM_007870	NM_007870	Mm.476011	13421	ENSMUST00000026315	TC1660264	GO:0003677(DNA binding)|GO:0004518(nuclease activity)|GO:0004519(endonuclease activity)|GO:0004520(endodeoxyribonuclease activity)|GO:0004536(deoxyribonuclease activity)|GO:0005634(nucleus)|GO:0006308(DNA catabolic process)|GO:0006309(DNA fragmentation in	chr14:8797778-8797719	mm|14qA1	CGCCATTCTCAGATCTCTCCACATGTAAACATGCCCCCAATAAATAAATGTAATAAAATT
7.3	2.69447	1.43	5.7	0.001	0.01042	32.4	0.001	1	190	5	31001	0	A_55_P2008874	Dnmt3b	DNA methyltransferase 3B	Mus musculus DNA methyltransferase 3B (Dnmt3b), transcript variant 1, mRNA [NM_001003961]	NM_001003961	NM_001003961	NM_001003961	NM_001003961	Mm.89772	13436	ENSMUST00000109771	NP492330	GO:0000775(chromosome, centromeric region)|GO:0000792(heterochromatin)|GO:0003677(DNA binding)|GO:0003886(DNA (cytosine-5-)-methyltransferase activity)|GO:0005515(protein binding)|GO:0005634(nucleus)|GO:0005720(nuclear heterochromatin)|GO:0005737(cytoplas	chr2:153512991-153513050	mm|2qH1	TCAGGTCCCCAGAACCCCCTAGTTCCTCATGAGAAGCTAGGACCAGAAGCACATCGTTCC
8.5	22.9433	4.52	30.1	0	0.00021	905	0	1	297	118	48662	0	A_51_P496720	Dnmt3l	DNA (cytosine-5-)-methyltransferase 3-like	Mus musculus DNA (cytosine-5-)-methyltransferase 3-like (Dnmt3l), transcript variant 1, mRNA [NM_019448]	NM_019448	NM_019448	NM_019448	NM_019448	Mm.13433	54427	ENSMUST00000123940	TC1584201	GO:0000794(condensed nuclear chromosome)|GO:0001701(in utero embryonic development)|GO:0005515(protein binding)|GO:0005634(nucleus)|GO:0005720(nuclear heterochromatin)|GO:0005737(cytoplasm)|GO:0008047(enzyme activator activity)|GO:0008168(methyltransferas	chr10:77526112-77526171	mm|10qC1	ATGAAAGTCTTTCCTAGAACCAGGGCAGATTTCTTCCTAAGGTCTCTTCCCTCCACAGTT
7.1	2.04202	1.03	3.8	0.0079	0.04017	14.6	0.0079	1	223	25	36433	0	A_51_P446469	Dok2	docking protein 2	Mus musculus docking protein 2 (Dok2), mRNA [NM_010071]	NM_010071	NM_010071	NM_010071	NM_010071	Mm.243323	13449	ENSMUST00000022698	TC1575469	GO:0000165(MAPKKK cascade)|GO:0005066(transmembrane receptor protein tyrosine kinase signaling protein activity)|GO:0005069(transmembrane receptor protein tyrosine kinase docking protein activity)|GO:0005158(insulin receptor binding)|GO:0005575(cellular_c	chr14:71178194-71178253	mm|14qD2	TATAGATGTTTTGTTCCTGGGACAACCCTGGCTTCTGGTTAGCAGCGAGAGTAGCTGTTG
9.1	4.14106	2.05	13.2	0	0.00095	173.8	0	1	5	21	677	0	A_55_P1981739	Donson	downstream neighbor of SON	Mus musculus downstream neighbor of SON (Donson), mRNA [NM_021720]	NM_021720	NM_021720	NM_021720	NM_021720	Mm.328698	60364	ENSMUST00000117159	TC1578290	GO:0003674(molecular_function)|GO:0005575(cellular_component)|GO:0005634(nucleus)|GO:0007275(multicellular organismal development)|GO:0008150(biological_process)	chr16:91679607-91679548	mm|16qC3.3	CCATGTCAACTTACTACTTAGTATGCTTACAGGTAATCTGTGTTTGCATGTGTGTATAAA
10.4	2.04202	1.03	6.8	0.0004	0.00589	45.6	0.0004	1	168	70	27458	0	A_52_P37498	Dpcd	deleted in primary ciliary dyskinesia	Mus musculus deleted in primary ciliary dyskinesia (Dpcd), mRNA [NM_172639]	NM_172639	NM_172639	NM_172639	NM_172639	Mm.21978	226162	ENSMUST00000047057	TC1658023	GO:0003674(molecular_function)|GO:0005575(cellular_component)|GO:0008150(biological_process)	chr19:45646895-45646954	mm|19qC3	CCCATCTTCATGCGCAAGGACACCAAAACAAGTTTCCAGTGGCGGATTCGAAATCTCCCC
6.2	2.05623	1.04	3.8	0.0084	0.04191	14.2	0.0084	1	294	35	48087	0	A_51_P227345	Dpep1	dipeptidase 1 (renal)	Mus musculus dipeptidase 1 (renal) (Dpep1), mRNA [NM_007876]	NM_007876	NM_007876	NM_007876	NM_007876	Mm.20388	13479	ENSMUST00000019422	TC1581812	GO:0005886(plasma membrane)|GO:0006508(proteolysis)|GO:0008233(peptidase activity)|GO:0008235(metalloexopeptidase activity)|GO:0008237(metallopeptidase activity)|GO:0008239(dipeptidyl-peptidase activity)|GO:0016020(membrane)|GO:0016787(hydrolase activity)	chr8:125724996-125725055	mm|8qE1	AGCTCAGGGAAGACTGGACAAGCCCAGAGTTCCTGTTGTCCGTGCAGAACCACACCCTTT
10	2.44528	1.29	8.4	0.0001	0.00298	70.1	0.0001	1	378	36	61864	0	A_51_P440892	Dph2	DPH2 homolog (S. cerevisiae)	Mus musculus DPH2 homolog (S. cerevisiae) (Dph2), mRNA [NM_026344]	NM_026344	NM_026344	NM_026344	NM_026344	Mm.13823	67728	ENSMUST00000030265	NP719890	GO:0005515(protein binding)|GO:0005575(cellular_component)|GO:0008150(biological_process)	chr4:117561578-117561519	mm|4qD2.1	ACATTGACTTAGTTAGACTTGTTTCTTGGGGACAACAAAGACACTGAAATAAACGGAATA
8.8	2.94854	1.56	5.6	0.0011	0.01078	31.7	0.0011	1	356	44	58264	0	A_51_P467110	Dpp4	dipeptidylpeptidase 4	Mus musculus dipeptidylpeptidase 4 (Dpp4), transcript variant 1, mRNA [NM_010074]	NM_010074	NM_010074	NM_010074	NM_010074	Mm.1151	13482	ENSMUST00000047812	TC1576819	GO:0002709(regulation of T cell mediated immunity)|GO:0004177(aminopeptidase activity)|GO:0004252(serine-type endopeptidase activity)|GO:0004872(receptor activity)|GO:0005515(protein binding)|GO:0005518(collagen binding)|GO:0005576(extracellular region)|G	chr2:62170121-62170062	mm|2qC1.3	CAAAGCACTGACTTCTAAGTAAAACCACAGCAGTTGAATAGACTCCAAAGAAATGCAAGG
5.9	2.17347	1.12	6.1	0.0007	0.00825	37	0.0007	1	325	35	53171	0	A_55_P2059730	Dppa2	developmental pluripotency associated 2	Mus musculus developmental pluripotency associated 2 (Dppa2), mRNA [NM_028615]	NM_028615	NM_028615	NM_028615	NM_028615	Mm.27857	73703	ENSMUST00000097175	TC1581389	GO:0003674(molecular_function)|GO:0003676(nucleic acid binding)|GO:0005575(cellular_component)|GO:0005634(nucleus)|GO:0008150(biological_process)	chr16:48317579-48318787	mm|16qB5	TCCTGAATGTGTTCAGAGCAACAAGAAGATCCTAAGAAACTTTAAAATTAGAAGCCGTGC
8	2.09943	1.07	5.1	0.0019	0.01505	26	0.0019	1	124	159	20331	0	A_52_P99807	Dpy19l3	dpy-19-like 3 (C. elegans)	Mus musculus dpy-19-like 3 (C. elegans) (Dpy19l3), mRNA [NM_178704]	NM_178704	NM_178704	NM_178704	NM_178704	Mm.257808	233115	ENSMUST00000051377	TC1578360	GO:0003674(molecular_function)|GO:0005575(cellular_component)|GO:0008150(biological_process)|GO:0016020(membrane)|GO:0016021(integral to membrane)	chr7:36474738-36474679	mm|7qB2	TGGTGTACCTGCTCGGAGTTTTTGATAATTGCTTTTATAATTCATTTCTAATGGTGGGGG
7.8	2.14355	1.1	8.4	0.0001	0.00291	71.1	0.0001	1	144	119	23571	0	A_55_P2101757	Dscc1	defective in sister chromatid cohesion 1 homolog (S. cerevisiae)	Mus musculus defective in sister chromatid cohesion 1 homolog (S. cerevisiae) (Dscc1), mRNA [NM_183089]	NM_183089	NM_183089	NM_183089	NM_183089	Mm.277084	72107	ENSMUST00000110231	TC1584129	GO:0003674(molecular_function)|GO:0003677(DNA binding)|GO:0005575(cellular_component)|GO:0005634(nucleus)|GO:0006260(DNA replication)|GO:0007049(cell cycle)|GO:0008150(biological_process)	chr15:54907768-54907709	mm|15qD1	CGCTCCTCAATGCAAAATGGCATTAAAGTTTATAATTCCAGGAGACTCATTTCTTAAAAG
7.2	3.24901	1.7	4.5	0.0037	0.0236	20	0.0037	1	15	43	2339	0	A_51_P386670	Dse	dermatan sulfate epimerase	Mus musculus dermatan sulfate epimerase (Dse), mRNA [NM_172508]	NM_172508	NM_172508	NM_172508	NM_172508	Mm.34557	212898	ENSMUST00000048010	TC1576024	GO:0016020(membrane)|GO:0016021(integral to membrane)|GO:0016853(isomerase activity)|GO:0047757(chondroitin-glucuronate 5-epimerase activity)	chr10:33871935-33871876	mm|10qB1	TTTACTTGAGCAAATTTAAGAGAAGTTGTTTTCACACACAAAAAGTGGGGGTATGGAAAG
10.4	3.24901	1.7	5.6	0.0011	0.01081	31.7	0.0011	1	17	48	2672	0	A_52_P259402	Dsg3	desmoglein 3	Mus musculus desmoglein 3 (Dsg3), mRNA [NM_030596]	NM_030596	NM_030596	NM_030596	NM_030596	Mm.106811	13512	ENSMUST00000070892	TC1589185	GO:0005509(calcium ion binding)|GO:0005515(protein binding)|GO:0005886(plasma membrane)|GO:0005887(integral to plasma membrane)|GO:0005914(spot adherens junction)|GO:0007155(cell adhesion)|GO:0007156(homophilic cell adhesion)|GO:0016020(membrane)|GO:00160	chr18:20698528-20698587	mm|18qA2	TGACCCTCTACAGCTTGGGAACTACTTGCTCACAGAAACTTACTCAACTTCAGGTTCCTT
10.5	2.12874	1.09	5.6	0.0011	0.01096	31.4	0.0011	1	150	57	24493	0	A_55_P2122648	Dtymk	deoxythymidylate kinase	Mus musculus deoxythymidylate kinase (Dtymk), transcript variant 2, mRNA [NM_023136]	NM_023136	NM_023136	NM_023136	NM_023136	Mm.250332	21915	ENSMUST00000112890	TC1641291	GO:0000166(nucleotide binding)|GO:0004798(thymidylate kinase activity)|GO:0005524(ATP binding)|GO:0006233(dTDP biosynthetic process)|GO:0009165(nucleotide biosynthetic process)|GO:0016301(kinase activity)|GO:0016740(transferase activity)	chr1:95697140-95697081	mm|1qD	CGTCGTATTTGACCATCGTATTTAACCACATCCGGCTTGTTTTGTTTTATTAAAAGGTTT
8.5	5.77572	2.53	15.3	0	0.0007	232.7	0	1	36	126	5866	0	A_55_P2063251	Dusp3	dual specificity phosphatase 3 (vaccinia virus phosphatase VH1-related)	Mus musculus dual specificity phosphatase 3 (vaccinia virus phosphatase VH1-related) (Dusp3), mRNA [NM_028207]	NM_028207	NM_028207	NM_028207	NM_028207	Mm.196295	72349	ENSMUST00000107172	TC1584342	GO:0004721(phosphoprotein phosphatase activity)|GO:0004725(protein tyrosine phosphatase activity)|GO:0005575(cellular_component)|GO:0006470(protein amino acid dephosphorylation)|GO:0008138(protein tyrosine/serine/threonine phosphatase activity)|GO:0016311	chr11:101835583-101835524	mm|11qD	GACATTAAGTTCTGAAGCAGAGTGGAGATAGATTAGTGACTAGATTTCCAAAAAGAAGGA
12	2.44528	1.29	4.8	0.0025	0.01793	23.4	0.0025	1	112	158	18362	0	A_55_P1993836	Dusp7	dual specificity phosphatase 7	Mus musculus dual specificity phosphatase 7 (Dusp7), mRNA [NM_153459]	NM_153459	NM_153459	NM_153459	NM_153459	Mm.275584	235584	ENSMUST00000066312		GO:0004721(phosphoprotein phosphatase activity)|GO:0004725(protein tyrosine phosphatase activity)|GO:0005737(cytoplasm)|GO:0005829(cytosol)|GO:0006470(protein amino acid dephosphorylation)|GO:0008138(protein tyrosine/serine/threonine phosphatase activity)	chr9:106277985-106278044	mm|9qF1	CACACATATATATCCCGAGCCAGCAACGGGACGTTGTTTATATTGCAAATAAATATTATT
6.8	4.92458	2.3	10.8	0	0.00147	117.2	0	1	31	123	5043	0	A_52_P648601	Dusp9	dual specificity phosphatase 9	Mus musculus dual specificity phosphatase 9 (Dusp9), mRNA [NM_029352]	NM_029352	NM_029352	NM_029352	NM_029352	Mm.16479	75590	ENSMUST00000019701	TC1596677	GO:0000188(inactivation of MAPK activity)|GO:0005737(cytoplasm)|GO:0016301(kinase activity)|GO:0017017(MAP kinase tyrosine/serine/threonine phosphatase activity)	chrX:70888467-70888526	mm|XqA7.3	CACTGAGACTCTTTGTGACTGAGGGTGGTCAAACTGCCACCGGAGGAGATAGGGTCTCAG
10.5	2.04202	1.03	9.3	0.0001	0.00223	85.8	0.0001	1	324	96	53068	0	A_51_P203878	Dynll2	dynein light chain LC8-type 2	Mus musculus dynein light chain LC8-type 2 (Dynll2), transcript variant 1, mRNA [NM_026556]	NM_026556	NM_026556	NM_026556	NM_026556	Mm.246436	68097	ENSMUST00000107923	TC1640719	GO:0003774(motor activity)|GO:0003777(microtubule motor activity)|GO:0005515(protein binding)|GO:0005737(cytoplasm)|GO:0005874(microtubule)|GO:0005875(microtubule associated complex)|GO:0007017(microtubule-based process)|GO:0008039(synaptic target recogni	chr11:87795037-87794978	mm|11qC	TATCGTGGGCCGGAATTTTGGCAGCTATGTCACACACGAGACAAAGCACTTCATCTATTT
13.2	3.22657	1.69	7.1	0.0003	0.00493	50.7	0.0003	1	282	89	46173	0	A_55_P2151138	Dynlt1c	dynein light chain Tctex-type 1C	Mus musculus dynein light chain Tctex-type 1C (Dynlt1c), mRNA [NM_001166630]	NM_001166630	NM_001166630	NM_001166630	NM_001166630	Mm.457381	100040563	ENSMUST00000115770	TC1661929	GO:0003674(molecular_function)|GO:0005575(cellular_component)|GO:0008150(biological_process)	chr17:6811806-6811865	mm|17qA1	ATGCAGAAGAACGGTGCTGGGTTACACTCCGCAAGTTCCTGCTTCTGGGACAGCTCCACA
8.7	3.31728	1.73	6.4	0.0005	0.00687	41.5	0.0005	1	365	97	59793	0	A_52_P232580	Dyrk3	dual-specificity tyrosine-(Y)-phosphorylation regulated kinase 3	Mus musculus dual-specificity tyrosine-(Y)-phosphorylation regulated kinase 3 (Dyrk3), mRNA [NM_145508]	NM_145508	NM_145508	NM_145508	NM_145508	Mm.39299	226419	ENSMUST00000016670	TC1580794	GO:0000166(nucleotide binding)|GO:0000287(magnesium ion binding)|GO:0004672(protein kinase activity)|GO:0004674(protein serine/threonine kinase activity)|GO:0004713(protein tyrosine kinase activity)|GO:0005524(ATP binding)|GO:0005575(cellular_component)|G	chr1:133025194-133025135	mm|1qE4	GCAAATGGAAAACGGAATAATTGAAGCCCATTCACTGATGGATATGTTTTTGTTAGACTT
7.1	2.02792	1.02	7.5	0.0002	0.00421	56.3	0.0002	1	124	137	20309	0	A_51_P189051	Dysfip1	dysferlin interacting protein 1	Mus musculus dysferlin interacting protein 1 (Dysfip1), mRNA [NM_026814]	NM_026814	NM_026814	NM_026814	NM_026814	Mm.46477	68701	ENSMUST00000026121	TC1585103	GO:0003674(molecular_function)|GO:0005575(cellular_component)|GO:0008150(biological_process)	chr11:120411418-120411359	mm|11qE2	TGGTTAGGACTTGTGGGGAACGACCCTCTTGCCCCTATACCCATTTCTCTGGCCTGGCTT
11.3	5.20537	2.38	13.7	0	0.00087	187.2	0	1	198	38	32346	0	A_51_P161946	E130012A19Rik	RIKEN cDNA E130012A19 gene	Mus musculus RIKEN cDNA E130012A19 gene (E130012A19Rik), mRNA [NM_175332]	NM_175332	NM_175332	NM_175332	NM_175332	Mm.24506	103551	ENSMUST00000052281	TC1580669	GO:0003674(molecular_function)|GO:0005575(cellular_component)|GO:0008150(biological_process)	chr11:97488899-97488840	mm|11qD	GTTTTGGAGTTTCCCTTTGCCGGAAGGTTGGATGAAGGAAAGAGACCTCCAGCCTCAGCG
11.8	2.53151	1.34	6	0.0007	0.00844	36.6	0.0007	1	81	81	13201	0	A_51_P368009	E2f2	E2F transcription factor 2	Mus musculus E2F transcription factor 2 (E2f2), mRNA [NM_177733]	NM_177733	NM_177733	NM_177733	NM_177733	Mm.307932	242705	ENSMUST00000061721	TC1576866	GO:0003677(DNA binding)|GO:0003700(transcription factor activity)|GO:0005515(protein binding)|GO:0005634(nucleus)|GO:0005667(transcription factor complex)|GO:0006350(transcription)|GO:0006355(regulation of transcription, DNA-dependent)|GO:0006915(apoptosi	chr4:135750562-135750621	mm|4qD3	AACCTTTTGACATATGTGACCTCGTCGTCTCTAGAGTTCACCCTCAGGAACTGCATAGAT
8	3.20428	1.68	6	0.0008	0.00886	35.6	0.0008	1	23	99	3707	0	A_51_P157524	E2f4	E2F transcription factor 4	Mus musculus E2F transcription factor 4 (E2f4), mRNA [NM_148952]	NM_148952	NM_148952	NM_148952	NM_148952	Mm.34554	104394	ENSMUST00000015003	TC1578435	GO:0000083(regulation of transcription involved in G1/S-phase of mitotic cell cycle)|GO:0002064(epithelial cell development)|GO:0003677(DNA binding)|GO:0003700(transcription factor activity)|GO:0005515(protein binding)|GO:0005634(nucleus)|GO:0005667(trans	chr8:107829156-107829215	mm|8qD3	AAGATTTACAGTAACGAATGAATTCCTATATAAAGATTATTTTTATACTTTTTTCAACAA
6.7	2.25012	1.17	4.7	0.0028	0.01953	22.3	0.0028	1	9	9	1321	0	A_52_P109319	E2f5	E2F transcription factor 5	Mus musculus E2F transcription factor 5 (E2f5), mRNA [NM_007892]	NM_007892	NM_007892	NM_007892	NM_007892	Mm.153415	13559	ENSMUST00000029069	TC1578494	GO:0000082(G1/S transition of mitotic cell cycle)|GO:0003677(DNA binding)|GO:0003700(transcription factor activity)|GO:0005515(protein binding)|GO:0005634(nucleus)|GO:0005635(nuclear envelope)|GO:0005667(transcription factor complex)|GO:0005737(cytoplasm)	chr3:14605676-14605735	mm|3qA1	GGAGTTTGTGATCTGTTTGATGTTCAGATACTAAATTATTAGATTCCATGGAAACTTGGG
9.3	13.737	3.78	14	0	0.00082	195.7	0	1	195	146	31962	0	A_55_P2062598	E2f7	E2F transcription factor 7	Mus musculus E2F transcription factor 7 (E2f7), mRNA [NM_178609]	NM_178609	NM_178609	NM_178609	NM_178609	Mm.11747	52679	ENSMUST00000073781	TC1578531	GO:0003677(DNA binding)|GO:0003700(transcription factor activity)|GO:0005634(nucleus)|GO:0005667(transcription factor complex)|GO:0006350(transcription)|GO:0006355(regulation of transcription, DNA-dependent)|GO:0007049(cell cycle)|GO:0008285(negative regu	chr10:110224331-110224390	mm|10qD1	CTACTTGGAACGCTACTACTACGTGTAAACCAATCTTTCCTTTTAGAAAAAATACTAAGC
10.1	4.46915	2.16	5	0.0022	0.0165	24.6	0.0022	1	292	164	47888	0	A_55_P2000833	E2f8	E2F transcription factor 8	Mus musculus E2F transcription factor 8 (E2f8), mRNA [NM_001013368]	NM_001013368	NM_001013368	NM_001013368	NM_001013368	Mm.240566	108961	ENSMUST00000094379	TC1581876	GO:0003677(DNA binding)|GO:0003700(transcription factor activity)|GO:0005634(nucleus)|GO:0005667(transcription factor complex)|GO:0006350(transcription)|GO:0006355(regulation of transcription, DNA-dependent)|GO:0007049(cell cycle)|GO:0008283(cell prolifer	chr7:56121919-56121860	mm|7qB4	TGTTGCAGTCTGTCTTTTTGTAGAGTTTACAACCCTCCTCAATCAAGTCTATGGAAAAAA
10.8	2.54912	1.35	4.6	0.0033	0.022	20.8	0.0033	1	220	125	36041	0	A_51_P419959	Eaf1	ELL associated factor 1	Mus musculus ELL associated factor 1 (Eaf1), mRNA [NM_028932]	NM_028932	NM_028932	NM_028932	NM_028932	Mm.477788	74427	ENSMUST00000022446	TC1667927	GO:0005634(nucleus)|GO:0006350(transcription)|GO:0008134(transcription factor binding)|GO:0016563(transcription activator activity)|GO:0045449(regulation of transcription)|GO:0045944(positive regulation of transcription from RNA polymerase II promoter)	chr14:32322562-32322621	mm|14qB	ATATGTATTAAGAACAGCCAAACTGGATCTTTCCACTTGGCAAGGAACAGAAACTTTTTG
13.7	2.51403	1.33	8.1	0.0001	0.00333	65.7	0.0001	1	10	104	1580	0	A_55_P2090996	Ebna1bp2	EBNA1 binding protein 2	Mus musculus EBNA1 binding protein 2 (Ebna1bp2), mRNA [NM_026932]	NM_026932	NM_026932	NM_026932	NM_026932	Mm.29906	69072	ENSMUST00000030501	TC1572307	GO:0005515(protein binding)|GO:0005634(nucleus)|GO:0005730(nucleolus)|GO:0006364(rRNA processing)|GO:0007059(chromosome segregation)|GO:0042254(ribosome biogenesis)	chr4:118298510-118298569	mm|4qD2.1	GGGGGTGTACAGCACACTCAGTGTTTGTCCTGCTTTTTGTAGAAAATTATTTTAATAAAT
7.7	6.19026	2.63	10.4	0	0.00163	107.7	0	1	170	72	27788	0	A_52_P1026777	Ecscr	endothelial cell-specific chemotaxis regulator	Mus musculus endothelial cell-specific chemotaxis regulator (Ecscr), mRNA [NM_001033141]	NM_001033141	NM_001033141	NM_001033141	NM_001033141	Mm.329362	68545	ENSMUST00000097618	TC1582077	GO:0001525(angiogenesis)|GO:0005886(plasma membrane)|GO:0006935(chemotaxis)|GO:0007275(multicellular organismal development)|GO:0016020(membrane)|GO:0016021(integral to membrane)|GO:0030154(cell differentiation)	chr18:35872821-35872762	mm|18qB2	GGAGTCAATAGAGCAAGACTTAAGGAAATAATGAGGTAGATTGTCCATTCTACTAGAATT
9.9	2.90794	1.54	4.9	0.0023	0.01712	24.1	0.0023	1	151	117	24717	0	A_55_P1976127	Ect2	ect2 oncogene	Mus musculus ect2 oncogene (Ect2), transcript variant 1, mRNA [NM_007900]	NM_007900	NM_007900	NM_007900	NM_007900	Mm.261453	13605	ENSMUST00000029248	TC1575723	GO:0000902(cell morphogenesis)|GO:0005085(guanyl-nucleotide exchange factor activity)|GO:0005089(Rho guanyl-nucleotide exchange factor activity)|GO:0005515(protein binding)|GO:0005622(intracellular)|GO:0017048(Rho GTPase binding)|GO:0035023(regulation of	chr3:26996337-26996278	mm|3qA3	CGTTCAGAGGAGTGTTACAGGTCTCCTTGTTACATAATTTTCAATAATCTGCTTTAATAG
6.9	2.67586	1.42	5.3	0.0015	0.0128	28.5	0.0015	1	316	14	51674	0	A_52_P577662	Ednrb	endothelin receptor type B	Mus musculus endothelin receptor type B (Ednrb), transcript variant 1, mRNA [NM_007904]	NM_007904	NM_007904	NM_007904	NM_007904	Mm.229532	13618	ENSMUST00000022718	TC1591236	GO:0001600(endothelin-B receptor activity)|GO:0001755(neural crest cell migration)|GO:0001934(positive regulation of protein amino acid phosphorylation)|GO:0004871(signal transducer activity)|GO:0004872(receptor activity)|GO:0004930(G-protein coupled rece	chr14:104214543-104214484	mm|14qE2.3	AAGGACGCCCCAGATCTTCAATTTTAAGTTAGTTATTGGCTCCCCAGTAGTTTCACAGCG
15.8	2	1	4.3	0.0044	0.02646	18.6	0.0044	1	100	159	16395	0	A_55_P1994648	Eef1d	eukaryotic translation elongation factor 1 delta (guanine nucleotide exchange protein)	Mus musculus eukaryotic translation elongation factor 1 delta (guanine nucleotide exchange protein) (Eef1d), transcript variant 1, mRNA [NM_029663]	NM_029663	NM_029663	NM_029663	NM_029663	Mm.258927	66656	ENSMUST00000089681	TC1584291	GO:0003746(translation elongation factor activity)|GO:0005853(eukaryotic translation elongation factor 1 complex)|GO:0006412(translation)|GO:0006414(translational elongation)	chr15:75725988-75725929	mm|15qD3	ATCTGAATGTCCGAGAGAGTGTGGTTTCATGTGTGTGAGGACCTGCTGAGATTAAAGACT
13.5	2.20381	1.14	4.2	0.0052	0.02972	17.4	0.0052	1	199	159	32631	0	A_55_P2085157	Eef1g	eukaryotic translation elongation factor 1 gamma	Mus musculus eukaryotic translation elongation factor 1 gamma (Eef1g), mRNA [NM_026007]	NM_026007	NM_026007	NM_026007	NM_026007	Mm.379129	67160	ENSMUST00000052248	TC1573662	GO:0003746(translation elongation factor activity)|GO:0005853(eukaryotic translation elongation factor 1 complex)|GO:0006412(translation)|GO:0006414(translational elongation)	chr19:9051808-9051870	mm|19qA	TACCTTTGTGTTGGATGAGTTTAAGCGTAAGTACTCCAATGACACCCTCTCTGTGGCACT
8.9	5.31474	2.41	8.1	0.0001	0.00328	66.2	0.0001	1	36	55	5795	0	A_51_P160544	Efemp2	epidermal growth factor-containing fibulin-like extracellular matrix protein 2	Mus musculus epidermal growth factor-containing fibulin-like extracellular matrix protein 2 (Efemp2), transcript variant 1, mRNA [NM_021474]	NM_021474	NM_021474	NM_021474	NM_021474	Mm.276367	58859	ENSMUST00000070118	TC1577784	GO:0004888(transmembrane receptor activity)|GO:0005509(calcium ion binding)|GO:0005576(extracellular region)|GO:0005578(proteinaceous extracellular matrix)|GO:0007596(blood coagulation)|GO:0016020(membrane)	chr19:5481762-5481821	mm|19qA	CTCCCATAGCTTAAGCAGCCCCGGGGGCCTAGGGATGACCGTTCTGCTTAAAGGAACTAT
11.3	2.11404	1.08	9.6	0.0001	0.00203	92.9	0.0001	1	174	89	28461	0	A_55_P1993493	Efr3a	EFR3 homolog A (S. cerevisiae)	Mus musculus EFR3 homolog A (S. cerevisiae) (Efr3a), mRNA [NM_133766]	NM_133766	NM_133766	NM_133766	NM_133766	Mm.260647	76740	ENSMUST00000110107	TC1607495	GO:0001533(cornified envelope)|GO:0005488(binding)|GO:0005622(intracellular)|GO:0005886(plasma membrane)|GO:0016020(membrane)|GO:0016337(cell-cell adhesion)|GO:0042803(protein homodimerization activity)	chr15:65705186-65705245	mm|15qD1	TTTAGAACTCATTTTCCTTTAGAGTAATACCACCCTTAACCAGCAGTTTAACTCCCCGCT
7.4	21.7057	4.44	10.4	0	0.00161	108.6	0	1	337	157	55261	0	A_55_P2005956	Egfbp2	epidermal growth factor binding protein type B	Mus musculus epidermal growth factor binding protein type B (Egfbp2), mRNA [NM_010115]	NM_010115	NM_010115	NM_010115	NM_010115	Mm.439663	13647		TC1577414	GO:0003824(catalytic activity)|GO:0004252(serine-type endopeptidase activity)|GO:0006508(proteolysis)|GO:0008233(peptidase activity)|GO:0008236(serine-type peptidase activity)|GO:0016787(hydrolase activity)	chr7:51272277-51272336	mm|7qB4	TGAAAAATGCCTGAGTGTCACATTGTCCCATGTTCTTAATAAAGCCCACCATGAAGCAAA
9.8	11.6318	3.54	20.2	0	0.00039	406.6	0	1	123	72	20080	0	A_55_P2111355	Egfl7	EGF-like domain 7	Mus musculus EGF-like domain 7 (Egfl7), transcript variant a, mRNA [NM_178444]	NM_178444	NM_178444	NM_178444	NM_178444	Mm.268933	353156	ENSMUST00000080087	TC1579530	GO:0001525(angiogenesis)|GO:0001568(blood vessel development)|GO:0001570(vasculogenesis)|GO:0003674(molecular_function)|GO:0005509(calcium ion binding)|GO:0005576(extracellular region)|GO:0005615(extracellular space)|GO:0007275(multicellular organismal de	chr2:26448142-26448201	mm|2qA3	CCTGTCTAAGTGGTAAGGTGGGGATTGTCTCCATCTTTGTCATAATAAAGCTGAGACTTG
10	2.31338	1.21	6.8	0.0004	0.00579	46.2	0.0004	1	250	86	40922	0	A_55_P2045258	Ehd1	EH-domain containing 1	Mus musculus EH-domain containing 1 (Ehd1), mRNA [NM_010119]	NM_010119	NM_010119	NM_010119	NM_010119	Mm.30169	13660	ENSMUST00000099884	TC1693598	GO:0000166(nucleotide binding)|GO:0003924(GTPase activity)|GO:0005509(calcium ion binding)|GO:0005515(protein binding)|GO:0005524(ATP binding)|GO:0005525(GTP binding)|GO:0005768(endosome)|GO:0005769(early endosome)|GO:0005811(lipid particle)|GO:0005886(pl	chr19:6298118-6298177	mm|19qA	GCCCAAGCTGCTGGATACAGTGGATGATATGCTGGCCAACGATATAGCTCGGCTGATGGT
8.9	2.86791	1.52	9.3	0.0001	0.00223	86	0.0001	1	217	133	35557	0	A_55_P2020378	Ehd4	EH-domain containing 4	Mus musculus EH-domain containing 4 (Ehd4), mRNA [NM_133838]	NM_133838	NM_133838	NM_133838	NM_133838	Mm.132226	98878	ENSMUST00000028755	TC1572986	GO:0000166(nucleotide binding)|GO:0003924(GTPase activity)|GO:0005509(calcium ion binding)|GO:0005515(protein binding)|GO:0005524(ATP binding)|GO:0005525(GTP binding)|GO:0005768(endosome)|GO:0006907(pinocytosis)|GO:0016020(membrane)|GO:0030100(regulation	chr2:119916176-119916117	mm|2qE5	CCCAAAGCTTTTTTGGTAGGTGGCAGAATTTAAATTCAATAAAGCTTGTCTTGATTTGTG
12.9	2.05623	1.04	3.6	0.0101	0.04793	13.1	0.0101	1	16	28	2488	0	A_55_P2045163	Ehmt1	euchromatic histone methyltransferase 1	Mus musculus euchromatic histone methyltransferase 1 (Ehmt1), transcript variant 1, mRNA [NM_001012518]	NM_001012518	NM_001012518	NM_001012518	NM_001012518	Mm.24176	77683	ENSMUST00000114432	TC1573035	GO:0000122(negative regulation of transcription from RNA polymerase II promoter)|GO:0005634(nucleus)|GO:0008168(methyltransferase activity)|GO:0016740(transferase activity)	chr2:24646454-24646395	mm|2qA3	GTGTGTGTGTGAGTGTGTGTGACTCTTCTAAAACATTCATAATGCAGTCATGTTTATTTT
5.9	2.63902	1.4	14.7	0	0.00072	217.5	0	1	262	111	42915	0	A_52_P659762	Eid2	EP300 interacting inhibitor of differentiation 2	Mus musculus EP300 interacting inhibitor of differentiation 2 (Eid2), mRNA [NM_198425]	NM_198425	NM_198425	NM_198425	NM_198425	Mm.258201	386655	ENSMUST00000059596	TC1583274	GO:0000122(negative regulation of transcription from RNA polymerase II promoter)|GO:0005515(protein binding)|GO:0005634(nucleus)|GO:0006350(transcription)|GO:0007275(multicellular organismal development)|GO:0007517(muscle organ development)|GO:0030154(cel	chr7:29053621-29053680	mm|7qA3	ATCAGAGGTGATCAATCCTCTAATAGAAGAACTGGGTTGCGATAAGTTCATCCACAGAGA
11.9	2.15846	1.11	6	0.0008	0.00884	35.6	0.0008	1	137	123	22427	0	A_66_P112853	Eif1a	eukaryotic translation initiation factor 1A	Mus musculus eukaryotic translation initiation factor 1A (Eif1a), mRNA [NM_010120]	NM_010120	NM_010120	NM_010120	NM_010120	Mm.262037	13664	ENSMUST00000078079	TC1594840	GO:0003723(RNA binding)|GO:0003743(translation initiation factor activity)|GO:0006412(translation)|GO:0006413(translational initiation)	chr18:46768754-46768813	mm|18qC	CCACAGCTCAATGAAAACACGGTTCCTGTTTTCTAAATGGAGGCGCCCAGAAACACAATA
14.2	2	1	11	0	0.00142	120.8	0	1	251	42	41042	0	A_51_P237514	Eif1ax	eukaryotic translation initiation factor 1A, X-linked	Mus musculus eukaryotic translation initiation factor 1A, Y-linked (Eif1ay), mRNA [NM_025437]	NM_025437	NM_025437	NM_025437	NM_025437	Mm.294623	66235	ENSMUST00000087143	TC1572940	GO:0003674(molecular_function)|GO:0003723(RNA binding)|GO:0003743(translation initiation factor activity)|GO:0005575(cellular_component)|GO:0006412(translation)|GO:0006413(translational initiation)|GO:0008150(biological_process)	chrX:155823495-155823554	mm|XqF4	AACTGATACGCTAAGTCCACTTTGTTGATTCGATTCAATGGTCCTTAAGACTGTTTAAGA
8.5	2.18859	1.13	8.7	0.0001	0.00265	76	0.0001	1	104	91	16983	0	A_51_P385773	Eif2ak1	eukaryotic translation initiation factor 2 alpha kinase 1	Mus musculus eukaryotic translation initiation factor 2 alpha kinase 1 (Eif2ak1), mRNA [NM_013557]	NM_013557	NM_013557	NM_013557	NM_013557	Mm.389709	15467	ENSMUST00000100487	TC1576909	GO:0000166(nucleotide binding)|GO:0003743(translation initiation factor activity)|GO:0004672(protein kinase activity)|GO:0004674(protein serine/threonine kinase activity)|GO:0004694(eukaryotic translation initiation factor 2alpha kinase activity)|GO:00055	chr5:144662840-144662899	mm|5qG2	TGTACATTTCCAACCCTTAGTGAGGACAGGTGTGACTCCCAGTTGTACTGAGAAAACCTA
10.4	2.2974	1.2	7.2	0.0003	0.00475	52.2	0.0003	1	3	71	399	0	A_52_P67995	Eif4a3	eukaryotic translation initiation factor 4A3	Mus musculus eukaryotic translation initiation factor 4A3 (Eif4a3), mRNA [NM_138669]	NM_138669	NM_138669	NM_138669	NM_138669	Mm.197555	192170	ENSMUST00000106253	TC1713053		chr11:119154972-119154913	mm|11qE2	GGCTGTGGAAAGAGAGGAATGGAAATTTGATACTCTATGTGATCTCTATGACACGCTGAC
11.5	2.39496	1.26	8.3	0.0001	0.00308	68.9	0.0001	1	263	132	43100	0	A_52_P310981	Eif4e	eukaryotic translation initiation factor 4E	Mus musculus eukaryotic translation initiation factor 4E (Eif4e), mRNA [NM_007917]	NM_007917	NM_007917	NM_007917	NM_007917	Mm.3941	13684	ENSMUST00000029803	TC1573339	GO:0003723(RNA binding)|GO:0003743(translation initiation factor activity)|GO:0005515(protein binding)|GO:0005737(cytoplasm)|GO:0006412(translation)|GO:0006413(translational initiation)|GO:0006417(regulation of translation)|GO:0016281(eukaryotic translati	chr3:138219236-138219295	mm|3qH1	CACCATAATTACATTCCTAACTAGAATTAGTATGTCTGCCTTTGTATCTCTATGCTGTAC
12.4	2.02792	1.02	6.3	0.0006	0.0072	40.2	0.0006	1	54	6	8698	0	A_55_P2006554	Eif4e2	eukaryotic translation initiation factor 4E member 2	Mus musculus eukaryotic translation initiation factor 4E member 2 (Eif4e2), transcript variant 2, mRNA [NM_001039169]	NM_001039169	NM_001039169	NM_001039169	NM_001039169	Mm.227183	26987	ENSMUST00000076362	TC1602287	GO:0003723(RNA binding)|GO:0003743(translation initiation factor activity)|GO:0005515(protein binding)|GO:0005737(cytoplasm)|GO:0006412(translation)|GO:0006413(translational initiation)|GO:0006417(regulation of translation)	chr1:89122748-89122807	mm|1qD	GCGTGCTTAACCTACCTCCCAACACCATTATGGAATACAAAACTCACACCGACAGCATCA
6.9	4.53154	2.18	14.9	0	0.00071	220.7	0	1	216	132	35392	0	A_51_P187842	Eif4e3	eukaryotic translation initiation factor 4E member 3	Mus musculus eukaryotic translation initiation factor 4E member 3 (Eif4e3), mRNA [NM_025829]	NM_025829	NM_025829	NM_025829	NM_025829	Mm.32889	66892	ENSMUST00000032151	TC1577991	GO:0003674(molecular_function)|GO:0003723(RNA binding)|GO:0003743(translation initiation factor activity)|GO:0005575(cellular_component)|GO:0005737(cytoplasm)|GO:0006412(translation)|GO:0006413(translational initiation)|GO:0006417(regulation of translatio	chr6:99575552-99575493	mm|6qD3	TCCACTTGCATTGCTAAACAGGAAGCCAAATTAATTAGTGGTCAGAGCGTAAGAGGCGCT
13.3	4.53154	2.18	12.7	0	0.00102	160.8	0	1	1	150	150	0	A_51_P330428	Eif4ebp1	eukaryotic translation initiation factor 4E binding protein 1	Mus musculus eukaryotic translation initiation factor 4E binding protein 1 (Eif4ebp1), mRNA [NM_007918]	NM_007918	NM_007918	NM_007918	NM_007918	Mm.6700	13685	ENSMUST00000033880	TC1748357	GO:0005515(protein binding)|GO:0005634(nucleus)|GO:0005737(cytoplasm)|GO:0006417(regulation of translation)|GO:0006446(regulation of translational initiation)|GO:0008190(eukaryotic initiation factor 4E binding)|GO:0008286(insulin receptor signaling pathwa	chr8:28385887-28385946	mm|8qA2	CAGCCTCCGGAGCACACCCATCTTTCCTTAGGCTGGGTTACCTGGGAAAGCCACACTTTT
13.6	2.12874	1.09	9.1	0.0001	0.00233	82.3	0.0001	1	128	24	20852	0	A_55_P1989013	Eif6	eukaryotic translation initiation factor 6	Mus musculus eukaryotic translation initiation factor 6 (Eif6), mRNA [NM_010579]	NM_010579	NM_010579	NM_010579	NM_010579	Mm.271674	16418	ENSMUST00000109639	TC1573239	GO:0003743(translation initiation factor activity)|GO:0005634(nucleus)|GO:0005638(lamin filament)|GO:0005737(cytoplasm)|GO:0005882(intermediate filament)|GO:0006412(translation)|GO:0007229(integrin-mediated signaling pathway)|GO:0042256(mature ribosome as	chr2:155648632-155648573	mm|2qH1	GCTGAATGAAGCCAAGCCAAGTACCATTGCCACCAGCATGCGGGATTCCCTCATTGACAG
10.6	2.01391	1.01	9.9	0	0.00187	98.6	0	1	158	53	25801	0	A_55_P1964225	Elac2	elaC homolog 2 (E. coli)	Mus musculus elaC homolog 2 (E. coli) (Elac2), mRNA [NM_023479]	NM_023479	NM_023479	NM_023479	NM_023479	Mm.157711	68626	ENSMUST00000071891	TC1578085	GO:0004518(nuclease activity)|GO:0004519(endonuclease activity)|GO:0005634(nucleus)|GO:0005739(mitochondrion)|GO:0008033(tRNA processing)|GO:0016787(hydrolase activity)|GO:0046872(metal ion binding)	chr11:64815512-64815571	mm|11qB3	CTTCACCGAAACAAGACCATGTGCCAAGCTCAGGGTTAATAAATCTATTTTAATAACATT
6.5	5.61778	2.49	10.1	0	0.00179	101.3	0	1	16	14	2474	0	A_51_P480241	Elf3	E74-like factor 3	Mus musculus E74-like factor 3 (Elf3), transcript variant 2, mRNA [NM_007921]	NM_007921	NM_007921	NM_007921	NM_007921	Mm.441439	13710	ENSMUST00000003135	TC1635553	GO:0003677(DNA binding)|GO:0003700(transcription factor activity)|GO:0005634(nucleus)|GO:0005737(cytoplasm)|GO:0006350(transcription)|GO:0006355(regulation of transcription, DNA-dependent)|GO:0006954(inflammatory response)|GO:0007275(multicellular organis	chr1:137150387-137150328	mm|1qE4	TGTGCTATAAATATTCCAGGTGTATATAGAGAGCTATTTTTTCTAAAGCATTTCCCCTCC
9.3	5.85634	2.55	5	0.0021	0.01614	24.9	0.0021	1	95	111	15527	0	A_55_P1972927	Elk3	ELK3, member of ETS oncogene family	Mus musculus ELK3, member of ETS oncogene family (Elk3), transcript variant 1, mRNA [NM_013508]	NM_013508	NM_013508	NM_013508	NM_013508	Mm.4454	13713	ENSMUST00000105291	NP714657	GO:0001525(angiogenesis)|GO:0003677(DNA binding)|GO:0003700(transcription factor activity)|GO:0005634(nucleus)|GO:0006350(transcription)|GO:0006355(regulation of transcription, DNA-dependent)|GO:0042060(wound healing)|GO:0043565(sequence-specific DNA bind	chr10:92712156-92712097	mm|10qC2	GAACTGAAATCCAGTAATGTCCAAGTGATGGGTTTTTATATAAGAATGAACGAAGCCATA
9.5	3.18215	1.67	3.8	0.0079	0.03999	14.6	0.0079	1	137	3	22307	0	A_51_P230507	Ell2	elongation factor RNA polymerase II 2	Mus musculus elongation factor RNA polymerase II 2 (Ell2), mRNA [NM_138953]	NM_138953	NM_138953	NM_138953	NM_138953	Mm.21288	192657	ENSMUST00000001583	TC1582167	GO:0005575(cellular_component)|GO:0005634(nucleus)|GO:0006350(transcription)|GO:0006368(RNA elongation from RNA polymerase II promoter)|GO:0008023(transcription elongation factor complex)|GO:0008159(positive transcription elongation factor activity)|GO:00	chr13:75908979-75909038	mm|13qC1	AAGGTGTTTGCTAGTTGTGTACATCATGTGGTTAACCAGTAGCTACACTGCTTCCCAGTG
7.5	2.14355	1.1	10.6	0	0.00153	112.5	0	1	310	47	50723	0	A_51_P401263	Eme1	essential meiotic endonuclease 1 homolog 1 (S. pombe)	Mus musculus essential meiotic endonuclease 1 homolog 1 (S. pombe) (Eme1), mRNA [NM_177752]	NM_177752	NM_177752	NM_177752	NM_177752	Mm.358937	268465	ENSMUST00000039949	TC1580951	GO:0003677(DNA binding)|GO:0004518(nuclease activity)|GO:0004519(endonuclease activity)|GO:0005515(protein binding)|GO:0005634(nucleus)|GO:0006259(DNA metabolic process)|GO:0006281(DNA repair)|GO:0006310(DNA recombination)|GO:0006974(response to DNA damag	chr11:94506500-94506441	mm|11qD	GAAATCCAAGAAATAAGCATCAAATCTCGAAGTCAGAGTGAACTCTTGCCTGCGGGTTGG
11	2.09943	1.07	5.5	0.0013	0.01197	29.7	0.0013	1	91	106	14866	0	A_51_P518586	Emg1	EMG1 nucleolar protein homolog (S. cerevisiae)	Mus musculus EMG1 nucleolar protein homolog (S. cerevisiae) (Emg1), mRNA [NM_013536]	NM_013536	NM_013536	NM_013536	NM_013536	Mm.6390	14791	ENSMUST00000004379	TC1574475	GO:0003674(molecular_function)|GO:0005575(cellular_component)|GO:0005634(nucleus)|GO:0006364(rRNA processing)|GO:0008150(biological_process)|GO:0042254(ribosome biogenesis)	chr6:124655192-124655064	mm|6qF2	CTCAGAAGCTATTGAAGGTAATTAAGAATCCAGTGTCCGACCACTTCCCAGTTGGCTGTA
7.2	2.07053	1.05	6	0.0008	0.00852	36.4	0.0008	1	28	121	4549	0	A_55_P1954277	Emid1	EMI domain containing 1	Mus musculus EMI domain containing 1 (Emid1), mRNA [NM_080595]	NM_080595	NM_080595	NM_080595	NM_080595	Mm.840	140703	ENSMUST00000036246	TC1600304	GO:0005515(protein binding)|GO:0005576(extracellular region)|GO:0005578(proteinaceous extracellular matrix)|GO:0005783(endoplasmic reticulum)|GO:0005794(Golgi apparatus)|GO:0008150(biological_process)	chr11:5006332-5006273	mm|11qA1	AAGTGTCTGCTGCAGATGCCACGAGTCAATATGTACAGGACAATAAACATCCCTGCTTGA
8.2	6.02099	2.59	9.4	0.0001	0.00218	87.8	0.0001	1	337	4	55108	0	A_52_P527800	Emilin2	elastin microfibril interfacer 2	Mus musculus elastin microfibril interfacer 2 (Emilin2), mRNA [NM_145158]	NM_145158	NM_145158	NM_145158	NM_145158	Mm.23462	246707	ENSMUST00000024849	TC1573432	GO:0005515(protein binding)|GO:0005576(extracellular region)|GO:0005578(proteinaceous extracellular matrix)|GO:0007155(cell adhesion)	chr17:71601697-71601638	mm|17qE1.3	TTTAACATGGGCTGTTGTTCCACACTTGGTTGCTGTTACCGTCTGGTACTGATCTCTGTT
9	2.25012	1.17	5.2	0.0017	0.01429	26.8	0.0017	1	18	73	2861	0	A_51_P446510	Emp3	epithelial membrane protein 3	Mus musculus epithelial membrane protein 3 (Emp3), transcript variant 1, mRNA [NM_010129]	NM_010129	NM_010129	NM_010129	NM_010129	Mm.20829	13732	ENSMUST00000038876	TC1702814	GO:0016020(membrane)|GO:0016021(integral to membrane)|GO:0016049(cell growth)	chr7:53175391-53175332	mm|7qB4	CAGACAAAGAGTCCCTGAACCTGTGGTATGACTGCACGTGGAACACCACCACTCAAACAT
11.8	3.27161	1.71	7.1	0.0003	0.00505	50.1	0.0003	1	115	70	18766	0	A_55_P2066463	Enah	enabled homolog (Drosophila)	Mus musculus enabled homolog (Drosophila) (Enah), transcript variant 1, mRNA [NM_010135]	NM_010135	NM_010135	NM_010135	NM_010135	Mm.389224	13800	ENSMUST00000111024	NP380135	GO:0001725(stress fiber)|GO:0001843(neural tube closure)|GO:0003779(actin binding)|GO:0005515(protein binding)|GO:0005522(profilin binding)|GO:0005737(cytoplasm)|GO:0005829(cytosol)|GO:0005856(cytoskeleton)|GO:0005925(focal adhesion)|GO:0006928(cellular c	chr1:183835703-183835644	mm|1qH5	TGTCTAGATGAGTCTGCACGTTTTCCATAATCCATTGCTAAAATAAAGACGAGAAAGGCT
9.4	3.31728	1.73	9.9	0	0.00187	98.3	0	1	109	152	17864	0	A_51_P349073	Endog	endonuclease G	Mus musculus endonuclease G (Endog), nuclear gene encoding mitochondrial protein, mRNA [NM_007931]	NM_007931	NM_007931	NM_007931	NM_007931	Mm.474473	13804	ENSMUST00000015481	TC1585802	GO:0001701(in utero embryonic development)|GO:0003676(nucleic acid binding)|GO:0004518(nuclease activity)|GO:0004519(endonuclease activity)|GO:0005739(mitochondrion)|GO:0006309(DNA fragmentation involved in apoptosis)|GO:0016787(hydrolase activity)|GO:003	chr2:30028411-30028470	mm|2qB	GCAGCTTGACGCGAACTTACCAAAATGTCTATGTCTGCACGGGGCCGCTTTTCCTGCCCA
15.2	2.75108	1.46	5.2	0.0016	0.01373	27.4	0.0016	1	1	101	101	0	A_55_P1958097	Eno1	enolase 1, alpha non-neuron	Mus musculus enolase 1, alpha non-neuron (Eno1), mRNA [NM_023119]	NM_023119	NM_023119	NM_023119	NM_023119	Mm.70666	13806			GO:0001701(in utero embryonic development)|GO:0004634(phosphopyruvate hydratase activity)|GO:0005515(protein binding)|GO:0005625(soluble fraction)|GO:0005626(insoluble fraction)|GO:0006096(glycolysis)|GO:0016829(lyase activity)|GO:0019717(synaptosome)|GO:	chr4:149622928-149622987	mm|4qE2	AAGATCCCCCTCCCCCCAGTGGTTTACATGCAAAAATAAAAGCCGCAGAAGTCCAAAAAA
7.3	3.86375	1.95	8.2	0.0001	0.0032	67.2	0.0001	1	170	49	27765	0	A_55_P2019457	Eno2	enolase 2, gamma neuronal	Mus musculus enolase 2, gamma neuronal (Eno2), mRNA [NM_013509]	NM_013509	NM_013509	NM_013509	NM_013509	Mm.3913	13807	ENSMUST00000072856	TC1619835	GO:0000015(phosphopyruvate hydratase complex)|GO:0000287(magnesium ion binding)|GO:0001917(photoreceptor inner segment)|GO:0004634(phosphopyruvate hydratase activity)|GO:0005622(intracellular)|GO:0005625(soluble fraction)|GO:0005626(insoluble fraction)|GO	chr6:124710447-124710388	mm|6qF2	CCACAGTTGCCACCATCTCCGTGGCTTTGAAATGACCACCACCATTAAAGTCTGAATCAC
7.9	4.69134	2.23	4.7	0.003	0.02041	21.7	0.003	1	176	38	28738	0	A_51_P512992	Entpd3	ectonucleoside triphosphate diphosphohydrolase 3	Mus musculus ectonucleoside triphosphate diphosphohydrolase 3 (Entpd3), mRNA [NM_178676]	NM_178676	NM_178676	NM_178676	NM_178676	Mm.76648	215446	ENSMUST00000047687	TC1578395	GO:0005886(plasma membrane)|GO:0008253(5'-nucleotidase activity)|GO:0009134(nucleoside diphosphate catabolic process)|GO:0009143(nucleoside triphosphate catabolic process)|GO:0016787(hydrolase activity)|GO:0017110(nucleoside-diphosphatase activity)|GO:001	chr9:120476757-120476816	mm|9qF4	TCCCTGCAGAGTTGCTACACATCTTGACTTTGGGAAAAGAGAAGGCAGTCTCAGGAATAT
8.9	6.45313	2.69	9.9	0	0.00187	98.4	0	1	202	43	33007	0	A_55_P2053988	Epas1	endothelial PAS domain protein 1	Mus musculus endothelial PAS domain protein 1 (Epas1), mRNA [NM_010137]	NM_010137	NM_010137	NM_010137	NM_010137	Mm.1415	13819	ENSMUST00000112273	TC1583230	GO:0001525(angiogenesis)|GO:0001666(response to hypoxia)|GO:0001892(embryonic placenta development)|GO:0001974(blood vessel remodeling)|GO:0002027(regulation of heart rate)|GO:0003677(DNA binding)|GO:0003700(transcription factor activity)|GO:0003704(speci	chr17:87230587-87230646	mm|17qE4	CCAAGCAGTGGCCTTTATCTGACATGCTCACTTTATTATCCATGTTTTAAAAATACATAG
7.6	2.20381	1.14	5.1	0.0018	0.01468	26.4	0.0018	1	217	10	35434	0	A_51_P478098	Epb4.1l5	erythrocyte protein band 4.1-like 5	Mus musculus erythrocyte protein band 4.1-like 5 (Epb4.1l5), transcript variant 2, mRNA [NM_001113416]	NM_001113416	NM_001113416	NM_001113416	NM_001113416	Mm.253156	226352		TC1578663	GO:0001701(in utero embryonic development)|GO:0001756(somitogenesis)|GO:0001839(neural plate morphogenesis)|GO:0001954(positive regulation of cell-matrix adhesion)|GO:0003382(epithelial cell morphogenesis)|GO:0005488(binding)|GO:0005515(protein binding)|G	chr1:121492360-121492301	mm|1qE2.3	GGAAAGAATTTGTTCCCTACTGAGTCACTAGTTACACAATGCTATGATTGACTTCTGTCT
10.9	51.6251	5.69	8.3	0.0001	0.00306	69.1	0.0001	1	194	113	31765	0	A_51_P187491	Epgn	epithelial mitogen	Mus musculus epithelial mitogen (Epgn), mRNA [NM_053087]	NM_053087	NM_053087	NM_053087	NM_053087	Mm.197319	71920	ENSMUST00000041516	TC1593414	GO:0000165(MAPKKK cascade)|GO:0000187(activation of MAPK activity)|GO:0004708(MAP kinase kinase activity)|GO:0005154(epidermal growth factor receptor binding)|GO:0008083(growth factor activity)|GO:0016020(membrane)|GO:0016021(integral to membrane)|GO:0045	chr5:91464119-91464178	mm|5qE1	TCAGCCCCGTTTCTAACCCTCAAATACCCACGAATATTATCCTTACTATATATTGTCATG
11.1	2.53151	1.34	8.4	0.0001	0.00295	70.7	0.0001	1	192	113	31437	0	A_55_P2051825	Ephx3	epoxide hydrolase 3	Mus musculus epoxide hydrolase 3 (Ephx3), mRNA [NM_001033163]	NM_001033163	NM_001033163	NM_001033163	NM_001033163	Mm.176240	71932	ENSMUST00000087721		GO:0003674(molecular_function)|GO:0003824(catalytic activity)|GO:0005575(cellular_component)|GO:0008150(biological_process)|GO:0016787(hydrolase activity)	chr17:32320774-32320715	mm|17qB1	GCCGCCACCACCCTGTAAGAAGTAAATCTTCTTTAAAAAATACAGTGTCTTGGTCACCAC
6.5	2.07053	1.05	4.5	0.0037	0.02358	20	0.0037	1	187	90	30594	0	A_51_P435339	Epor	erythropoietin receptor	Mus musculus erythropoietin receptor (Epor), mRNA [NM_010149]	NM_010149	NM_010149	NM_010149	NM_010149	Mm.2653	13857	ENSMUST00000006397	TC1584102	GO:0004872(receptor activity)|GO:0004888(transmembrane receptor activity)|GO:0004896(cytokine receptor activity)|GO:0004900(erythropoietin receptor activity)|GO:0005515(protein binding)|GO:0005576(extracellular region)|GO:0005886(plasma membrane)|GO:00071	chr9:21763481-21763422	mm|9qA3	GAACGGGATTGGTGAAGCCATACTTAAAGTCAGAGCTGACCTTGGCCCTCTGAGCAGGAA
7.5	3.65533	1.87	8.9	0.0001	0.00245	79.7	0.0001	1	7	163	1147	0	A_51_P123134	Ercc6l	excision repair cross-complementing rodent repair deficiency complementation group 6 - like	Mus musculus excision repair cross-complementing rodent repair deficiency complementation group 6 - like (Ercc6l), mRNA [NM_146235]	NM_146235	NM_146235	NM_146235	NM_146235	Mm.31911	236930	ENSMUST00000056904	TC1578220	GO:0000166(nucleotide binding)|GO:0000775(chromosome, centromeric region)|GO:0000776(kinetochore)|GO:0003674(molecular_function)|GO:0003676(nucleic acid binding)|GO:0003677(DNA binding)|GO:0004386(helicase activity)|GO:0005524(ATP binding)|GO:0005575(cell	chrX:99338680-99338621	mm|XqD	TGGTAATGACTATGAGAGTCTTGTAGCTCGTGGGAAAGAACTGAAAGAGTGCGGGAAGAT
7.5	3.75809	1.91	12	0	0.00115	143.4	0	1	74	26	11998	0	A_52_P69707	Ergic1	endoplasmic reticulum-golgi intermediate compartment (ERGIC) 1	Mus musculus endoplasmic reticulum-golgi intermediate compartment (ERGIC) 1 (Ergic1), mRNA [NM_026170]	NM_026170	NM_026170	NM_026170	NM_026170	Mm.30496	67458	ENSMUST00000001619	TC1713668	GO:0003674(molecular_function)|GO:0005575(cellular_component)|GO:0005783(endoplasmic reticulum)|GO:0005794(Golgi apparatus)|GO:0006810(transport)|GO:0008150(biological_process)|GO:0016020(membrane)|GO:0016021(integral to membrane)|GO:0016192(vesicle-media	chr17:26778659-26778718	mm|17qA3.3	ATCATCGGCGGAACCTTCACTGTCGCCGGCATTCTGGACTCCTGTATCTTCACAGCCTCA
8.3	2.18859	1.13	7.6	0.0002	0.00408	57.2	0.0002	1	79	13	12805	0	A_52_P526852	Eri1	exoribonuclease 1	Mus musculus exoribonuclease 1 (Eri1), mRNA [NM_026067]	NM_026067	NM_026067	NM_026067	NM_026067	Mm.207534	67276	ENSMUST00000033927	TC1580223	GO:0003676(nucleic acid binding)|GO:0003723(RNA binding)|GO:0004518(nuclease activity)|GO:0004527(exonuclease activity)|GO:0005622(intracellular)|GO:0005634(nucleus)|GO:0005730(nucleolus)|GO:0005737(cytoplasm)|GO:0006364(rRNA processing)|GO:0016787(hydrol	chr8:36529703-36529644	mm|8qA4	CTGCTGATATAACCTGTCTGTAAGTTATAGAGTGAGTCATAATTCTTGAAAGGAAACTAC
7.5	2.20381	1.14	6.4	0.0005	0.007	41	0.0005	1	202	147	33111	0	A_52_P623775	Eri2	exoribonuclease 2	Mus musculus exoribonuclease 2 (Eri2), mRNA [NM_027698]	NM_027698	NM_027698	NM_027698	NM_027698	Mm.274160	71151	ENSMUST00000139192	TC1603407	GO:0003674(molecular_function)|GO:0003676(nucleic acid binding)|GO:0004518(nuclease activity)|GO:0004527(exonuclease activity)|GO:0005575(cellular_component)|GO:0005622(intracellular)|GO:0008150(biological_process)|GO:0016787(hydrolase activity)|GO:004687	chr7:126927905-126927846	mm|7qF2	TATAGCTACACAGGTGATTAGTGGGAGGAGTTCAAGTTGTTACCCATTCCTTTTTCCTCA
7.6	2.69447	1.43	8.2	0.0001	0.00317	67.6	0.0001	1	121	164	19844	0	A_51_P195034	Esco2	establishment of cohesion 1 homolog 2 (S. cerevisiae)	Mus musculus establishment of cohesion 1 homolog 2 (S. cerevisiae) (Esco2), mRNA [NM_028039]	NM_028039	NM_028039	NM_028039	NM_028039	Mm.249280	71988	ENSMUST00000022613	TC1575798	GO:0003674(molecular_function)|GO:0003684(damaged DNA binding)|GO:0003887(DNA-directed DNA polymerase activity)|GO:0005575(cellular_component)|GO:0005634(nucleus)|GO:0006281(DNA repair)|GO:0007049(cell cycle)|GO:0008150(biological_process)|GO:0008415(acyl	chr14:66438257-66438198	mm|14qD1	ATTACATGAAAATGCTGGTAGGTAATTGAAGTCATGAATCAGACTAATGGACCTAAGAAC
12.9	2.96905	1.57	5.3	0.0016	0.01334	27.9	0.0016	1	88	38	14306	0	A_55_P1988158	Esd	esterase D/formylglutathione hydrolase	Mus musculus esterase D/formylglutathione hydrolase (Esd), mRNA [NM_016903]	NM_016903	NM_016903	NM_016903	NM_016903	Mm.38055	13885	ENSMUST00000022573	TC1659004	GO:0004091(carboxylesterase activity)|GO:0005737(cytoplasm)|GO:0016023(cytoplasmic membrane-bounded vesicle)|GO:0016787(hydrolase activity)|GO:0016788(hydrolase activity, acting on ester bonds)|GO:0018738(S-formylglutathione hydrolase activity)|GO:0031410	chr14:75149596-75149655	mm|14qD3	CTCGCAGAAGATCATGCTCCTGCAGCTGAATCGCTTTTCTGAATAAATATATCAAACTTT
8.5	2	1	5.5	0.0013	0.01188	29.8	0.0013	1	39	99	6331	0	A_52_P658437	Espl1	extra spindle poles-like 1 (S. cerevisiae)	Mus musculus extra spindle poles-like 1 (S. cerevisiae) (Espl1), mRNA [NM_001014976]	NM_001014976	NM_001014976	NM_001014976	NM_001014976	Mm.288324	105988	ENSMUST00000064924	TC1574950	GO:0000212(meiotic spindle organization)|GO:0003674(molecular_function)|GO:0005575(cellular_component)|GO:0005634(nucleus)|GO:0005737(cytoplasm)|GO:0006508(proteolysis)|GO:0007059(chromosome segregation)|GO:0007127(meiosis I)|GO:0008233(peptidase activity	chr15:102153644-102153882	mm|15qF3	TAAACCCTCACAGTAACCTGTCGAGCACAGAGGAGAGATTTCGAGCCAGTTTTAGCAGTG
7.4	2.88786	1.53	12.9	0	0.00097	167.5	0	1	20	130	3246	0	A_66_P108003	Espn	espin	Mus musculus espin (Espn), transcript variant 1, mRNA [NM_207687]	NM_207687	NM_207687	NM_207687	NM_207687	Mm.264215	56226	ENSMUST00000105653	TC1584345	GO:0003779(actin binding)|GO:0005737(cytoplasm)|GO:0005856(cytoskeleton)|GO:0005902(microvillus)|GO:0005903(brush border)|GO:0007605(sensory perception of sound)|GO:0007626(locomotory behavior)|GO:0015629(actin cytoskeleton)|GO:0030046(parallel actin fila	chr4:151495247-151495188	mm|4qE2	GGGGAGATCCCTAAGTAATAGGAGTCTCTCGGCTTCTTGCGTGTAGCCTCACAAGTTCTG
11.4	5.9794	2.58	16.9	0	0.00055	284.6	0	1	95	101	15517	0	A_51_P117618	Ethe1	ethylmalonic encephalopathy 1	Mus musculus ethylmalonic encephalopathy 1 (Ethe1), nuclear gene encoding mitochondrial protein, mRNA [NM_023154]	NM_023154	NM_023154	NM_023154	NM_023154	Mm.29553	66071	ENSMUST00000077191	TC1577149	GO:0005634(nucleus)|GO:0005737(cytoplasm)|GO:0005739(mitochondrion)|GO:0016787(hydrolase activity)|GO:0046872(metal ion binding)	chr7:25393395-25393454	mm|7qA3	AGGAACGGACTCTGAACCCACGGCTTACCCTCAGCTGTGAGGAATTTATCAAGGTCATGG
8.1	6.45313	2.69	11.9	0	0.00116	142.1	0	1	322	156	52800	0	A_51_P238183	Etnk2	ethanolamine kinase 2	Mus musculus ethanolamine kinase 2 (Etnk2), mRNA [NM_175443]	NM_175443	NM_175443	NM_175443	NM_175443	Mm.52111	214253	ENSMUST00000135222	TC1618383	GO:0001701(in utero embryonic development)|GO:0001890(placenta development)|GO:0003674(molecular_function)|GO:0005575(cellular_component)|GO:0006646(phosphatidylethanolamine biosynthetic process)|GO:0009791(post-embryonic development)|GO:0016301(kinase ac	chr1:135276803-135276862	mm|1qE4	AGTCCTTACAGGCCTAAGGGAGTCTGGTATAGGCCCCTACTGTGATTCATTTGTAGATTA
8.8	2.78949	1.48	5.4	0.0014	0.01229	29.2	0.0014	1	78	22	12650	0	A_55_P1959521	Etv4	ets variant gene 4 (E1A enhancer binding protein, E1AF)	Mus musculus ets variant gene 4 (E1A enhancer binding protein, E1AF) (Etv4), mRNA [NM_008815]	NM_008815	NM_008815	NM_008815	NM_008815	Mm.5025	18612	ENSMUST00000107176	TC1628960	GO:0003677(DNA binding)|GO:0003700(transcription factor activity)|GO:0005622(intracellular)|GO:0005634(nucleus)|GO:0006350(transcription)|GO:0006355(regulation of transcription, DNA-dependent)|GO:0008045(motor axon guidance)|GO:0016563(transcription activ	chr11:101631381-101631322	mm|11qD	AGATCCAGTGTTCTATTCTGGGGACATACAGGGACTTCCCTTGTTTATTATGGCAACAGG
6.9	2.15846	1.11	6	0.0008	0.00876	35.8	0.0008	1	179	9	29201	0	A_55_P2017759	Evi2a	ecotropic viral integration site 2a	Mus musculus ecotropic viral integration site 2a (Evi2a), transcript variant 1, mRNA [NM_001033711]	NM_001033711	NM_001033711	NM_001033711	NM_001033711	Mm.439665	14017	ENSMUST00000052383	TC1575702	GO:0016020(membrane)|GO:0016021(integral to membrane)	chr11:79340183-79340124	mm|11qB5	GCTAATATTAGGCTACATCTTTTTACCTTTACATATGGCGTAAGACAAGACTGCTTTTCT
11.8	3.73213	1.9	4.8	0.0026	0.01879	22.8	0.0026	1	168	93	27481	0	A_55_P2135331	Evl	Ena-vasodilator stimulated phosphoprotein	Mus musculus Ena-vasodilator stimulated phosphoprotein (Evl), transcript variant 1, mRNA [NM_001163394]	NM_001163394	NM_001163394	NM_001163394	NM_001163394	Mm.238841	14026	ENSMUST00000077735	TC1589894	GO:0003779(actin binding)|GO:0005515(protein binding)|GO:0005522(profilin binding)|GO:0005737(cytoplasm)|GO:0005856(cytoskeleton)|GO:0005925(focal adhesion)|GO:0007411(axon guidance)|GO:0008154(actin polymerization or depolymerization)|GO:0017124(SH3 doma	chr12:109926666-109926725	mm|12qF1	GTCTGTCTGTCCACGCAGTGCGCGTTGTGTCCACACAATAATAAACTGTTCACTGTCCAA
8.4	4	2	9.3	0.0001	0.0022	86.5	0.0001	1	19	16	2968	0	A_51_P239984	Exo1	exonuclease 1	Mus musculus exonuclease 1 (Exo1), mRNA [NM_012012]	NM_012012	NM_012012	NM_012012	NM_012012	Mm.283046	26909	ENSMUST00000039725	TC1675663	GO:0002455(humoral immune response mediated by circulating immunoglobulin)|GO:0003677(DNA binding)|GO:0003824(catalytic activity)|GO:0004518(nuclease activity)|GO:0004519(endonuclease activity)|GO:0004527(exonuclease activity)|GO:0005634(nucleus)|GO:00061	chr1:177838682-177838741	mm|1qH4	GCAATATTTCACTAAGTGCAGACCGTTGCCTACAAGAAAATCTTATCAACTGGAGAGATG
9	2.44528	1.29	4	0.0066	0.03518	15.8	0.0066	1	30	150	4906	0	A_55_P1985670	Exosc3	exosome component 3	Mus musculus exosome component 3 (Exosc3), mRNA [NM_025513]	NM_025513	NM_025513	NM_025513	NM_025513	Mm.275788	66362	ENSMUST00000107799	TC1578839	GO:0000178(exosome (RNase complex))|GO:0003674(molecular_function)|GO:0003723(RNA binding)|GO:0004518(nuclease activity)|GO:0004527(exonuclease activity)|GO:0005575(cellular_component)|GO:0005634(nucleus)|GO:0005737(cytoplasm)|GO:0006364(rRNA processing)|	chr4:45329718-45329659	mm|4qB1	CCAGACTGGCAGAGAGTTGACATATAAATTTTCTTAATGGATATTTTAGTCAAGACTGAG
11.1	2.12874	1.09	9.8	0	0.00195	95.6	0	1	367	54	60078	0	A_52_P496260	Exosc8	exosome component 8	Mus musculus exosome component 8 (Exosc8), transcript variant 2, mRNA [NM_027148]	NM_027148	NM_027148	NM_027148	NM_027148	Mm.29253	69639	ENSMUST00000153224	TC1638482	GO:0000175(3'-5'-exoribonuclease activity)|GO:0000178(exosome (RNase complex))|GO:0003674(molecular_function)|GO:0003723(RNA binding)|GO:0004518(nuclease activity)|GO:0004527(exonuclease activity)|GO:0005575(cellular_component)|GO:0005634(nucleus)|GO:0005	chr3:54536079-54535935	mm|3qC	AAGAGGCTCAAGTAACCAGCCAGTTCATTGCAGATGTCGTTGACAACTCACAGGTGATTA
7.9	3.31728	1.73	8.6	0.0001	0.00277	73.9	0.0001	1	210	77	34353	0	A_51_P519791	F630043A04Rik	RIKEN cDNA F630043A04 gene	Mus musculus RIKEN cDNA F630043A04 gene (F630043A04Rik), mRNA [NM_198605]	NM_198605	NM_198605	NM_198605	NM_198605	Mm.30173	219114	ENSMUST00000022536	TC1578397	GO:0000776(kinetochore)|GO:0003674(molecular_function)|GO:0005575(cellular_component)|GO:0005737(cytoplasm)|GO:0005856(cytoskeleton)|GO:0005874(microtubule)|GO:0007049(cell cycle)|GO:0007067(mitosis)|GO:0008150(biological_process)|GO:0051301(cell division	chr14:58426094-58426035	mm|14qC3	CTTGGGAACGTCTTGATTCTGGAACTATCTAATGGCCTTTGAGCCCAAGATCCTTCTGAT
8.7	16	4	10.2	0	0.00174	103.2	0	1	64	59	10391	0	A_51_P153063	Fabp12	fatty acid binding protein 12	Mus musculus fatty acid binding protein 12 (Fabp12), mRNA [NM_029310]	NM_029310	NM_029310	NM_029310	NM_029310	Mm.47052	75497	ENSMUST00000119761	TC1595100	GO:0003674(molecular_function)|GO:0005215(transporter activity)|GO:0005488(binding)|GO:0005575(cellular_component)|GO:0006810(transport)|GO:0008150(biological_process)|GO:0008289(lipid binding)	chr3:10246029-10245970	mm|3qA1	CTGTACCCGAACATACCAGAGAGTTTAAGAACTCCATCTCAAGGTCTCCATGCTCTCAAA
13.1	35.0174	5.13	4.4	0.0041	0.02504	19.2	0.0041	1	229	116	37508	0	A_51_P336833	Fabp4	fatty acid binding protein 4, adipocyte	Mus musculus fatty acid binding protein 4, adipocyte (Fabp4), mRNA [NM_024406]	NM_024406	NM_024406	NM_024406	NM_024406	Mm.582	11770	ENSMUST00000029041	TC1572806	GO:0001816(cytokine production)|GO:0005215(transporter activity)|GO:0005488(binding)|GO:0005515(protein binding)|GO:0005634(nucleus)|GO:0005737(cytoplasm)|GO:0005829(cytosol)|GO:0006469(negative regulation of protein kinase activity)|GO:0006631(fatty acid	chr3:10204511-10204452	mm|3qA1	AAGAGGCCTGGATGGAAATTTGCATCAAACACTACAATAGTCAGTCGGATTTATTGTTTT
17.4	2.02792	1.02	5.1	0.002	0.01554	25.5	0.002	1	375	72	61408	0	A_55_P1953387	Fabp5	fatty acid binding protein 5, epidermal	Mus musculus fatty acid binding protein 5, epidermal (Fabp5), mRNA [NM_010634]	NM_010634	NM_010634	NM_010634	NM_010634	Mm.741	16592	ENSMUST00000098689	TC1728627	GO:0005215(transporter activity)|GO:0005488(binding)|GO:0005504(fatty acid binding)|GO:0005737(cytoplasm)|GO:0006006(glucose metabolic process)|GO:0006629(lipid metabolic process)|GO:0006656(phosphatidylcholine biosynthetic process)|GO:0006810(transport)|	chr3:10016185-10016244	mm|3qA1	GTCAAATGCAACAAACAGCTTCACTTCTTTGGTTTTATTTTTCATGACTGTTGAGTTCTC
17.6	2.26577	1.18	8.2	0.0001	0.00316	67.8	0.0001	1	95	41	15457	0	A_55_P2150976	Fabp5l2	fatty acid binding protein 5-like 2	PREDICTED: Mus musculus predicted gene, EG622384 (EG622384), mRNA [XM_886827]	ENSMUST00000072582	ENSMUST00000072582	XM_886827	XM_886827	Mm.391086	622384	ENSMUST00000072582		GO:0003674(molecular_function)|GO:0005575(cellular_component)|GO:0008150(biological_process)	chr18:7582074-7582133	mm|18qA1	CATGTCAACTTGGTTTACCCAGGATCATTCCTTTGGTTAGTAAATAAACGTGTTAGTGCT
10.8	2.25012	1.17	4.1	0.0058	0.03218	16.6	0.0058	1	57	72	9256	0	A_51_P464029	Fads3	fatty acid desaturase 3	Mus musculus fatty acid desaturase 3 (Fads3), mRNA [NM_021890]	NM_021890	NM_021890	NM_021890	NM_021890	Mm.253875	60527	ENSMUST00000025566	NP1081186	GO:0003674(molecular_function)|GO:0005506(iron ion binding)|GO:0005575(cellular_component)|GO:0005783(endoplasmic reticulum)|GO:0006629(lipid metabolic process)|GO:0006633(fatty acid biosynthetic process)|GO:0006810(transport)|GO:0008150(biological_proces	chr19:10132641-10132700	mm|19qA	TAAAATGACACGGTGAGCATAGCATGTTTTCCTAGAGCAAGAACTGGAAGGAAAACTTGT
6.7	5.35171	2.42	11.8	0	0.00121	139.7	0	1	150	97	24533	0	A_55_P2160910	Faim2	Fas apoptotic inhibitory molecule 2	Mus musculus Fas apoptotic inhibitory molecule 2 (Faim2), transcript variant 1, mRNA [NM_028224]	NM_028224	NM_028224	NM_028224	NM_028224	Mm.39760	72393	ENSMUST00000023750	TC1602804	GO:0003674(molecular_function)|GO:0005575(cellular_component)|GO:0005886(plasma membrane)|GO:0006915(apoptosis)|GO:0008150(biological_process)|GO:0016020(membrane)|GO:0016021(integral to membrane)|GO:0030054(cell junction)|GO:0045202(synapse)|GO:0045211(p	chr15:99327495-99327436	mm|15qF1	TCACCTGCCCAAGATCTGTGACTGATTGGAAATAATAAAAGCAATTACGAAGACACCTGG
6.8	6.63456	2.73	6.8	0.0004	0.00565	46.8	0.0004	1	283	126	46374	0	A_51_P378298	Faim3	Fas apoptotic inhibitory molecule 3	Mus musculus Fas apoptotic inhibitory molecule 3 (Faim3), mRNA [NM_026976]	NM_026976	NM_026976	NM_026976	NM_026976	Mm.46042	69169	ENSMUST00000038829	TC1582507	GO:0016020(membrane)|GO:0016021(integral to membrane)	chr1:132777256-132777315	mm|1qE4	CGTTTTCCTTATAGGATCCCTGTCATGGCGTATGTCCTATACCCTAGGTCGACTCTCACC
11.2	2.9897	1.58	8.6	0.0001	0.00271	74.7	0.0001	1	69	40	11192	0	A_55_P1977071	Fam110a	family with sequence similarity 110, member A	Mus musculus family with sequence similarity 110, member A (Fam110a), transcript variant 1, mRNA [NM_028666]	NM_028666	NM_028666	NM_028666	NM_028666	Mm.272444	73847	ENSMUST00000109863	TC1592590	GO:0003674(molecular_function)|GO:0005575(cellular_component)|GO:0005737(cytoplasm)|GO:0005856(cytoskeleton)|GO:0008150(biological_process)	chr2:151795536-151795477	mm|2qG3	GGACTGACCCACAGAAGTTTGCTGTTGCCCTTGGCCTACCCCACCCCCTAACAAAGTTTG
10.8	2.63902	1.4	4.7	0.0027	0.01923	22.5	0.0027	1	147	69	24013	0	A_51_P387845	Fam120a	family with sequence similarity 120, member A	Mus musculus family with sequence similarity 120, member A (Fam120a), mRNA [NM_001033268]	NM_001033268	NM_001033268	NM_001033268	NM_001033268	Mm.426571	218236	ENSMUST00000060805	TC1702333	GO:0003723(RNA binding)|GO:0005737(cytoplasm)|GO:0005886(plasma membrane)|GO:0016020(membrane)	chr13:48975560-48975501	mm|13qA5	GAATACACAGTACATCATACATCCTTTACAAGCAAGTTCAATGGAGATTACGTTGAAATC
5.8	2.49666	1.32	10.7	0	0.00151	114.2	0	1	47	83	7627	0	A_51_P181891	Fam123a	family with sequence similarity 123, member A	Mus musculus family with sequence similarity 123, member A (Fam123a), transcript variant 1, mRNA [NM_028113]	NM_028113	NM_028113	NM_028113	NM_028113	Mm.275499	72125	ENSMUST00000022561	TC1581032	GO:0005515(protein binding)|GO:0005575(cellular_component)|GO:0008150(biological_process)	chr14:60999755-60999814	mm|14qD1	TCTATCTCTAGGAAGAAAACAGAGGTTTAGTATGGCTGGCTCAGATCGTTGGTCTGAGGA
9.1	2.14355	1.1	4.6	0.0031	0.02107	21.3	0.0031	1	288	80	47148	0	A_51_P422124	Fam126a	family with sequence similarity 126, member A	Mus musculus family with sequence similarity 126, member A (Fam126a), mRNA [NM_053090]	NM_053090	NM_053090	NM_053090	NM_053090	Mm.304976	84652	ENSMUST00000030849	TC1630541	GO:0003674(molecular_function)|GO:0005737(cytoplasm)|GO:0008150(biological_process)|GO:0016020(membrane)	chr5:23467273-23467214	mm|5qA3	CTTTAGTGAGCACGAGTTTACACTTGCACATTTGCTGCTGAGTGGTAGGACATTGGGAAA
6.1	2.94854	1.56	5.5	0.0013	0.01162	30.3	0.0013	1	22	49	3493	0	A_51_P121179	Fam132b	family with sequence similarity 132, member B	Mus musculus family with sequence similarity 132, member B (Fam132b), mRNA [NM_173395]	NM_173395	NM_173395	NM_173395	NM_173395	Mm.389157	227358	ENSMUST00000086861	TC1587702	GO:0003674(molecular_function)|GO:0005575(cellular_component)|GO:0005576(extracellular region)|GO:0008150(biological_process)	chr1:93270468-93270527	mm|1qD	TGTGTCATATTGCTAGGCAGAATATATTTATGTAATGGATCACACAAAGCCCTAACAATG
16.1	2.31338	1.21	9.9	0	0.00189	97.3	0	1	227	35	37099	0	A_55_P2088296	Fam160b2	family with sequence similarity 160, member B2	Mus musculus family with sequence similarity 160, member B2 (Fam160b2), mRNA [NM_194345]	NM_194345	NM_194345	NM_194345	NM_194345	Mm.247582	239170	ENSMUST00000116455	TC1637928	GO:0003674(molecular_function)|GO:0005575(cellular_component)|GO:0008150(biological_process)	chr14:70983437-70983378	mm|14qD2	AATGAATGTGAGTGTGTGTGTGTGTGTGTGTGAGAGAGAGAGCGAGCTATGAATGAATGT
[truncated: 1,358 more rows]

## Sheet: control vs HD2s DOWN
A	FoldChange.MutvsWT	log2Coef.MutvsWT	t	pvalue	pvalue.adj	F	Fpvalue	Res.MUvsWT	GenesRow	GenesCol	GenesFeatureNum	GenesControlType	GenesProbeName	GeneSymbol	GeneName	Description	GenesSystematicName	PrimaryAccession	RefSeqAccession	GenbankAccession	UniGeneID	EntrezGeneID	EnsemblID	TIGRID	GO	GenomicCoordinates	Cytoband	Sequence
[truncated: 1,785 more rows]
