# Supplementary material for: Divergent roles of HDAC1 and HDAC2 in the regulation of epidermal development and tumorigenesis
Source: EMBO J. 2013 Nov 15;32(24):3176–91. doi: 10.1038/emboj.2013.243 (PMC3981143; doi:10.1038/emboj.2013.243)
Supplement: Supplementary Table 3 [file emboj2013243s4.xls]

## Sheet: GO HD2s UP
Biological Process
UP
Category	Term	Count	%	PValue	Genes	List Total	Pop Hits	Pop Total	Fold Enrichment	Bonferroni	Benjamini	FDR
GOTERM_BP_FAT	GO:0007049~cell cycle	135	7.10526	4.98255e-21	KIFC1, PRC1, DBF4, RASL2-9, KNTC1, AURKA, CDCA8, DDX11, OIP5, INCENP, CDCA2, H2AFX, TUBG1, CDCA5, DNAJC2, ASPM, CDCA3, RAN, PDPN, SGOL2, SGOL1, SKP2, ESPL1, GPR132, TACC3, PPP1CC, ESCO2, 6720463M24RIK, NCAPD2, UHRF1, MAD2L1, RCC2, MAPK6, SPAG5, ZWINT, TMPRSS11A, NUP43, NEK6, DSCC1, BLCAP, CCDC99, NEK2, MRE11A, RCC1, CCNG1, SPC24, PRR5, GADD45GIP1, MNS1, FBXO5, SKA1, ERCC6L, MAP2K1, MKI67, CINP, N…	1302	611	13588	2.30588	1.64025e-17	1.64025e-17	9.06473e-18
GOTERM_BP_FAT	GO:0022403~cell cycle phase	88	4.63158	2.21371e-19	KIFC1, MAD1L1, SPIN1, E2F4, E2F5, DBF4, RASL2-9, KNTC1, NDE1, CDCA8, OIP5, INCENP, CDCA2, PIWIL2, GM5593, RANBP1, H2AFX, TUBG1, MYB, CDCA5, DNAJC2, FANCA, TUBB3, ASPM, CDCA3, CDK1, ARHGEF2, KIF11, RAN, SGOL2, SGOL1, CCNF, TPX2, SKP2, NUSAP1, ESPL1, GPR132, TACC3, UBE2C, 6720463M24RIK, RAD51, NCAPD2, MAD2L1, RCC2, SPAG5, ZWINT, BUB1B, NUP43, NEK6, CCDC99, HAUS5, NEK2, MRE11A, POLA1, BRSK1, RCC1, C…	1302	328	13588	2.79997	7.28753e-16	3.64377e-16	4.0274e-16
GOTERM_BP_FAT	GO:0000279~M phase	79	4.15789	1.48638e-18	KIFC1, MAD1L1, SPIN1, RASL2-9, KNTC1, NDE1, CDCA8, OIP5, INCENP, CDCA2, PIWIL2, GM5593, RANBP1, H2AFX, TUBG1, CDCA5, FANCA, TUBB3, ASPM, CDCA3, CDK1, ARHGEF2, KIF11, RAN, SGOL2, SGOL1, CCNF, TPX2, NUSAP1, ESPL1, TACC3, UBE2C, 6720463M24RIK, RAD51, NCAPD2, MAD2L1, RCC2, SPAG5, ZWINT, BUB1B, NUP43, NEK6, CCDC99, HAUS5, NEK2, MRE11A, RCC1, CCNG1, TUBB3-PS1, C79407, SPC24, NCAPH, F630043A04RIK, BUB1,…	1302	283	13588	2.9133	4.89317e-15	1.63106e-15	2.70417e-15
GOTERM_BP_FAT	GO:0000278~mitotic cell cycle	72	3.78947	2.13308e-18	KIFC1, MAD1L1, E2F4, E2F5, DBF4, RASL2-9, KNTC1, AURKA, NDE1, CDCA8, OIP5, INCENP, CDCA2, GM5593, TUBG1, MYB, CDCA5, DNAJC2, TUBB3, ASPM, CDCA3, CDK1, ARHGEF2, KIF11, RAN, SGOL1, CCNF, SKP2, NUSAP1, GPR132, UBE2C, 6720463M24RIK, NCAPD2, MAD2L1, RCC2, SPAG5, ZWINT, BUB1B, NUP43, NEK6, CCDC99, HAUS5, NEK2, POLA1, BRSK1, RCC1, CCNG1, TUBB3-PS1, C79407, SPC24, NCAPH, F630043A04RIK, BUB1, FBXO5, SKA1,…	1302	244	13588	3.07955	7.02209e-15	1.75552e-15	3.8807e-15
GOTERM_BP_FAT	GO:0000087~M phase of mitotic cell cycle	61	3.21053	3.97328e-17	KIFC1, MAD1L1, RASL2-9, KNTC1, NDE1, CDCA8, OIP5, INCENP, CDCA2, GM5593, CDCA5, TUBB3, ASPM, CDCA3, CDK1, ARHGEF2, KIF11, RAN, SGOL1, CCNF, NUSAP1, UBE2C, 6720463M24RIK, NCAPD2, MAD2L1, RCC2, SPAG5, ZWINT, BUB1B, NUP43, NEK6, CCDC99, HAUS5, NEK2, RCC1, CCNG1, TUBB3-PS1, C79407, SPC24, NCAPH, F630043A04RIK, BUB1, FBXO5, SKA1, ZWILCH, ERCC6L, MAP2K1, DLGAP5, KIF18A, NUF2, CDC20, CENPE, BIRC5, SMC2,…	1302	194	13588	3.2815	1.308e-13	2.61601e-14	7.22858e-14
GOTERM_BP_FAT	GO:0007067~mitosis	60	3.15789	5.89815e-17	KIFC1, MAD1L1, RASL2-9, KNTC1, NDE1, CDCA8, OIP5, INCENP, CDCA2, GM5593, CDCA5, TUBB3, ASPM, CDCA3, CDK1, ARHGEF2, KIF11, RAN, SGOL1, CCNF, NUSAP1, UBE2C, 6720463M24RIK, NCAPD2, MAD2L1, RCC2, SPAG5, ZWINT, BUB1B, NUP43, NEK6, CCDC99, HAUS5, NEK2, RCC1, CCNG1, TUBB3-PS1, C79407, SPC24, NCAPH, F630043A04RIK, BUB1, FBXO5, SKA1, ZWILCH, ERCC6L, MAP2K1, KIF18A, NUF2, CDC20, CENPE, BIRC5, SMC2, CDC25A,…	1302	190	13588	3.29566	3.65485e-13	6.09512e-14	1.9984e-13
GOTERM_BP_FAT	GO:0000280~nuclear division	60	3.15789	5.89815e-17	KIFC1, MAD1L1, RASL2-9, KNTC1, NDE1, CDCA8, OIP5, INCENP, CDCA2, GM5593, CDCA5, TUBB3, ASPM, CDCA3, CDK1, ARHGEF2, KIF11, RAN, SGOL1, CCNF, NUSAP1, UBE2C, 6720463M24RIK, NCAPD2, MAD2L1, RCC2, SPAG5, ZWINT, BUB1B, NUP43, NEK6, CCDC99, HAUS5, NEK2, RCC1, CCNG1, TUBB3-PS1, C79407, SPC24, NCAPH, F630043A04RIK, BUB1, FBXO5, SKA1, ZWILCH, ERCC6L, MAP2K1, KIF18A, NUF2, CDC20, CENPE, BIRC5, SMC2, CDC25A,…	1302	190	13588	3.29566	3.65485e-13	6.09512e-14	1.9984e-13
GOTERM_BP_FAT	GO:0048285~organelle fission	61	3.21053	8.88429e-17	KIFC1, MAD1L1, COX10, RASL2-9, KNTC1, NDE1, CDCA8, OIP5, INCENP, CDCA2, GM5593, CDCA5, TUBB3, ASPM, CDCA3, CDK1, ARHGEF2, KIF11, RAN, SGOL1, CCNF, NUSAP1, UBE2C, 6720463M24RIK, NCAPD2, MAD2L1, RCC2, SPAG5, ZWINT, BUB1B, NUP43, NEK6, CCDC99, HAUS5, NEK2, RCC1, CCNG1, TUBB3-PS1, C79407, SPC24, NCAPH, F630043A04RIK, BUB1, FBXO5, SKA1, ZWILCH, ERCC6L, MAP2K1, KIF18A, NUF2, BIRC5, CDC20, CENPE, SMC2, …	1302	197	13588	3.23153	3.65485e-13	5.21805e-14	1.9984e-13
GOTERM_BP_FAT	GO:0022402~cell cycle process	92	4.84211	6.0902e-16	KIFC1, MAD1L1, SPIN1, E2F4, E2F5, DBF4, RASL2-9, KNTC1, MEN1, NDE1, CDCA8, OIP5, INCENP, CDCA2, PIWIL2, GM5593, RANBP1, H2AFX, TUBG1, MYB, CDCA5, DNAJC2, FANCA, TUBB3, ASPM, CDCA3, CDK1, ARHGEF2, KIF11, RAN, SGOL2, SGOL1, CCNF, TPX2, SKP2, NUSAP1, ESPL1, GPR132, TACC3, UBE2C, 6720463M24RIK, RAD51, NCAPD2, PPM1G, MAD2L1, RCC2, SPAG5, ZWINT, BUB1B, NUP43, NEK6, CCDC99, HAUS5, NEK2, MRE11A, POLA1, B…	1302	393	13588	2.44309	1.82743e-12	2.28373e-13	1.0103e-12
GOTERM_BP_FAT	GO:0051301~cell division	69	3.63158	3.41588e-13	KIFC1, MAD1L1, PRC1, RASL2-9, KNTC1, CCNE1, TOP1, NDE1, CDCA8, OIP5, INCENP, CDCA2, GM5593, CDCA5, TOP2A, ASPM, CDCA3, CDK1, ARHGEF2, KIF11, RAN, SGOL2, SGOL1, CCNF, NUSAP1, 1700017B05RIK, CDK4, PPP1CC, UBE2C, MCM5, 6720463M24RIK, NCAPD2, MAD2L1, RCC2, SPAG5, ZWINT, CFL1, BUB1B, NUP43, NEK6, CKS1B, CCDC99, HAUS5, NEK2, RCC1, CCNG1, C79407, SPC24, NCAPH, F630043A04RIK, BUB1, FBXO5, SKA1, ZWILCH, G…	1302	281	13588	2.56264	1.1246e-09	1.24955e-10	6.21503e-10
GOTERM_BP_FAT	GO:0034660~ncRNA metabolic process	51	2.68421	2.01688e-10	INTS1, EBNA1BP2, INTS8, WARS, WDR36, INTS7, TRMT6, PIWIL2, RPP30, FTSJ1, IMP4, FTSJ3, EXOSC8, YARS, EMG1, AARS, EXOSC3, RRP8, RRP9, TRMT61A, EIF4A3, RCL1, PA2G4, NOP2, RARS, FARSB, FARSA, YARS2, ELAC2, PUSL1, NOB1, ERI1, BOP1, QTRT1, VARS, IARS, TCP11, WDR55, ADAT3, METTL1, MARS2, WDR12, NPM3, TBL3, MPHOSPH10, NOP14, DIS3, POP1, PES1, RPP40, DDX51	1302	202	13588	2.6349	6.63956e-07	6.63957e-08	3.6693e-07
GOTERM_BP_FAT	GO:0034470~ncRNA processing	41	2.15789	6.51998e-09	ELAC2, PUSL1, NOB1, INTS1, ERI1, BOP1, QTRT1, INTS8, EBNA1BP2, TCP11, WDR36, WDR55, ADAT3, METTL1, INTS7, TRMT6, WDR12, RPP30, NPM3, FTSJ1, IMP4, FTSJ3, TBL3, EXOSC8, EMG1, AARS, MPHOSPH10, EXOSC3, RRP8, RRP9, TRMT61A, NOP14, DIS3, RCL1, EIF4A3, PA2G4, NOP2, POP1, PES1, RPP40, DDX51	1302	158	13588	2.70814	2.14636e-05	1.95125e-06	1.18618e-05
GOTERM_BP_FAT	GO:0042254~ribosome biogenesis	33	1.73684	9.20787e-09	EIF6, NOB1, ERI1, BOP1, EBNA1BP2, WDR36, WDR55, NPM3, WDR12, FTSJ1, IMP4, FTSJ3, NMD3, TBL3, EXOSC8, EMG1, BYSL, MPHOSPH10, EXOSC3, RRP8, RRP9, MRTO4, NOP14, DIS3, RCL1, EIF4A3, PA2G4, NOP2, IPO4, RRS1, NOP56, PES1, DDX51	1302	112	13588	3.07497	3.03119e-05	2.52602e-06	1.67519e-05
GOTERM_BP_FAT	GO:0006364~rRNA processing	26	1.36842	9.30547e-09	NOB1, ERI1, BOP1, EBNA1BP2, WDR36, WDR55, NPM3, WDR12, FTSJ1, IMP4, FTSJ3, EXOSC8, TBL3, EMG1, MPHOSPH10, EXOSC3, RRP8, RRP9, DIS3, NOP14, RCL1, EIF4A3, PA2G4, NOP2, PES1, DDX51	1302	74	13588	3.66679	3.06331e-05	2.35643e-06	1.69294e-05
GOTERM_BP_FAT	GO:0016072~rRNA metabolic process	26	1.36842	1.27021e-08	NOB1, ERI1, BOP1, EBNA1BP2, WDR36, WDR55, NPM3, WDR12, FTSJ1, IMP4, FTSJ3, EXOSC8, TBL3, EMG1, MPHOSPH10, EXOSC3, RRP8, RRP9, DIS3, NOP14, RCL1, EIF4A3, PA2G4, NOP2, PES1, DDX51	1302	75	13588	3.6179	4.18145e-05	2.98681e-06	2.31089e-05
GOTERM_BP_FAT	GO:0022613~ribonucleoprotein complex biogenesis	37	1.94737	1.29061e-08	EIF6, NOB1, ERI1, BOP1, EBNA1BP2, WDR36, WDR55, PRMT5, NPM3, WDR12, GEMIN6, FTSJ1, IMP4, FTSJ3, NMD3, TBL3, EXOSC8, EMG1, BYSL, MPHOSPH10, EXOSC3, RRP8, RRP9, SMN1, MRTO4, NOP14, DIS3, RCL1, EIF4A3, PA2G4, NOP2, LOC100045681, IPO4, RRS1, CELF1, NOP56, PES1, DDX51	1302	137	13588	2.81855	4.24859e-05	2.83245e-06	2.348e-05
GOTERM_BP_FAT	GO:0006396~RNA processing	77	4.05263	1.76308e-07	APOBEC1, RBM4, SYNCRIP, SNRPD2, INTS1, RBM9, YBX1, GM5848, EBNA1BP2, INTS8, WDR36, TRMT6, TARDBP, INTS7, LOC433064, PRMT5, SFRS9, BAT1A, PIWIL2, RPP30, DDX20, FTSJ1, IMP4, FTSJ3, SNRPA1, EXOSC8, EMG1, HNRNPA2B1, AARS, EXOSC3, RRP8, RRP9, TRMT61A, SMN1, TTF2, DDX39, RCL1, EIF4A3, SNRNP48, PA2G4, NOP2, LOC100045681, LARP7, CELF1, RBM38, ELAC2, STRAP, PPIL1, TRA2B, PUSL1, PNPT1, NOB1, ERI1, BOP1, QT…	1302	437	13588	1.83888	0.000580236	3.62746e-05	0.000320755
GOTERM_BP_FAT	GO:0007059~chromosome segregation	20	1.05263	5.02411e-06	CCDC99, NEK2, SGOL2, SGOL1, NUF2, KIF18A, NUSAP1, ESPL1, CENPE, BIRC5, CENPH, EBNA1BP2, MAD2L1, INCENP, F630043A04RIK, SKA1, NUP43, TOP2A, CDCA5, NEK6	1302	64	13588	3.26133	0.0164034	0.000972433	0.00913995
GOTERM_BP_FAT	GO:0006259~DNA metabolic process	69	3.63158	1.08753e-05	CLSPN, KIF22, DBF4, C230052I12RIK, MCM10, DNASE1L3, CCNE1, TOP1, MUTYH, MCM7, FANCI, PRIM2, PRMT6, PIWIL2, H2AFX, FANCA, DNAJC2, TOP2A, ICOSL, DFFA, USP1, MCM2, MCM3, ESCO2, ORC1L, MCM5, GTF2H2, TNKS2, RAD51, UBE2N, UHRF1, RPAIN, RRM2, RRM1, RUVBL2, DSCC1, RAD23B, BLM, LIN9, MRE11A, POLA1, POLA2, BANF1, POLE2, POLQ, APEX1, TINF2, DNMT3B, TERF2, TRIP13, EXO1, RECQL4, GINS1, ZFP57, PHB, NASP, CINP,…	1302	421	13588	1.71045	0.0351682	0.001987	0.0197835
GOTERM_BP_FAT	GO:0007010~cytoskeleton organization	54	2.84211	8.41058e-05	MTSS1, ENAH, PDLIM7, AIF1, S100A9, RHOQ, CNP, ACTG1, NDE1, RANBP1, NEURL1A, CAP1, TUBG1, ARHGAP8, FMNL2, ARHGEF2, FMNL3, KIF11, TPX2, NUSAP1, TMSB10, ESPL1, TACC3, TNNT2, MURC, MAST1, LOC100048142, KRT16, KRT14, CFL1, LCP1, KRT6A, CCDC99, HAUS5, KRT6B, CNN3, SRF, ESPN, KRT9, PRR5, RAC2, FBXO5, CNN2, CNN1, SYNPO, CEP192, PSRC1, KIF18A, NUF2, EVL, CENPE, BIRC5, RACGAP1, CENPJ, LSP1, CORO1A	1302	326	13588	1.7287	0.24186	0.0144674	0.152903
GOTERM_BP_FAT	GO:0031424~keratinization	11	0.578947	0.000163621	KRT6A, KRT6B, PPHLN1, SPRR2H, SPRR2G, SPRR2F, SPRR2E, SPRR2K, SPRR2I, SPRR2J-PS, SPRR1B, SPRR3, TGM3	1302	28	13588	4.09996	0.416485	0.0265747	0.297257
GOTERM_BP_FAT	GO:0050867~positive regulation of cell activation	23	1.21053	0.0001844	BCL10, ICOSL, HSP90AA1, PLEK, BLM, IL4RA, TGFBR2, SOCS5, CD1D1, IL7R, ADA, TGFB1, CD1D2, CD38, CD83, CORO1A, RAET1E, MYD88, CD80, LCK, FCER1G, HSPD1, INPP5D, H2-DMA	1302	101	13588	2.37657	0.455071	0.0284956	0.334946
GOTERM_BP_FAT	GO:0006144~purine base metabolic process	7	0.368421	0.000230358	1190003J15RIK, UOX, ADA, PPAT, GART, APRT, AMPD1	1302	11	13588	6.64125	0.531597	0.0338865	0.418261
GOTERM_BP_FAT	GO:0006260~DNA replication	30	1.57895	0.000230639	BLM, LIN9, DBF4, POLA1, POLA2, MCM10, TOP1, CCNE1, MCM7, POLE2, PRIM2, POLQ, DNAJC2, TERF2, GINS1, PHB, NASP, GINS4, CINP, MCM2, MCM3, MCM5, ORC1L, RAD51, RPAIN, RRM2, RRM1, CHTF18, CHAF1A, DSCC1	1302	152	13588	2.05979	0.53203	0.0324762	0.41877
GOTERM_BP_FAT	GO:0002684~positive regulation of immune system process	37	1.94737	0.000272755	BLM, CADM1, C3, IL4RA, CD1D1, IL7R, ADA, TGFB1, CD1D2, CFP, NOD2, RAET1E, MYD88, FCER1G, INPP5D, CLEC2I, POLR3G, BCL10, ICOSL, HSP90AA1, C4B, HC, TGFBR2, SOCS5, NFAM1, UBE2N, C1QA, C1QB, CD38, CD83, BCL2A1D, CBLB, CORO1A, CD80, LCK, CD79B, HSPD1, H2-DMA	1302	206	13588	1.87447	0.592629	0.0367266	0.495061
GOTERM_BP_FAT	GO:0033043~regulation of organelle organization	30	1.57895	0.000290645	SHROOM2, TGFB1, ESPN, MEN1, F630043A04RIK, RANBP1, TUBG1, SKA1, TERF2, SYNPO, CLEC2I, RECQL4, ARHGEF2, PLEK, CEP192, PSRC1, NUSAP1, MYO1F, TMSB10, CENPE, EVL, NEXN, UBE2N, PLK4, CORO1A, LOC100048142, MAD2L1, EPGN, CFL1, NEK6, HDAC6	1302	154	13588	2.03304	0.615935	0.0375544	0.527451
GOTERM_BP_FAT	GO:0002696~positive regulation of leukocyte activation	22	1.15789	0.000375629	BCL10, ICOSL, HSP90AA1, BLM, IL4RA, TGFBR2, SOCS5, CD1D1, IL7R, ADA, TGFB1, CD1D2, CD38, CD83, CORO1A, RAET1E, MYD88, CD80, LCK, FCER1G, HSPD1, INPP5D, H2-DMA	1302	99	13588	2.31917	0.709689	0.0464556	0.681178
GOTERM_BP_FAT	GO:0007017~microtubule-based process	37	1.94737	0.000438171	KIF22, KIFC1, CCDC99, HAUS5, CNP, TUBB3-PS1, KIF2C, NDE1, KIF7, KLC1, DYNLL2, KIF4, TUBB6, FBXO5, RANBP1, TUBG1, NEURL1A, TUBB3, KIF11, CEP192, PSRC1, KIF15, NUF2, TPX2, KIF18A, NUSAP1, KIF18B, BIRC5, CENPE, ESPL1, TACC3, CENPJ, KIF1A, KIF1B, KIF20B, KIF26A, DYNLT1C, KIF20A	1302	211	13588	1.83005	0.763729	0.0520335	0.794168
GOTERM_BP_FAT	GO:0051251~positive regulation of lymphocyte activation	21	1.10526	0.000491972	BCL10, ICOSL, HSP90AA1, BLM, IL4RA, TGFBR2, SOCS5, CD1D1, IL7R, ADA, TGFB1, CD1D2, CD38, CD83, CORO1A, RAET1E, MYD88, CD80, LCK, HSPD1, INPP5D, H2-DMA	1302	94	13588	2.3315	0.802095	0.0562142	0.891268
GOTERM_BP_FAT	GO:0030855~epithelial cell differentiation	25	1.31579	0.000550631	KRT6A, E2F4, KRT6B, ELF3, SPRR2H, GJA1, SPRR2G, SPRR2F, SPRR2E, SFN, SPRR2K, SPRR2I, SPRR2J-PS, GPX1, WDR77, TGM3, CEBPB, MAP2K1, PPHLN1, CRB3, WDR92, LAMA1, ID1, SPRR1B, KRT14, VEGFA, SPRR3	1302	123	13588	2.12119	0.836865	0.0606089	0.997034
GOTERM_BP_FAT	GO:0006730~one-carbon metabolic process	24	1.26316	0.000638204	SHMT1, SHMT2, ALDH1L1, AHCY, EHMT1, MAT2A, ZFP57, ALDH1L2, TRMT61A, MTHFD1L, 2410022L05RIK, MEN1, MTHFD2, PRMT1, GSPT1, PRMT5, PRMT6, PIWIL2, AHCYL2, FTSJ1, DNMT3B, CAR2, FTSJ3, CAR7	1302	117	13588	2.14077	0.877744	0.0676571	1.15473
GOTERM_BP_FAT	GO:0060429~epithelium development	44	2.31579	0.000638989	STIL, KRT6A, ENAH, E2F4, KRT6B, ELF3, CSF1, SPRR2H, GJA1, SPRR2G, SPRR2F, SFN, SPRR2E, SPRR2K, SUFU, TGFB1, SPRR2I, RGMA, SPRR2J-PS, GPX1, ALDH1A3, WDR77, CASP8, TGM3, PLXND1, CAR2, ETV4, NKX2-3, BCL10, CEBPB, MAP2K1, PPHLN1, CRB3, SHANK3, WDR92, CYP7B1, LAMA1, RDH10, ADM, ID1, SPRR1B, CFL1, KRT14, VEGFA, SPRR3, APAF1	1302	271	13588	1.69445	0.87806	0.0656258	1.15615
GOTERM_BP_FAT	GO:0006261~DNA-dependent DNA replication	11	0.578947	0.000959732	CCNE1, TOP1, RPAIN, MCM7, POLE2, PRIM2, POLA1, MCM2, MCM3, MCM5, RAD51	1302	34	13588	3.37643	0.957615	0.0940579	1.73171
GOTERM_BP_FAT	GO:0045621~positive regulation of lymphocyte differentiation	11	0.578947	0.000959732	CD83, HSP90AA1, TGFBR2, LCK, IL4RA, INPP5D, SOCS5, IL7R, CD1D1, H2-DMA, ADA, CD1D2	1302	34	13588	3.37643	0.957615	0.0940579	1.73171
GOTERM_BP_FAT	GO:0019724~B cell mediated immunity	16	0.842105	0.00100457	EXO1, BCL10, ICOSL, HC, C4B, C3, C1QA, C1QB, NOD2, MYD88, LILRB3, BCL3, FCER1G, INPP5D, H2-DMA, IGH-VJ558	1302	65	13588	2.56892	0.963437	0.0954014	1.81192
GOTERM_BP_FAT	GO:0051726~regulation of cell cycle	36	1.89474	0.00114232	E2F2, CLSPN, E2F4, E2F5, DBF4, SIPA1, BOP1, SFN, TRRAP, BRSK1, TGFB1, GPR3, BAK1, CCNE1, FBXO5, RANBP1, H2AFX, TUBG1, ZWILCH, RECQL4, CDK1, CEP192, GMNN, SKP2, NUSAP1, BIRC5, CENPE, CDK4, TACC3, JUNB, ATF5, PLK4, MAD2L1, EPGN, BAX, NEK6	1302	214	13588	1.75563	0.976778	0.104763	2.05793
GOTERM_BP_FAT	GO:0051130~positive regulation of cellular component organization	24	1.26316	0.00116301	PLEK, C3, LIMK1, PSRC1, NUSAP1, CENPE, MFGE8, CD63, LDLRAP1, SRF, TGFB1, UBE2N, MEN1, GATA2, NOD2, METRN, PLK4, EPGN, CFL1, FCER1G, RANBP1, TERF2, NGF, SYNPO	1302	122	13588	2.05303	0.978309	0.103676	2.09485
GOTERM_BP_FAT	GO:0050870~positive regulation of T cell activation	16	0.842105	0.00118707	BCL10, ICOSL, HSP90AA1, BLM, IL4RA, TGFBR2, SOCS5, CD1D1, IL7R, ADA, CD1D2, CD83, CORO1A, CD80, LCK, HSPD1, H2-DMA	1302	66	13588	2.53	0.979963	0.102925	2.13774
GOTERM_BP_FAT	GO:0009112~nucleobase metabolic process	8	0.421053	0.00130003	UMPS, 1190003J15RIK, UOX, ADA, PPAT, GART, APRT, AMPD1	1302	19	13588	4.39421	0.986192	0.109296	2.3389
GOTERM_BP_FAT	GO:0006270~DNA replication initiation	6	0.315789	0.00133352	CCNE1, MCM7, POLA1, MCM2, MCM3, MCM5	1302	10	13588	6.26175	0.987635	0.10917	2.39845
GOTERM_BP_FAT	GO:0030216~keratinocyte differentiation	13	0.684211	0.00150658	KRT6A, KRT6B, MAP2K1, PPHLN1, SPRR2H, SPRR2G, SPRR2F, SPRR2E, SFN, SPRR2K, SPRR2I, SPRR2J-PS, SPRR1B, SPRR3, TGM3	1302	48	13588	2.82648	0.993011	0.119501	2.70571
GOTERM_BP_FAT	GO:0050865~regulation of cell activation	28	1.47368	0.00174302	BLM, IL4RA, CD1D1, IL7R, TGFB1, ADA, CD1D2, RAET1E, MYD88, HMOX1, FCER1G, INPP5D, CLEC2I, BCL10, ICOSL, HSP90AA1, PLEK, TGFBR2, CD276, SOCS5, NFAM1, CD38, CD83, CORO1A, CBLB, CD80, LCK, HSPD1, H2-DMA	1302	156	13588	1.87317	0.996795	0.133745	3.12401
GOTERM_BP_FAT	GO:0002449~lymphocyte mediated immunity	17	0.894737	0.00195185	EXO1, BCL10, ICAM1, ICOSL, HC, C4B, C3, C1QA, C1QB, NOD2, MYD88, LILRB3, FCER1G, BCL3, INPP5D, H2-DMA, IGH-VJ558	1302	76	13588	2.33442	0.99839	0.145187	3.49203
GOTERM_BP_FAT	GO:0016064~immunoglobulin mediated immune response	15	0.789474	0.00214542	EXO1, BCL10, ICOSL, HC, C4B, C3, C1QA, C1QB, NOD2, MYD88, BCL3, FCER1G, INPP5D, H2-DMA, IGH-VJ558	1302	63	13588	2.48482	0.99915	0.154934	3.832
GOTERM_BP_FAT	GO:0043281~regulation of caspase activity	13	0.684211	0.00219522	BCL10, CFLAR, INTS1, NLRP1A, BIRC5, MEN1, BAK1, BCL2A1D, UACA, GSPT1, BAX, LCK, APAF1	1302	50	13588	2.71343	0.999279	0.154855	3.91927
GOTERM_BP_FAT	GO:0052548~regulation of endopeptidase activity	13	0.684211	0.00219522	BCL10, CFLAR, INTS1, NLRP1A, BIRC5, MEN1, BAK1, BCL2A1D, UACA, GSPT1, BAX, LCK, APAF1	1302	50	13588	2.71343	0.999279	0.154855	3.91927
GOTERM_BP_FAT	GO:0002460~adaptive immune response based on somatic recombination of immune receptors built from immunoglobulin superfamily domains	18	0.947368	0.00224348	EXO1, BCL10, ICAM1, ICOSL, HC, C4B, C3, C1QA, C1QB, NOD2, MYD88, LILRB3, VEGFA, FCER1G, BCL3, INPP5D, H2-DMA, IGH-VJ558	1302	84	13588	2.23634	0.999385	0.154682	4.00379
GOTERM_BP_FAT	GO:0002250~adaptive immune response	18	0.947368	0.00224348	EXO1, BCL10, ICAM1, ICOSL, HC, C4B, C3, C1QA, C1QB, NOD2, MYD88, LILRB3, VEGFA, FCER1G, BCL3, INPP5D, H2-DMA, IGH-VJ558	1302	84	13588	2.23634	0.999385	0.154682	4.00379
GOTERM_BP_FAT	GO:0008283~cell proliferation	39	2.05263	0.00225978	ZBTB32, PPARD, E2F8, POLA1, INTS1, BOP1, SFN, IL7R, FKBP1B, TGFB1, BAK1, GPX1, NDE1, MCM7, ITGAX, CSE1L, WDR12, GNG2, SCARB1, IMPDH1, OCA2, ASPM, GINS1, FZD9, KLK8, CEBPB, MKI67, MAP2K1, PDPN, NASP, RACGAP1, TACC3, CD86, UHRF1, GNB1, PRKAR1B, BAX, VEGFA, PES1	1302	247	13588	1.64783	0.999417	0.152533	4.03232
GOTERM_BP_FAT	GO:0006096~glycolysis	12	0.631579	0.00234278	LDHA, GM10313, PFKL, GM5507, ADPGK, GM5506, HK2, GM3534, GM6498, TPI1, GM10293, PKM2, GM5863, GM10290, ENO2, GM16470, PGK1, GM12070, GM9034, GAPDH, MDH2, ENO1	1302	44	13588	2.84625	0.999557	0.154526	4.17744
GOTERM_BP_FAT	GO:0045582~positive regulation of T cell differentiation	10	0.526316	0.00241537	CD83, HSP90AA1, TGFBR2, LCK, IL4RA, SOCS5, IL7R, CD1D1, H2-DMA, ADA, CD1D2	1302	32	13588	3.26133	0.999651	0.155815	4.30421
GOTERM_BP_FAT	GO:0051493~regulation of cytoskeleton organization	20	1.05263	0.00243226	ARHGEF2, SHROOM2, PLEK, CEP192, PSRC1, MYO1F, EVL, CENPE, TMSB10, NEXN, ESPN, PLK4, CORO1A, LOC100048142, CFL1, F630043A04RIK, RANBP1, SKA1, CLEC2I, HDAC6, SYNPO	1302	99	13588	2.10833	0.99967	0.153814	4.33369
GOTERM_BP_FAT	GO:0052547~regulation of peptidase activity	13	0.684211	0.00262535	BCL10, CFLAR, INTS1, NLRP1A, BIRC5, MEN1, BAK1, BCL2A1D, UACA, GSPT1, BAX, LCK, APAF1	1302	51	13588	2.66022	0.999826	0.161896	4.67001
GOTERM_BP_FAT	GO:0009913~epidermal cell differentiation	13	0.684211	0.00262535	KRT6A, KRT6B, MAP2K1, PPHLN1, SPRR2H, SPRR2G, SPRR2F, SPRR2E, SFN, SPRR2K, SPRR2I, SPRR2J-PS, SPRR1B, SPRR3, TGM3	1302	51	13588	2.66022	0.999826	0.161896	4.67001
GOTERM_BP_FAT	GO:0002694~regulation of leukocyte activation	27	1.42105	0.00299342	BLM, IL4RA, IL7R, CD1D1, ADA, TGFB1, CD1D2, RAET1E, MYD88, HMOX1, FCER1G, INPP5D, CLEC2I, BCL10, ICOSL, HSP90AA1, TGFBR2, CD276, SOCS5, NFAM1, CD38, CD83, CORO1A, CBLB, CD80, LCK, HSPD1, H2-DMA	1302	154	13588	1.82973	0.999948	0.179123	5.30802
GOTERM_BP_FAT	GO:0042110~T cell activation	22	1.15789	0.00311386	ZBTB32, ICOSL, BLM, CD1D1, IL7R, VAV1, FKBP1B, TGFB1, CD1D2, CD48, BCL2A1D, CBLB, CD86, ITGAX, JMJD6, BAX, LCK, BCL3, PATZ1, HSPD1, H2-DMA, LCP1, NKX2-3	1302	116	13588	1.97929	0.999965	0.182341	5.5159
GOTERM_BP_FAT	GO:0019320~hexose catabolic process	13	0.684211	0.00312155	LDHA, GM10313, PFKL, GM5507, GM5506, ADPGK, PGD, HK2, GM3534, GM6498, TPI1, GM10293, PKM2, GM5863, GM10290, ENO2, GM16470, PGK1, GM12070, GM9034, GAPDH, MDH2, ENO1	1302	52	13588	2.60906	0.999966	0.17957	5.52917
GOTERM_BP_FAT	GO:0010638~positive regulation of organelle organization	13	0.684211	0.00312155	PLEK, PSRC1, NUSAP1, CENPE, TGFB1, UBE2N, MEN1, PLK4, EPGN, CFL1, RANBP1, TERF2, SYNPO	1302	52	13588	2.60906	0.999966	0.17957	5.52917
GOTERM_BP_FAT	GO:0006007~glucose catabolic process	13	0.684211	0.00312155	LDHA, GM10313, PFKL, GM5507, GM5506, ADPGK, PGD, HK2, GM3534, GM6498, TPI1, GM10293, PKM2, GM5863, GM10290, ENO2, GM16470, PGK1, GM12070, GM9034, GAPDH, MDH2, ENO1	1302	52	13588	2.60906	0.999966	0.17957	5.52917
GOTERM_BP_FAT	GO:0007020~microtubule nucleation	4	0.210526	0.00325257	NDE1, CEP192, TUBG1, CENPJ	1302	4	13588	10.4363	0.999978	0.183196	5.7548
GOTERM_BP_FAT	GO:0001890~placenta development	18	0.947368	0.00330462	MDFI, PPARD, CEBPB, MAP2K1, EPAS1, SOCS3, CCNF, PRDX3, ADA, JUNB, CITED1, ARNT, GATA2, KRT19, PLK4, ADM, ETNK2, EPOR	1302	87	13588	2.15922	0.999981	0.182736	5.8443
GOTERM_BP_FAT	GO:0006974~response to DNA damage stimulus	43	2.26316	0.00355111	KIF22, RAD23B, CLSPN, BLM, MRE11A, C230052I12RIK, POLA1, PMAIP1, BRSK1, MIF, MUTYH, FANCI, AEN, HMOX1, PRMT6, BCL3, H2AFX, POLQ, FANCA, APEX1, TERF2, TRIP13, EXO1, CDK1, USP1, EME1, TREX2, TREX1, RAD54L, ESCO2, GTF2H2, RAD51, UBE2N, UHRF1, RPAIN, UACA, TDP1, BAX, HIPK2, TDG, RUVBL2, PARP1, CHAF1A	1302	287	13588	1.56362	0.999992	0.191786	6.26704
GOTERM_BP_FAT	GO:0001775~cell activation	38	2	0.00378062	GNA13, ZBTB32, BLM, CD1D1, IL7R, FKBP1B, TGFB1, ADA, CD1D2, TIMP1, CD48, BAK1, ITGAX, BCL3, FCER1G, PATZ1, IMPDH1, NKX2-3, EXO1, FYB, BCL10, ICOSL, PLEK, TGFBR2, MYO1F, EVL, NFAM1, VAV1, BCL2A1D, CBLB, CD86, LOC100048875, JMJD6, LILRB3, BAX, CX3CR1, LCK, HSPD1, H2-DMA, LCP1	1302	246	13588	1.6121	0.999996	0.199619	6.65902
GOTERM_BP_FAT	GO:0032844~regulation of homeostatic process	14	0.736842	0.00385063	BCL10, KLK8, FKBP1B, GCLM, TRF, TGFB1, ADA, BAK1, BAX, LCK, VEGFA, FCER1G, INPP5D, TERF2	1302	60	13588	2.43513	0.999997	0.199741	6.7783
GOTERM_BP_FAT	GO:0044275~cellular carbohydrate catabolic process	14	0.736842	0.00385063	GPD1, LDHA, GM10313, PFKL, GM5507, GM5506, ADPGK, PGD, HK2, GM3534, GM6498, TPI1, GM10293, PKM2, GM5863, GM10290, ENO2, GM16470, PGK1, GM12070, GM9034, GAPDH, MDH2, ENO1	1302	60	13588	2.43513	0.999997	0.199741	6.7783
GOTERM_BP_FAT	GO:0002443~leukocyte mediated immunity	18	0.947368	0.00422018	EXO1, BCL10, ICAM1, ICOSL, HC, C4B, C3, MYO1F, C1QA, C1QB, NOD2, MYD88, LILRB3, FCER1G, BCL3, INPP5D, H2-DMA, IGH-VJ558	1302	89	13588	2.1107	0.999999	0.213403	7.40548
GOTERM_BP_FAT	GO:0046365~monosaccharide catabolic process	13	0.684211	0.00434104	LDHA, GM10313, PFKL, GM5507, GM5506, ADPGK, PGD, HK2, GM3534, GM6498, TPI1, GM10293, PKM2, GM5863, GM10290, ENO2, GM16470, PGK1, GM12070, GM9034, GAPDH, MDH2, ENO1	1302	54	13588	2.51243	0.999999	0.215527	7.60972
GOTERM_BP_FAT	GO:0006732~coenzyme metabolic process	25	1.31579	0.00457719	ALDH1L1, PGD, GGT1, ALDH1L2, GCLM, ACOT5, MTHFD1L, ACOT4, GSS, MTHFD2, GSR, TPI1, IDH2, CSL, MOCS1, GSTA1, ALDH5A1, SUCLG1, IDH3A, COQ5, LOC100045796, SLC27A3, GSTP2, MGST1, GSTP1, MDH2	1302	143	13588	1.82452	1	0.222531	8.00756
GOTERM_BP_FAT	GO:0005996~monosaccharide metabolic process	31	1.63158	0.00458098	LDHA, ADPGK, GNPNAT1, PGD, HK2, GALK2, GALK1, TPI1, GM10293, GM5863, GM10290, ENO2, GM16470, GALE, GM9034, GAPDH, GM7251, ENO1, GPD2, GPD1, GM10313, GM5507, PFKL, CMAS, ALDH5A1, GM5506, CHST2, GM3534, PPP1CC, GM6498, ATF4, RENBP, PKM2, OTOG, PGK1, GM12070, FABP5, MDH2, CACNA1A, XYLB, SERP1	1302	191	13588	1.69384	1	0.219477	8.01395
GOTERM_BP_FAT	GO:0008629~induction of apoptosis by intracellular signals	10	0.526316	0.00468123	PRKCA, GPX1, UACA, HTRA2, AEN, HMOX1, BAX, HIPK2, BCL3, PMAIP1	1302	35	13588	2.98179	1	0.22053	8.18233
GOTERM_BP_FAT	GO:0051321~meiotic cell cycle	18	0.947368	0.00475063	EXO1, SPIN1, MKI67, NEK2, MRE11A, SGOL2, SGOL1, ESPL1, CDC25B, RAD51, CKS2, FBXO5, MNS1, PIWIL2, H2AFX, TUBG1, FANCA, TRIP13	1302	90	13588	2.08725	1	0.220288	8.29874
GOTERM_BP_FAT	GO:0001701~in utero embryonic development	40	2.10526	0.00499775	GNA13, STIL, GJA1, INTS1, SRF, ADA, CITED1, YBX1, ARNT, GATA2, PRMT1, DNMT3L, APBA3, GM5593, ETNK2, MYB, TERF2, ENO1, GINS1, MDFI, MAFF, CEBPB, MAP2K1, OOEP, EPAS1, SOCS3, HC, GM5506, NASP, TGFBR2, CAPN2, JUNB, CCNB1, KRT19, RDH10, PLK4, TULP3, MSX1, CCNB2, ADM, ENDOG, NLE1	1302	267	13588	1.56348	1	0.227186	8.7121
GOTERM_BP_FAT	GO:0051249~regulation of lymphocyte activation	25	1.31579	0.00500789	BLM, IL4RA, IL7R, CD1D1, ADA, TGFB1, CD1D2, RAET1E, MYD88, INPP5D, CLEC2I, BCL10, ICOSL, HSP90AA1, TGFBR2, CD276, SOCS5, NFAM1, CD83, CD38, CORO1A, CBLB, CD80, LCK, HSPD1, H2-DMA	1302	144	13588	1.81185	1	0.224516	8.72903
GOTERM_BP_FAT	GO:0006399~tRNA metabolic process	21	1.10526	0.00502189	YARS, ELAC2, PUSL1, AARS, QTRT1, VARS, TRMT61A, IARS, WARS, TCP11, TRMT6, ADAT3, RARS, METTL1, FARSB, POP1, RPP30, MARS2, FARSA, YARS2, RPP40	1302	113	13588	1.93948	1	0.222069	8.75238
GOTERM_BP_FAT	GO:0008380~RNA splicing	32	1.68421	0.005258	STRAP, PPIL1, TRA2B, RBM4, SYNCRIP, SNRPD2, RBM9, SF3B4, YBX1, GM5848, TCP11, PRMT5, TARDBP, LOC433064, SFRS9, USP39, BAT1A, DDX20, GEMIN6, DDX41, GEMIN5, SNRPA1, HNRNPA2B1, SF3A1, SMN1, TTF2, DDX39, EIF4A3, PPIH, SNRNP48, JMJD6, LOC100045681, GM8587, CELF1, RBM38	1302	201	13588	1.66149	1	0.2282	9.14551
GOTERM_BP_FAT	GO:0009168~purine ribonucleoside monophosphate biosynthetic process	6	0.315789	0.00533248	ATIC, IMPDH1, ADA, PFAS, GART, AMPD1	1302	13	13588	4.81673	1	0.228058	9.2692
GOTERM_BP_FAT	GO:0009127~purine nucleoside monophosphate biosynthetic process	6	0.315789	0.00533248	ATIC, IMPDH1, ADA, PFAS, GART, AMPD1	1302	13	13588	4.81673	1	0.228058	9.2692
GOTERM_BP_FAT	GO:0006749~glutathione metabolic process	8	0.421053	0.00583515	GSS, GSTA1, GSR, ALDH5A1, GGT1, GCLM, GSTP2, GSTP1, MGST1	1302	24	13588	3.47875	1	0.24362	10.0998
GOTERM_BP_FAT	GO:0045321~leukocyte activation	34	1.78947	0.00584027	ZBTB32, BLM, CD1D1, IL7R, FKBP1B, TGFB1, ADA, CD1D2, CD48, BAK1, ITGAX, FCER1G, BCL3, PATZ1, IMPDH1, NKX2-3, EXO1, FYB, BCL10, ICOSL, TGFBR2, MYO1F, NFAM1, VAV1, BCL2A1D, CBLB, CD86, LOC100048875, JMJD6, LILRB3, BAX, CX3CR1, LCK, HSPD1, H2-DMA, LCP1	1302	219	13588	1.62024	1	0.240781	10.1082
GOTERM_BP_FAT	GO:0034621~cellular macromolecular complex subunit organization	37	1.94737	0.00619317	EIF6, MTSS1, EID2, ENAH, COX10, FKBP4, HIST1H2AE, NAP1L1, BC085271, TUBB3-PS1, TSPYL3, SET, TSPYL2, CSE1L, CENPA, PRMT5, H2AFZ, TUBB6, FBXO5, H2AFX, TUBG1, GEMIN6, ASF1B, TUBB3, CLEC2I, OOEP, HIST1H2BG, NASP, KIF18A, EVL, MCM2, TTF2, SMN1, CENPH, LOC100045681, IPO4, IPO5, CELF1, HIST1H3G, CACNA1A	1302	245	13588	1.57609	1	0.250273	10.687
GOTERM_BP_FAT	GO:0009064~glutamine family amino acid metabolic process	11	0.578947	0.00635282	GOT2, GLS2, ARG1, ALDH18A1, ASS1, ALDH5A1, GFPT2, ALDH4A1, ASL, GCLM, PFAS	1302	43	13588	2.66974	1	0.252777	10.9476
GOTERM_BP_FAT	GO:0050863~regulation of T cell activation	20	1.05263	0.00656859	BCL10, ICOSL, HSP90AA1, BLM, IL4RA, TGFBR2, CD276, SOCS5, CD1D1, IL7R, ADA, TGFB1, CD1D2, CD83, CBLB, CORO1A, CD80, LCK, HSPD1, H2-DMA, CLEC2I	1302	108	13588	1.93264	1	0.2571	11.2988
GOTERM_BP_FAT	GO:0007018~microtubule-based movement	19	1	0.00700648	KIFC1, KIF22, KIF11, KIF15, KIF18A, KIF18B, CENPE, TUBB3-PS1, KIF2C, NDE1, KIF1A, KIF1B, KIF7, KLC1, KIF4, KIF20B, TUBB6, KIF26A, TUBB3, KIF20A	1302	101	13588	1.96326	1	0.268597	12.0074
GOTERM_BP_FAT	GO:0046112~nucleobase biosynthetic process	5	0.263158	0.00710787	UMPS, ADA, PPAT, GART, APRT	1302	9	13588	5.79792	1	0.268825	12.1707
GOTERM_BP_FAT	GO:0009113~purine base biosynthetic process	4	0.210526	0.00755168	ADA, PPAT, GART, APRT	1302	5	13588	8.349	1	0.279888	12.8822
GOTERM_BP_FAT	GO:0046164~alcohol catabolic process	14	0.736842	0.00782688	GPD1, LDHA, GM10313, PFKL, GM5507, GM5506, ADPGK, PGD, HK2, GM3534, GM6498, TPI1, GM10293, PKM2, GM5863, GM10290, ENO2, GM16470, PGK1, GM12070, GM9034, GAPDH, MDH2, ENO1	1302	65	13588	2.24781	1	0.285335	13.3206
GOTERM_BP_FAT	GO:0002252~immune effector process	22	1.15789	0.0083014	EXO1, BCL10, ICAM1, ICOSL, HC, C3, C4B, MYO1F, SAMHD1, RSAD2, IL7R, CFP, C1QA, C1QB, NOD2, MYD88, LILRB3, FCER1G, BCL3, INPP5D, H2-DMA, IGH-VJ558	1302	126	13588	1.8222	1	0.296596	14.0718
GOTERM_BP_FAT	GO:0010564~regulation of cell cycle process	15	0.789474	0.00863187	RECQL4, CEP192, DBF4, NUSAP1, CENPE, BIRC5, TGFB1, GPR3, PLK4, MAD2L1, EPGN, FBXO5, RANBP1, TUBG1, NEK6	1302	73	13588	2.14444	1	0.303201	14.5912
GOTERM_BP_FAT	GO:0045597~positive regulation of cell differentiation	28	1.47368	0.00874492	IRX3, STAR, CSF1, IL4RA, BEX1, CD1D1, IL7R, SRF, ADA, CD1D2, MEN1, METRN, INPP5D, LPL, HSP90AA1, MAP2K1, SOCS3, LIMK1, KLF10, TGFBR2, CD276, SOCS5, JUNB, CD83, NME2, LCK, GNAS, H2-DMA, NGF	1302	175	13588	1.6698	1	0.303325	14.7682
GOTERM_BP_FAT	GO:0051327~M phase of meiotic cell cycle	17	0.894737	0.00879079	EXO1, SPIN1, MKI67, NEK2, MRE11A, SGOL2, SGOL1, ESPL1, CDC25B, RAD51, CKS2, FBXO5, MNS1, PIWIL2, H2AFX, FANCA, TRIP13	1302	88	13588	2.01609	1	0.301524	14.8399
GOTERM_BP_FAT	GO:0007126~meiosis	17	0.894737	0.00879079	EXO1, SPIN1, MKI67, NEK2, MRE11A, SGOL2, SGOL1, ESPL1, CDC25B, RAD51, CKS2, FBXO5, MNS1, PIWIL2, H2AFX, FANCA, TRIP13	1302	88	13588	2.01609	1	0.301524	14.8399
GOTERM_BP_FAT	GO:0000226~microtubule cytoskeleton organization	20	1.05263	0.00882486	CCDC99, KIF11, HAUS5, CEP192, PSRC1, NUF2, TPX2, KIF18A, NUSAP1, ESPL1, CENPE, CNP, BIRC5, TACC3, CENPJ, NDE1, FBXO5, RANBP1, TUBG1, NEURL1A	1302	111	13588	1.88041	1	0.299428	14.8932
GOTERM_BP_FAT	GO:0012502~induction of programmed cell death	27	1.42105	0.0088755	IL19, STK17B, NLRP1A, PMAIP1, SP110, GPX1, CASP6, HTRA2, HMOX1, AEN, BCL3, NGFRAP1, DDX20, CASP1, PRKCA, BCL10, CEBPB, DFFA, KLF10, DAPK3, CIDEC, UACA, BAX, HIPK2, LCK, RIPK3, APAF1	1302	167	13588	1.6873	1	0.297842	14.9723
GOTERM_BP_FAT	GO:0006917~induction of apoptosis	27	1.42105	0.0088755	IL19, STK17B, NLRP1A, PMAIP1, SP110, GPX1, CASP6, HTRA2, HMOX1, AEN, BCL3, NGFRAP1, DDX20, CASP1, PRKCA, BCL10, CEBPB, DFFA, KLF10, DAPK3, CIDEC, UACA, BAX, HIPK2, LCK, RIPK3, APAF1	1302	167	13588	1.6873	1	0.297842	14.9723
GOTERM_BP_FAT	GO:0030099~myeloid cell differentiation	18	0.947368	0.00919161	TM7SF4, EPAS1, HCLS1, TGFBR2, SFXN1, PRDX3, CBFA2T3, TGFB1, TIMP1, PLSCR1, JMJD6, LILRB3, IRF8, VEGFA, CASP8, DYRK3, SPIB, NKX2-3	1302	96	13588	1.9568	1	0.303641	15.4643
GOTERM_BP_FAT	GO:0016052~carbohydrate catabolic process	16	0.842105	0.00928197	LDHA, ADPGK, PGD, HK2, PGLYRP1, TPI1, GM10293, GM5863, GM10290, ENO2, GM16470, GAPDH, GM9034, ENO1, GPD1, GM10313, GM5507, PFKL, GM5506, CHI3L3, GM3534, GM6498, PKM2, GM12070, PGK1, MDH2	1302	81	13588	2.06148	1	0.303135	15.6044
GOTERM_BP_FAT	GO:0046635~positive regulation of alpha-beta T cell activation	8	0.421053	0.00936509	CD83, BLM, CD80, TGFBR2, IL4RA, SOCS5, CD1D1, ADA, CD1D2	1302	26	13588	3.21115	1	0.302446	15.7331
GOTERM_BP_FAT	GO:0009126~purine nucleoside monophosphate metabolic process	6	0.315789	0.0105823	ATIC, IMPDH1, ADA, PFAS, GART, AMPD1	1302	15	13588	4.1745	1	0.331393	17.5971
GOTERM_BP_FAT	GO:0009167~purine ribonucleoside monophosphate metabolic process	6	0.315789	0.0105823	ATIC, IMPDH1, ADA, PFAS, GART, AMPD1	1302	15	13588	4.1745	1	0.331393	17.5971
GOTERM_BP_FAT	GO:0051235~maintenance of location	9	0.473684	0.0109079	KDELR3, KDELR2, LOC100048142, NUF2, TMSB10, CENPE, TACC3, ASPM, SUFU, SRGN	1302	33	13588	2.84625	1	0.336548	18.0891
GOTERM_BP_FAT	GO:0033554~cellular response to stress	54	2.84211	0.0111445	CLSPN, KIF22, C230052I12RIK, PMAIP1, PRDX3, GPX1, MUTYH, MYD88, FANCI, AEN, HMOX1, PRMT6, H2AFX, FANCA, CDK1, USP1, AARS, ESCO2, GTF2H2, RAD51, UBE2N, UHRF1, RPAIN, HIPK2, RUVBL2, NFE2L2, PPP1R15B, SERP1, RAD23B, DERL1, BLM, MRE11A, POLA1, BRSK1, MIF, BCL3, POLQ, APEX1, TERF2, TRIP13, ANGPTL4, EXO1, MDFI, EPAS1, EME1, TREX2, TREX1, RAD54L, UACA, TDP1, BAX, TDG, PARP1, CHAF1A	1302	404	13588	1.39494	1	0.339354	18.4449
GOTERM_BP_FAT	GO:0046942~carboxylic acid transport	18	0.947368	0.0124093	SLC38A4, SLC38A3, PPARD, PDPN, SLC7A8, SLC19A1, SLC7A5, SLC7A11, SLC7A7, SLC1A4, SLC1A5, SLC7A3, ABCC3, SLC38A1, SLC27A3, OCA2, CROT, CACNA1A	1302	99	13588	1.8975	1	0.366658	20.3219
GOTERM_BP_FAT	GO:0046634~regulation of alpha-beta T cell activation	9	0.473684	0.0130969	CD83, CBLB, BLM, CD80, TGFBR2, IL4RA, SOCS5, CD1D1, ADA, CD1D2	1302	34	13588	2.76254	1	0.379309	21.3251
GOTERM_BP_FAT	GO:0015849~organic acid transport	18	0.947368	0.0136593	SLC38A4, SLC38A3, PPARD, PDPN, SLC7A8, SLC19A1, SLC7A5, SLC7A11, SLC7A7, SLC1A4, SLC1A5, SLC7A3, ABCC3, SLC38A1, SLC27A3, OCA2, CROT, CACNA1A	1302	100	13588	1.87853	1	0.388679	22.1367
GOTERM_BP_FAT	GO:0044271~nitrogen compound biosynthetic process	42	2.21053	0.0139099	BCAT1, ALDH18A1, ASS1, SRM, COX10, ATP5B, DTYMK, QTRT1, ATP5G1, AGMAT, ASL, PPAT, ADA, MTHFD1L, PFAS, GOT2, ARG1, GM15645, ATIC, ALDH4A1, ETNK2, IMPDH1, ATP5K, MOCS1, TCIRG1, ODC1, HSP90AA1, MAT2A, ATP1A1, PADI4, NME7, GART, APRT, AMPD1, UMPS, NME2, LOC100045796, NME1, RRM2, RRM1, GUCY1B2, ADSL, PSAT1	1302	302	13588	1.4514	1	0.390939	22.4959
GOTERM_BP_FAT	GO:0043403~skeletal muscle regeneration	4	0.210526	0.0140322	GPX1, GJA1, SOX15, PLAUR	1302	6	13588	6.9575	1	0.390371	22.6705
GOTERM_BP_FAT	GO:0030036~actin cytoskeleton organization	26	1.36842	0.0140815	MTSS1, ENAH, CNN3, PDLIM7, AIF1, S100A9, RHOQ, SRF, ESPN, ACTG1, PRR5, RAC2, CNN2, CNN1, CAP1, ARHGAP8, FMNL2, FMNL3, ARHGEF2, TMSB10, EVL, RACGAP1, TNNT2, MURC, CORO1A, LOC100048142, CFL1, LCP1	1302	165	13588	1.6445	1	0.38825	22.7409
GOTERM_BP_FAT	GO:0007051~spindle organization	8	0.421053	0.0142445	HAUS5, TPX2, FBXO5, ESPL1, RANBP1, TUBG1, TACC3, CENPJ	1302	28	13588	2.98179	1	0.388585	22.9729
GOTERM_BP_FAT	GO:0045185~maintenance of protein location	8	0.421053	0.0142445	KDELR3, KDELR2, LOC100048142, NUF2, TMSB10, CENPE, TACC3, SUFU, SRGN	1302	28	13588	2.98179	1	0.388585	22.9729
GOTERM_BP_FAT	GO:0051186~cofactor metabolic process	28	1.47368	0.014384	ALDH1L1, COX10, PGD, GGT1, ALDH1L2, GCLM, ACOT5, MTHFD1L, ACOT4, GSS, MTHFD2, GSR, TPI1, HMOX1, IDH2, CSL, MOCS1, GSTA1, ALDH5A1, SUCLG1, IDH3A, COQ5, EIF2AK1, LOC100045796, SLC27A3, GSTP2, MDH2, MGST1, GSTP1	1302	182	13588	1.60558	1	0.388422	23.1711
GOTERM_BP_FAT	GO:0006323~DNA packaging	18	0.947368	0.0150057	HIST1H2BG, HIST1H2AE, NAP1L1, NUSAP1, MCM2, BC085271, SMC2, NCAPD2, NCAPH, TSPYL3, TSPYL2, SET, CENPA, H2AFZ, H2AFX, ASF1B, TOP2A, CDCA5, HIST1H3G	1302	101	13588	1.85993	1	0.398235	24.0479
GOTERM_BP_FAT	GO:0002274~myeloid leukocyte activation	9	0.473684	0.0155905	FYB, BCL10, LOC100048875, JMJD6, LILRB3, TGFBR2, CX3CR1, MYO1F, FCER1G, TGFB1	1302	35	13588	2.68361	1	0.406968	24.8641
GOTERM_BP_FAT	GO:0002253~activation of immune response	16	0.842105	0.0158521	BCL10, HC, C4B, C3, NFAM1, UBE2N, C1QA, CFP, C1QB, NOD2, BCL2A1D, MYD88, LCK, FCER1G, CD79B, CLEC2I	1302	86	13588	1.94163	1	0.409055	25.2265
GOTERM_BP_FAT	GO:0006839~mitochondrial transport	10	0.526316	0.0161296	BAK1, GRPEL1, TIMM8A1, UCP3, BHLHA15, UCP2, SLC25A10, BAX, TOMM40, GM9797, TIMM13	1302	42	13588	2.48482	1	0.411404	25.6092
GOTERM_BP_FAT	GO:0051329~interphase of mitotic cell cycle	11	0.578947	0.016131	E2F4, E2F5, DBF4, POLA1, SKP2, GPR132, BIRC5, BRSK1, MYB, DNAJC2, CDCA5	1302	49	13588	2.34283	1	0.408365	25.6111
GOTERM_BP_FAT	GO:0030029~actin filament-based process	27	1.42105	0.0169187	MTSS1, ENAH, CNN3, PDLIM7, AIF1, S100A9, RHOQ, SRF, ESPN, ACTG1, PRR5, RAC2, MYL6B, CNN2, CNN1, CAP1, ARHGAP8, FMNL2, FMNL3, ARHGEF2, TMSB10, EVL, RACGAP1, TNNT2, MURC, CORO1A, LOC100048142, CFL1, LCP1	1302	176	13588	1.60102	1	0.420372	26.6873
GOTERM_BP_FAT	GO:0006457~protein folding	21	1.10526	0.0178134	GRPEL1, HSP90AA1, FKBP4, PPIL1, AARS, FKBP3, CCT6A, CCT3, FKBP1B, PPIF, TRAP1, HSPH1, DNAJC18, HSP90B1, PPIH, LOC433064, PPID, PFDN4, HSPE1, DNAJC5, HSPD1, H2-DMA	1302	127	13588	1.72568	1	0.433877	27.8916
GOTERM_BP_FAT	GO:0010952~positive regulation of peptidase activity	9	0.473684	0.01841	MEN1, BCL10, BAK1, UACA, GSPT1, BAX, LCK, NLRP1A, APAF1	1302	36	13588	2.60906	1	0.441543	28.6844
GOTERM_BP_FAT	GO:0070507~regulation of microtubule cytoskeleton organization	9	0.473684	0.01841	PLK4, ARHGEF2, CEP192, F630043A04RIK, PSRC1, RANBP1, CENPE, SKA1, HDAC6	1302	36	13588	2.60906	1	0.441543	28.6844
GOTERM_BP_FAT	GO:0043280~positive regulation of caspase activity	9	0.473684	0.01841	MEN1, BCL10, BAK1, UACA, GSPT1, BAX, LCK, NLRP1A, APAF1	1302	36	13588	2.60906	1	0.441543	28.6844
GOTERM_BP_FAT	GO:0009156~ribonucleoside monophosphate biosynthetic process	6	0.315789	0.018564	ATIC, IMPDH1, ADA, PFAS, GART, AMPD1	1302	17	13588	3.68338	1	0.441194	28.8876
GOTERM_BP_FAT	GO:0019318~hexose metabolic process	26	1.36842	0.0186093	LDHA, ADPGK, PGD, HK2, GALK2, GALK1, TPI1, GM10293, GM5863, GM10290, ENO2, GM16470, GALE, GM9034, GAPDH, GM7251, ENO1, GPD2, GPD1, GM10313, PFKL, GM5507, ALDH5A1, GM5506, GM3534, PPP1CC, GM6498, ATF4, RENBP, PKM2, PGK1, GM12070, FABP5, MDH2, CACNA1A, SERP1	1302	169	13588	1.60558	1	0.438943	28.9473
GOTERM_BP_FAT	GO:0019751~polyol metabolic process	10	0.526316	0.0187176	GPD2, GALK1, GPD1, ISYNA1, SORD, GYK, ITPK1, GPAT2, IPPK, ITPKA	1302	43	13588	2.42704	1	0.437828	29.0898
GOTERM_BP_FAT	GO:0050778~positive regulation of immune response	22	1.15789	0.0189853	POLR3G, BCL10, CADM1, HC, C3, C4B, NFAM1, CD1D1, ADA, CD1D2, CFP, UBE2N, C1QA, C1QB, BCL2A1D, RAET1E, NOD2, MYD88, LCK, FCER1G, CD79B, H2-DMA, CLEC2I	1302	136	13588	1.68822	1	0.439487	29.4409
GOTERM_BP_FAT	GO:0048585~negative regulation of response to stimulus	13	0.684211	0.0192459	PRKCA, KLK8, SOCS3, SOCS1, CD276, IL7R, TGFB1, ADA, GPX1, UACA, AOAH, INPP5D, KLRB1B	1302	65	13588	2.08725	1	0.440993	29.7812
GOTERM_BP_FAT	GO:0045619~regulation of lymphocyte differentiation	12	0.631579	0.0202574	HSP90AA1, IL4RA, TGFBR2, SOCS5, NFAM1, CD1D1, IL7R, ADA, CD1D2, CD83, LCK, INPP5D, H2-DMA	1302	58	13588	2.15922	1	0.454992	31.087
GOTERM_BP_FAT	GO:0043065~positive regulation of apoptosis	35	1.84211	0.0205825	PDIA3, IL19, STK17B, NLRP1A, PMAIP1, SP110, TGFB1, MEN1, BAK1, GPX1, CASP6, HTRA2, AEN, HMOX1, ALDH1A3, BCL3, NGFRAP1, DDX20, INPP5D, CASP1, PRKCA, BCL10, CEBPB, DFFA, KLF10, SKP2, DAPK3, CIDEC, UACA, ENDOG, BAX, HIPK2, LCK, RIPK3, APAF1	1302	248	13588	1.47286	1	0.457349	31.5018
GOTERM_BP_FAT	GO:0006796~phosphate metabolic process	102	5.36842	0.0207155	TTK, AURKA, PRKG2, GPAT2, STK30, C230081A13RIK, TGFB1, MAP3K6, MAP3K5, MAP3K9, STK39, MLKL, ANKK1, PTPRJ, MAPKSP1, WNK2, PPP1CC, MAP4K4, EIF2AK1, MAPK6, NME1, RIPK3, LRRK2, NEK6, STK16, FGR, NEK2, STK17B, ADRBK2, MAP4K1, VRK1, PTPLA, DYRK3, MDFI, GPD2, GPD1, OOEP, MAP2K1, PTPN5, TGFBR2, BMX, OXSR1, GM2587, PLK4, PLK3, PLK1, PRKAR1B, CDK18, ATP5B, PAK6, CCNE1, GM5593, MASTL, TIE1, ATP5K, SIK3, PRK…	1302	866	13588	1.22921	1	0.456561	31.6709
GOTERM_BP_FAT	GO:0006793~phosphorus metabolic process	102	5.36842	0.0207155	TTK, AURKA, PRKG2, GPAT2, STK30, C230081A13RIK, TGFB1, MAP3K6, MAP3K5, MAP3K9, STK39, MLKL, ANKK1, PTPRJ, MAPKSP1, WNK2, PPP1CC, MAP4K4, EIF2AK1, MAPK6, NME1, RIPK3, LRRK2, NEK6, STK16, FGR, NEK2, STK17B, ADRBK2, MAP4K1, VRK1, PTPLA, DYRK3, MDFI, GPD2, GPD1, OOEP, MAP2K1, PTPN5, TGFBR2, BMX, OXSR1, GM2587, PLK4, PLK3, PLK1, PRKAR1B, CDK18, ATP5B, PAK6, CCNE1, GM5593, MASTL, TIE1, ATP5K, SIK3, PRK…	1302	866	13588	1.22921	1	0.456561	31.6709
GOTERM_BP_FAT	GO:0006281~DNA repair	32	1.68421	0.0207281	KIF22, CLSPN, RAD23B, BLM, MRE11A, C230052I12RIK, POLA1, MUTYH, FANCI, PRMT6, H2AFX, POLQ, APEX1, FANCA, TRIP13, EXO1, USP1, EME1, TREX2, TREX1, RAD54L, ESCO2, GTF2H2, RAD51, UBE2N, UHRF1, RPAIN, TDP1, TDG, RUVBL2, CHAF1A, PARP1	1302	222	13588	1.50432	1	0.453849	31.6869
GOTERM_BP_FAT	GO:0051325~interphase	11	0.578947	0.021085	E2F4, E2F5, DBF4, POLA1, SKP2, GPR132, BIRC5, BRSK1, MYB, DNAJC2, CDCA5	1302	51	13588	2.25096	1	0.456668	32.1384
GOTERM_BP_FAT	GO:0051094~positive regulation of developmental process	31	1.63158	0.0215315	IRX3, STAR, CSF1, IL4RA, BEX1, GJA1, CD1D1, IL7R, SRF, ADA, CD1D2, MEN1, GATA2, METRN, INPP5D, LPL, HSP90AA1, MAP2K1, SOCS3, LIMK1, KLF10, TGFBR2, CD276, SOCS5, JUNB, CD83, NME2, BAX, LCK, GNAS, H2-DMA, NGF	1302	214	13588	1.51179	1	0.46083	32.6994
GOTERM_BP_FAT	GO:0032508~DNA duplex unwinding	5	0.263158	0.0221175	TOP1, MCM7, SUPV3L1, MCM2, RAD51	1302	12	13588	4.34844	1	0.467035	33.4289
GOTERM_BP_FAT	GO:0007093~mitotic cell cycle checkpoint	7	0.368421	0.0227158	CDK1, MAD2L1, CEP192, CENPE, TRRAP, BRSK1, ZWILCH	1302	24	13588	3.04391	1	0.473257	34.1661
GOTERM_BP_FAT	GO:0046835~carbohydrate phosphorylation	4	0.210526	0.0228239	GALK2, GALK1, HK2, IPPK	1302	7	13588	5.96357	1	0.472029	34.2984
GOTERM_BP_FAT	GO:0043068~positive regulation of programmed cell death	35	1.84211	0.0229123	PDIA3, IL19, STK17B, NLRP1A, PMAIP1, SP110, TGFB1, MEN1, BAK1, GPX1, CASP6, HTRA2, AEN, HMOX1, ALDH1A3, BCL3, NGFRAP1, DDX20, INPP5D, CASP1, PRKCA, BCL10, CEBPB, DFFA, KLF10, SKP2, DAPK3, CIDEC, UACA, ENDOG, BAX, HIPK2, LCK, RIPK3, APAF1	1302	250	13588	1.46108	1	0.470527	34.4064
GOTERM_BP_FAT	GO:0000070~mitotic sister chromatid segregation	6	0.315789	0.0237252	CCDC99, MAD2L1, NEK2, KIF18A, NUSAP1, CDCA5	1302	18	13588	3.47875	1	0.479655	35.3922
GOTERM_BP_FAT	GO:0043933~macromolecular complex subunit organization	48	2.52632	0.0239374	EIF6, MTSS1, ENAH, COX10, NAP1L1, NOD2, PRMT5, H2AFZ, TUBB6, H2AFX, TUBG1, TUBB3, BCL10, MCM2, TTF2, SMN1, STOM, LOC100045681, IPO4, RRM2, IPO5, RRM1, CELF1, EID2, FKBP4, HIST1H2AE, BC085271, TUBB3-PS1, TSPYL3, TSPYL2, SET, CSE1L, CENPA, FBXO5, TGM3, TAF9, SCARB1, ASF1B, GEMIN6, OLFM1, CLEC2I, OOEP, HIST1H2BG, NASP, KIF18A, EVL, CENPH, BAX, H2-DMA, HIST1H3G, CACNA1A	1302	367	13588	1.36496	1	0.479921	35.6472
GOTERM_BP_FAT	GO:0030100~regulation of endocytosis	11	0.578947	0.0239394	STON2, GATA2, NOD2, C3, FCER1G, MFGE8, SCARB1, CD63, BIN1, LDLRAP1, TGFB1	1302	52	13588	2.20767	1	0.477178	35.6496
GOTERM_BP_FAT	GO:0030097~hemopoiesis	35	1.84211	0.0241526	ZBTB32, TM7SF4, BLM, TIPARP, SFXN1, PRDX3, CD1D1, CBFA2T3, IL7R, TGFB1, ADA, CD1D2, TIMP1, MEN1, BAK1, CASP8, BCL3, SPIB, DYRK3, PATZ1, NKX2-3, EPAS1, HCLS1, TGFBR2, NFAM1, TACC3, VAV1, PLSCR1, BCL2A1D, JMJD6, LILRB3, BAX, LCK, IRF8, VEGFA, H2-DMA	1302	251	13588	1.45525	1	0.477476	35.9049
GOTERM_BP_FAT	GO:0032886~regulation of microtubule-based process	10	0.526316	0.0247739	PLK4, ARHGEF2, CEP192, F630043A04RIK, PSRC1, RANBP1, CENPE, SKA1, TACC3, HDAC6	1302	45	13588	2.31917	1	0.483491	36.6432
GOTERM_BP_FAT	GO:0045087~innate immune response	18	0.947368	0.0253728	POLR3G, BCL10, HC, C4B, C3, TLR13, SAMHD1, SP110, CD1D1, TGFB1, MIF, CD1D2, C1QA, CFP, C1QB, NOD2, TMEM173, MYD88, TBKBP1	1302	107	13588	1.75563	1	0.489043	37.3473
GOTERM_BP_FAT	GO:0010942~positive regulation of cell death	35	1.84211	0.0254451	PDIA3, IL19, STK17B, NLRP1A, PMAIP1, SP110, TGFB1, MEN1, BAK1, GPX1, CASP6, HTRA2, AEN, HMOX1, ALDH1A3, BCL3, NGFRAP1, DDX20, INPP5D, CASP1, PRKCA, BCL10, CEBPB, DFFA, KLF10, SKP2, DAPK3, CIDEC, UACA, ENDOG, BAX, HIPK2, LCK, RIPK3, APAF1	1302	252	13588	1.44948	1	0.48732	37.4318
GOTERM_BP_FAT	GO:0006006~glucose metabolic process	22	1.15789	0.0254673	LDHA, ADPGK, PGD, HK2, TPI1, GM10293, GM5863, GM10290, ENO2, GM16470, GAPDH, GM9034, ENO1, GM7251, GPD2, GPD1, GM10313, PFKL, GM5507, GM5506, ALDH5A1, GM3534, PPP1CC, GM6498, ATF4, PKM2, GM12070, PGK1, FABP5, MDH2, CACNA1A, SERP1	1302	140	13588	1.63998	1	0.48494	37.4578
GOTERM_BP_FAT	GO:0034622~cellular macromolecular complex assembly	31	1.63158	0.0255564	EIF6, MTSS1, EID2, COX10, FKBP4, HIST1H2AE, NAP1L1, BC085271, TUBB3-PS1, TSPYL3, SET, TSPYL2, CSE1L, CENPA, PRMT5, H2AFZ, TUBB6, FBXO5, H2AFX, TUBG1, ASF1B, GEMIN6, TUBB3, CLEC2I, OOEP, HIST1H2BG, MCM2, SMN1, LOC100045681, IPO4, IPO5, CELF1, HIST1H3G, CACNA1A	1302	217	13588	1.49089	1	0.48349	37.5616
GOTERM_BP_FAT	GO:0000466~maturation of 5.8S rRNA from tricistronic rRNA transcript (SSU-rRNA, 5.8S rRNA, LSU-rRNA)	3	0.157895	0.0257311	WDR12, BOP1, PES1	1302	3	13588	10.4363	1	0.483211	37.765
GOTERM_BP_FAT	GO:0000463~maturation of LSU-rRNA from tricistronic rRNA transcript (SSU-rRNA, 5.8S rRNA, LSU-rRNA)	3	0.157895	0.0257311	WDR12, BOP1, PES1	1302	3	13588	10.4363	1	0.483211	37.765
GOTERM_BP_FAT	GO:0000460~maturation of 5.8S rRNA	3	0.157895	0.0257311	WDR12, BOP1, PES1	1302	3	13588	10.4363	1	0.483211	37.765
GOTERM_BP_FAT	GO:0009256~10-formyltetrahydrofolate metabolic process	3	0.157895	0.0257311	ALDH1L1, ALDH1L2, MTHFD1L	1302	3	13588	10.4363	1	0.483211	37.765
GOTERM_BP_FAT	GO:0000470~maturation of LSU-rRNA	3	0.157895	0.0257311	WDR12, BOP1, PES1	1302	3	13588	10.4363	1	0.483211	37.765
GOTERM_BP_FAT	GO:0008219~cell death	63	3.31579	0.0260288	E2F2, CADM1, IL19, PGLYRP1, PMAIP1, DNASE1L3, TGFB1, KCNIP3, BAK1, GPX1, LOC100046040, CASP6, MAP3K5, TMEM173, HTRA2, AEN, BAG2, CASP8, NGFRAP1, CASP1, BCL10, FAM82A2, DFFA, HRK, IL24, GZMC, DAPK3, WDR92, LCK, HIPK2, RIPK3, SH3KBP1, BUB1B, SIAH2, FAIM2, NEK6, BLCAP, TNFRSF21, STK17B, TRIB3, NLRP1A, SP110, MOAP1, FGL2, INPP5D, TRAF4, SRGN, CFLAR, KLK8, HC, BIRC5, GJB6, CIDEC, LOC100233175, LSP1, M…	1302	507	13588	1.29681	1	0.484573	38.1101
GOTERM_BP_FAT	GO:0006955~immune response	59	3.10526	0.027093	CADM1, LY86, PGLYRP1, CD1D1, TGFB1, CD1D2, GM2091, CFP, NOD2, RAET1E, TMEM173, MYD88, ICAM1, BCL10, ICOSL, C4B, CLEC4N, C1QA, C1QB, CCR7, LILRB3, CX3CR1, VEGFA, FAIM3, OAS1A, OAS1D, LCP1, CXCL1, CXCL5, C3, IL4RA, RSAD2, SP110, TCFE3, IL7R, CCL5, ADA, MIF, BCL3, FCER1G, INPP5D, TBKBP1, IGH-VJ558, NKX2-3, EXO1, POLR3G, HC, TLR13, SAMHD1, MYO1F, TINAGL1, VAV1, PSMB8, CCL17, CBLB, LOC100048875, P2RY1…	1302	471	13588	1.3073	1	0.495912	39.3289
GOTERM_BP_FAT	GO:0031032~actomyosin structure organization	7	0.368421	0.0275376	ACTG1, TNNT2, MURC, CNN3, CNN2, CNN1, RACGAP1	1302	25	13588	2.92215	1	0.49901	39.8314
GOTERM_BP_FAT	GO:0051651~maintenance of location in cell	7	0.368421	0.0275376	KDELR3, KDELR2, NUF2, CENPE, TACC3, ASPM, SUFU	1302	25	13588	2.92215	1	0.49901	39.8314
GOTERM_BP_FAT	GO:0050764~regulation of phagocytosis	7	0.368421	0.0275376	GATA2, NOD2, C3, FCER1G, MFGE8, SCARB1, TGFB1	1302	25	13588	2.92215	1	0.49901	39.8314
GOTERM_BP_FAT	GO:0006418~tRNA aminoacylation for protein translation	10	0.526316	0.0282726	IARS, WARS, YARS, RARS, AARS, FARSB, MARS2, YARS2, FARSA, VARS	1302	46	13588	2.26875	1	0.505686	40.6533
GOTERM_BP_FAT	GO:0043039~tRNA aminoacylation	10	0.526316	0.0282726	IARS, WARS, YARS, RARS, AARS, FARSB, MARS2, YARS2, FARSA, VARS	1302	46	13588	2.26875	1	0.505686	40.6533
GOTERM_BP_FAT	GO:0043038~amino acid activation	10	0.526316	0.0282726	IARS, WARS, YARS, RARS, AARS, FARSB, MARS2, YARS2, FARSA, VARS	1302	46	13588	2.26875	1	0.505686	40.6533
GOTERM_BP_FAT	GO:0001892~embryonic placenta development	12	0.631579	0.0286324	MDFI, GATA2, KRT19, PLK4, CEBPB, MAP2K1, ADM, EPAS1, SOCS3, JUNB, CITED1, ARNT	1302	61	13588	2.05303	1	0.507567	41.0519
GOTERM_BP_FAT	GO:0016265~death	64	3.36842	0.0286465	E2F2, CADM1, IL19, PGLYRP1, PMAIP1, DNASE1L3, TGFB1, KCNIP3, BAK1, GPX1, LOC100046040, CASP6, MAP3K5, TMEM173, HTRA2, AEN, BAG2, CASP8, NGFRAP1, CASP1, BCL10, FAM82A2, DFFA, HRK, IL24, GZMC, DAPK3, WDR92, LCK, HIPK2, RIPK3, SH3KBP1, BUB1B, SIAH2, FAIM2, NEK6, BLCAP, TNFRSF21, STK17B, TRIB3, NLRP1A, SP110, MOAP1, FGL2, INPP5D, TRAF4, SRGN, CFLAR, KLK8, HC, BIRC5, GJB6, AFG3L2, CIDEC, LOC100233175,…	1302	519	13588	1.28694	1	0.505169	41.0673
GOTERM_BP_FAT	GO:0042127~regulation of cell proliferation	66	3.47368	0.0288733	PPARD, LOC100047518, APOBEC1, E2F4, MARCKSL1, E2F7, PRRX2, PMAIP1, TGFB1, H19, SLFN2, MEN1, MYD88, PTGES, GM15645, HMOX1, WDR77, SERPINE1, FANCA, GNL3, AGPAT1, PRKCA, ICOSL, D17WSU104E, FGF21, CDK4, CD38, NME2, EIF2AK1, MSX1, CD80, ADM, TCFL5, VEGFA, HIPK2, EID2, BLM, IFITM3, CSF1, BEX1, CNTFR, SFN, TIMP2, ADA, MIF, RAC2, INPP5D, ETV4, CLEC2I, NKX2-3, RECQL4, KLF5, ODC1, TCF7, NF2, HCLS1, KLF10, …	1302	538	13588	1.28028	1	0.505404	41.3172
GOTERM_BP_FAT	GO:0051187~cofactor catabolic process	8	0.421053	0.0289742	ALDH1L1, SUCLG1, HMOX1, IDH2, CSL, ALDH1L2, IDH3A, MDH2	1302	32	13588	2.60906	1	0.504106	41.4281
GOTERM_BP_FAT	GO:0002521~leukocyte differentiation	22	1.15789	0.0292828	TM7SF4, BLM, TGFBR2, NFAM1, CD1D1, IL7R, CBFA2T3, VAV1, ADA, TGFB1, CD1D2, BAK1, BCL2A1D, JMJD6, LILRB3, BAX, LCK, CASP8, BCL3, SPIB, PATZ1, H2-DMA, NKX2-3	1302	142	13588	1.61688	1	0.505336	41.7658
GOTERM_BP_FAT	GO:0032392~DNA geometric change	5	0.263158	0.0295775	TOP1, MCM7, SUPV3L1, MCM2, RAD51	1302	13	13588	4.01394	1	0.506379	42.0866
GOTERM_BP_FAT	GO:0050854~regulation of antigen receptor-mediated signaling pathway	5	0.263158	0.0295775	BCL10, CBLB, LCK, NFAM1, ADA	1302	13	13588	4.01394	1	0.506379	42.0866
GOTERM_BP_FAT	GO:0000819~sister chromatid segregation	6	0.315789	0.0297273	CCDC99, MAD2L1, NEK2, KIF18A, NUSAP1, CDCA5	1302	19	13588	3.29566	1	0.505686	42.249
GOTERM_BP_FAT	GO:0009161~ribonucleoside monophosphate metabolic process	6	0.315789	0.0297273	ATIC, IMPDH1, ADA, PFAS, GART, AMPD1	1302	19	13588	3.29566	1	0.505686	42.249
GOTERM_BP_FAT	GO:0046638~positive regulation of alpha-beta T cell differentiation	6	0.315789	0.0297273	CD83, TGFBR2, IL4RA, SOCS5, CD1D1, ADA, CD1D2	1302	19	13588	3.29566	1	0.505686	42.249
GOTERM_BP_FAT	GO:0006915~apoptosis	58	3.05263	0.0304293	E2F2, CADM1, IL19, PGLYRP1, PMAIP1, DNASE1L3, KCNIP3, GPX1, LOC100046040, CASP6, BAK1, MAP3K5, TMEM173, HTRA2, AEN, BAG2, CASP8, NGFRAP1, CASP1, BCL10, FAM82A2, DFFA, HRK, IL24, DAPK3, WDR92, LCK, HIPK2, RIPK3, SH3KBP1, BUB1B, SIAH2, FAIM2, NEK6, BLCAP, TNFRSF21, STK17B, TRIB3, NLRP1A, SP110, MOAP1, INPP5D, TRAF4, SRGN, CFLAR, BIRC5, GJB6, CIDEC, LOC100233175, LSP1, MEF2D, GSPT1, 1700020C11RIK, J…	1302	465	13588	1.30173	1	0.511492	43.0044
GOTERM_BP_FAT	GO:0051640~organelle localization	11	0.578947	0.0304648	SHROOM2, CCDC99, KIF1B, BHLHA15, KIF18A, NUSAP1, BIRC5, TACC3, CDCA5, ASPM, NMD3	1302	54	13588	2.1259	1	0.509453	43.0424
GOTERM_BP_FAT	GO:0006412~translation	42	2.21053	0.0314455	EIF6, TUFM, EIF4E3, RPL14, HBS1L, RPL39, VARS, PET112L, IARS, WARS, MRPL12, RPL31, TRMT6, GFM1, MRPL19, MARS2, RPSA, LOC100047696, YARS, GM9755, AARS, MRPS5, EIF1A, MRPS7, RPS8, MRPS2, MRPL22, EIF4E, GSPT1, DHX29, RPL13A, TSFM, RARS, RPL7L1, MRPL49, FARSB, EEF1G, MRPL47, FARSA, YARS2, EEF1D, KPNA2, EIF4E2	1302	319	13588	1.37405	1	0.518296	44.0815
GOTERM_BP_FAT	GO:0009611~response to wounding	45	2.36842	0.032217	GNA13, CXCL1, PPARD, ELF3, CXCL5, C3, LY86, GJA1, ELK3, CCL5, MDK, TGFB1, TRF, MIF, CFP, S1PR3, ARG1, GPX1, NOD2, MYD88, IL17B, MEFV, SOX15, KLK8, PLEK, C4B, HC, EFEMP2, TLR13, TGFBR2, SAA3, CHST2, CHI3L3, EVL, PLAUR, C1QA, C1QB, THBD, STAB1, DARC, BAX, OTOG, IL1F6, IGFBP4, LCP1	1302	347	13588	1.3534	1	0.524543	44.8863
GOTERM_BP_FAT	GO:0043009~chordate embryonic development	53	2.78947	0.0329721	GNA13, STIL, ENAH, INTS1, GJA1, PRRX2, YBX1, CITED1, MEN1, GATA2, PRMT1, CASP8, GM5593, MYB, BCL10, SOCS3, GM5506, SIX2, JUNB, KRT19, MSX1, ADM, CFL1, NLE1, GNAS, LIMS1, SRF, SUFU, ADA, ARNT, RGMA, DNMT3L, APBA3, ETNK2, TERF2, ENO1, GINS1, MDFI, MAFF, TCF7, CEBPB, OOEP, MAP2K1, EPAS1, HC, NASP, TGFBR2, CAPN2, CCNB1, RDH10, PLK4, TULP3, CCNB2, ENDOG, APAF1	1302	421	13588	1.31383	1	0.530452	45.6634
GOTERM_BP_FAT	GO:0051303~establishment of chromosome localization	4	0.210526	0.033956	CCDC99, KIF18A, BIRC5, CDCA5	1302	8	13588	5.21813	1	0.538669	46.6605
GOTERM_BP_FAT	GO:0050000~chromosome localization	4	0.210526	0.033956	CCDC99, KIF18A, BIRC5, CDCA5	1302	8	13588	5.21813	1	0.538669	46.6605
GOTERM_BP_FAT	GO:0010522~regulation of calcium ion transport into cytosol	4	0.210526	0.033956	BAK1, BAX, FKBP1B, TGFB1	1302	8	13588	5.21813	1	0.538669	46.6605
GOTERM_BP_FAT	GO:0031577~spindle checkpoint	4	0.210526	0.033956	MAD2L1, CEP192, CENPE, BIRC5	1302	8	13588	5.21813	1	0.538669	46.6605
GOTERM_BP_FAT	GO:0046907~intracellular transport	54	2.84211	0.0340939	GRPEL1, ENAH, SEC24A, AP1G1, LOC100047481, TIMM17A, RASL2-9, GM5610, AP3S1, SYNGR1, TGFB1, BAK1, NDE1, AP1S2, DYNLL2, BHLHA15, RANBP1, RAN, SIX2, GM9797, M6PR, ERGIC1, KIF1B, RPAIN, AAAS, TIMM8A1, IPO4, IPO5, RANGRF, GM7180, STEAP2, MYBBP1A, KPNA2, GRASP, STON2, LOC100044229, DERL1, NUP160, NAPA, POLA2, TIMM13, LMAN1, FKBP1B, CSE1L, MYL6B, KLC1, STX16, EHD1, NMD3, GM4535, TOMM40, EVL, YWHAG, UCP3…	1302	431	13588	1.30756	1	0.537722	46.7989
GOTERM_BP_FAT	GO:0001944~vasculature development	34	1.78947	0.0359592	GNA13, TIPARP, GJA1, ELK3, PRRX2, SRF, CITED1, BAK1, GPX1, WARS, HMOX1, CASP8, PLXND1, ANGPT2, PTPRJ, KLF5, EGFL7, MAP2K1, EPAS1, SOCS3, PDPN, TGFBR2, JUNB, COL5A1, VEGFB, NUS1, JMJD6, ID1, EPGN, BAX, VEGFA, ECSCR, ITGA7, TNFAIP2	1302	250	13588	1.41933	1	0.554749	48.6373
GOTERM_BP_FAT	GO:0043414~biopolymer methylation	13	0.684211	0.0361386	EHMT1, ZFP57, TRMT61A, MEN1, 2410022L05RIK, PRMT1, GSPT1, PRMT5, PRMT6, PIWIL2, FTSJ1, DNMT3B, FTSJ3	1302	71	13588	1.91086	1	0.554166	48.8109
GOTERM_BP_FAT	GO:0045580~regulation of T cell differentiation	10	0.526316	0.0362802	CD83, HSP90AA1, TGFBR2, LCK, IL4RA, SOCS5, IL7R, CD1D1, H2-DMA, ADA, CD1D2	1302	48	13588	2.17422	1	0.553208	48.9475
GOTERM_BP_FAT	GO:0002757~immune response-activating signal transduction	10	0.526316	0.0362802	UBE2N, BCL10, BCL2A1D, NOD2, MYD88, LCK, FCER1G, CD79B, NFAM1, CLEC2I	1302	48	13588	2.17422	1	0.553208	48.9475
GOTERM_BP_FAT	GO:0048514~blood vessel morphogenesis	28	1.47368	0.0381379	GNA13, TIPARP, GJA1, PRRX2, ELK3, SRF, CITED1, BAK1, GPX1, WARS, HMOX1, CASP8, PLXND1, ANGPT2, KLF5, PTPRJ, EGFL7, EPAS1, TGFBR2, JUNB, VEGFB, NUS1, EPGN, BAX, VEGFA, ECSCR, ITGA7, TNFAIP2	1302	198	13588	1.47583	1	0.569217	50.7086
GOTERM_BP_FAT	GO:0009792~embryonic development ending in birth or egg hatching	53	2.78947	0.0385762	GNA13, STIL, ENAH, INTS1, GJA1, PRRX2, YBX1, CITED1, MEN1, GATA2, PRMT1, CASP8, GM5593, MYB, BCL10, SOCS3, GM5506, SIX2, JUNB, KRT19, MSX1, ADM, CFL1, NLE1, GNAS, LIMS1, SRF, SUFU, ADA, ARNT, RGMA, DNMT3L, APBA3, ETNK2, TERF2, ENO1, GINS1, MDFI, MAFF, TCF7, CEBPB, OOEP, MAP2K1, EPAS1, HC, NASP, TGFBR2, CAPN2, CCNB1, RDH10, PLK4, TULP3, CCNB2, ENDOG, APAF1	1302	425	13588	1.30146	1	0.571066	51.1155
GOTERM_BP_FAT	GO:0016310~phosphorylation	84	4.42105	0.0390078	CDK18, ATP5B, TTK, AURKA, PRKG2, STK30, C230081A13RIK, TGFB1, PAK6, CCNE1, MAP3K6, MAP3K5, MAP3K9, GM5593, STK39, MLKL, MASTL, TIE1, ANKK1, ATP5K, SIK3, PRKCA, CDK1, MAPKSP1, LIMK1, PKN1, CDK9, PKDCC, WNK2, PBK, CDK4, DAPK3, PRKCB, HUNK, MAP4K4, MAST1, EIF2AK1, MAPK6, NME1, LCK, HIPK2, CFL1, RIPK3, BUB1B, LRRK2, PRKD3, MELK, NEK6, STK16, FGR, NEK2, HK2, STK17B, MAP4K1, ADRBK2, TRIB3, BRSK1, ATP5G…	1302	718	13588	1.22095	1	0.572822	51.5133
GOTERM_BP_FAT	GO:0007346~regulation of mitotic cell cycle	16	0.842105	0.0390297	CDK1, CEP192, DBF4, NUSAP1, CENPE, BIRC5, BRSK1, TRRAP, TGFB1, MAD2L1, EPGN, FBXO5, RANBP1, TUBG1, ZWILCH, NEK6	1302	96	13588	1.73938	1	0.570679	51.5334
GOTERM_BP_FAT	GO:0002573~myeloid leukocyte differentiation	8	0.421053	0.0392156	TM7SF4, LILRB3, TGFBR2, CASP8, SPIB, CBFA2T3, TGFB1, NKX2-3	1302	34	13588	2.45559	1	0.570104	51.7036
GOTERM_BP_FAT	GO:0051656~establishment of organelle localization	8	0.421053	0.0392156	SHROOM2, CCDC99, KIF1B, KIF18A, NUSAP1, BIRC5, CDCA5, NMD3	1302	34	13588	2.45559	1	0.570104	51.7036
GOTERM_BP_FAT	GO:0006091~generation of precursor metabolites and energy	35	1.84211	0.0396449	LDHA, NDUFB6, COX10, ADPGK, ATP5B, CYC1, NDUFAB1, HK2, ATP5G1, CYB561D2, TPI1, GM10293, GM5863, GM10290, ENO2, IDH2, GM16470, CSL, GM9034, GAPDH, ATP5K, GLRX, ENO1, TCIRG1, GM10313, GM5507, PFKL, ALDH5A1, GM5506, SUCLG1, FADS3, GM3534, CYB5B, GM6498, PPP1CC, IDH3A, CYBA, PKM2, GNAS, PGK1, GM12070, STEAP2, MYBBP1A, STEAP1, MDH2	1302	261	13588	1.3995	1	0.571818	52.0948
GOTERM_BP_FAT	GO:0012501~programmed cell death	58	3.05263	0.0404693	E2F2, CADM1, IL19, PGLYRP1, PMAIP1, DNASE1L3, KCNIP3, GPX1, LOC100046040, CASP6, BAK1, MAP3K5, TMEM173, HTRA2, AEN, BAG2, CASP8, NGFRAP1, CASP1, BCL10, FAM82A2, DFFA, HRK, IL24, DAPK3, WDR92, LCK, HIPK2, RIPK3, SH3KBP1, BUB1B, SIAH2, FAIM2, NEK6, BLCAP, TNFRSF21, STK17B, TRIB3, NLRP1A, SP110, MOAP1, INPP5D, TRAF4, SRGN, CFLAR, BIRC5, GJB6, CIDEC, LOC100233175, LSP1, MEF2D, GSPT1, 1700020C11RIK, J…	1302	473	13588	1.27971	1	0.577147	52.8374
GOTERM_BP_FAT	GO:0006397~mRNA processing	35	1.84211	0.0415324	APOBEC1, STRAP, PPIL1, TRA2B, RBM4, SNRPD2, SYNCRIP, RBM9, SF3B4, YBX1, GM5848, TCP11, PRMT5, TARDBP, LOC433064, NUDT21, SFRS9, USP39, BAT1A, DDX20, GEMIN6, DDX41, GEMIN5, SNRPA1, HNRNPA2B1, SF3A1, SMN1, TTF2, SLBP, DDX39, EIF4A3, PPIH, SNRNP48, JMJD6, LOC100045681, GM8587, CELF1, RBM38	1302	262	13588	1.39416	1	0.584499	53.7791
GOTERM_BP_FAT	GO:0046649~lymphocyte activation	27	1.42105	0.0420356	ZBTB32, BLM, IL7R, CD1D1, FKBP1B, ADA, TGFB1, CD1D2, CD48, BAK1, ITGAX, BCL3, PATZ1, IMPDH1, NKX2-3, EXO1, ICOSL, NFAM1, VAV1, CD86, CBLB, BCL2A1D, JMJD6, BAX, LCK, HSPD1, H2-DMA, LCP1	1302	191	13588	1.47528	1	0.586702	54.2186
GOTERM_BP_FAT	GO:0032507~maintenance of protein location in cell	6	0.315789	0.0443784	KDELR3, KDELR2, NUF2, CENPE, TACC3, SUFU	1302	21	13588	2.98179	1	0.604722	56.2132
GOTERM_BP_FAT	GO:0006952~defense response	55	2.89474	0.0450441	ELF3, LY86, PGLYRP1, CD1D1, TGFB1, CD1D2, CFP, S1PR3, TMEM173, NOD2, MYD88, DEFA-RS2, BCL10, C4B, SAA3, CHST2, C1QA, C1QB, DARC, CXCL1, FGR, CXCL5, C3, RSAD2, NLRP1A, SP110, VARS, CCL5, TRF, MIF, IFNA2, IL17B, MEFV, IFNA5, FCER1G, BCL3, TBKBP1, DEFB4, DEFB3, POLR3G, HC, HCK, TLR13, SAMHD1, MYO1F, CHI3L3, GM13271, COTL1, CCL17, LSP1, STAB1, IRF8, IFNA14, APAF1, IL1F6, IGFBP4	1302	448	13588	1.28124	1	0.608041	56.7649
GOTERM_BP_FAT	GO:0002455~humoral immune response mediated by circulating immunoglobulin	8	0.421053	0.0451218	C1QA, EXO1, C1QB, HC, C3, C4B, BCL3, IGH-VJ558	1302	35	13588	2.38543	1	0.606429	56.8288
GOTERM_BP_FAT	GO:0006508~proteolysis	116	6.10526	0.0469284	KLK1B8, KLK1B9, QPCTL, KLK1B3, KLK1B4, LGMN, KLK1B5, CFP, PGPEP1, HTRA2, CPA2, LONRF3, ADAM8, CDCA3, SOCS3, C4B, USP1, SOCS1, SKP2, ESPL1, NAPSA, SOCS5, C1QA, C1QB, UHRF1, TRIM36, FBXO17, TMPRSS11D, BACE2, CLPP, TMPRSS11A, ASB2, TMPRSS11BNL, AMZ1, RAD23B, DERL1, PSMB2, CACYBP, STAMBPL1, OTUD7A, FBXO5, FBXO44, SRGN, CFLAR, HC, AGBL4, FBXO2, CDC20, AFG3L2, TINAGL1, PSMB8, APEH, CBLB, SMURF1, HDAC6,…	1302	1034	13588	1.1708	1	0.618949	58.2909
GOTERM_BP_FAT	GO:0006072~glycerol-3-phosphate metabolic process	4	0.210526	0.04738	GPD2, GPD1, GYK, GPAT2	1302	9	13588	4.63833	1	0.620322	58.649
GOTERM_BP_FAT	GO:0006575~cellular amino acid derivative metabolic process	21	1.10526	0.0478809	GSTA1, ODC1, CHKA, AHCY, SRM, EPAS1, MAT2A, ALDH5A1, GGT1, PADI4, AGMAT, GCLM, GSS, GSR, GM15645, PEMT, SMOX, ETNK2, GSTP2, FABP5, MGST1, ALDH9A1, GSTP1	1302	141	13588	1.55434	1	0.622063	59.0427
GOTERM_BP_FAT	GO:0007080~mitotic metaphase plate congression	3	0.157895	0.0482096	CCDC99, KIF18A, CDCA5	1302	4	13588	7.82719	1	0.622433	59.2992
GOTERM_BP_FAT	GO:0035246~peptidyl-arginine N-methylation	3	0.157895	0.0482096	PRMT1, PRMT5, PRMT6	1302	4	13588	7.82719	1	0.622433	59.2992
GOTERM_BP_FAT	GO:0046459~short-chain fatty acid metabolic process	3	0.157895	0.0482096	TYRP1, ALDH5A1, ACOT4	1302	4	13588	7.82719	1	0.622433	59.2992
GOTERM_BP_FAT	GO:0007144~female meiosis I	3	0.157895	0.0482096	FBXO5, CDC25B, TRIP13	1302	4	13588	7.82719	1	0.622433	59.2992
GOTERM_BP_FAT	GO:0007000~nucleolus organization	3	0.157895	0.0482096	NOLC1, POLR1B, PES1	1302	4	13588	7.82719	1	0.622433	59.2992
GOTERM_BP_FAT	GO:0006188~IMP biosynthetic process	3	0.157895	0.0482096	ATIC, PFAS, GART	1302	4	13588	7.82719	1	0.622433	59.2992
GOTERM_BP_FAT	GO:0000212~meiotic spindle organization	3	0.157895	0.0482096	FBXO5, ESPL1, TUBG1	1302	4	13588	7.82719	1	0.622433	59.2992
GOTERM_BP_FAT	GO:0045672~positive regulation of osteoclast differentiation	3	0.157895	0.0482096	CSF1, KLF10, GNAS	1302	4	13588	7.82719	1	0.622433	59.2992
GOTERM_BP_FAT	GO:0046040~IMP metabolic process	3	0.157895	0.0482096	ATIC, PFAS, GART	1302	4	13588	7.82719	1	0.622433	59.2992
GOTERM_BP_FAT	GO:0030010~establishment of cell polarity	5	0.263158	0.0484459	LAMA1, CCDC99, CFL1, CRB3, BRSK1	1302	15	13588	3.47875	1	0.62208	59.4826
GOTERM_BP_FAT	GO:0006921~cell structure disassembly during apoptosis	5	0.263158	0.0484459	DFFA, BAX, ENDOG, APAF1, DNASE1L3	1302	15	13588	3.47875	1	0.62208	59.4826
GOTERM_BP_FAT	GO:0051276~chromosome organization	50	2.63158	0.0495046	NAP1L1, CBX5, MEN1, PRMT5, PRMT6, H2AFZ, H2AFX, CDCA5, TOP2A, SGOL2, NUSAP1, PADI4, MCM2, DAPK3, TNKS2, NCAPD2, UBE2N, MAD2L1, RUVBL2, CCDC99, ING2, BLM, NEK2, HIST1H2AE, HAT1, TRRAP, BC085271, TSPYL3, NCAPH, TSPYL2, SET, CENPA, ASF1B, TINF2, DNMT3B, TERF2, AEBP2, EHMT1, NASP, HIST1H2BG, KIF18A, RAD54L, SMC2, GSG2, CENPH, 2410022L05RIK, JMJD6, BCORL1, PARP1, HIST1H3G, HDAC6	1302	404	13588	1.29162	1	0.628052	60.295
GOTERM_BP_FAT	GO:0007398~ectoderm development	20	1.05263	0.0497191	PPARD, KRT6A, KRT6B, MAP2K1, NF2, PPHLN1, AARS, SPRR2H, SPRR2G, SPRR2F, SFN, SPRR2E, SPRR2K, SUFU, COL5A1, SPRR2I, KRT9, SPRR2J-PS, SPRR1B, SPRR3, TGM3, KLK14	1302	133	13588	1.56936	1	0.627514	60.4577
GOTERM_BP_FAT	GO:0008544~epidermis development	19	1	0.0515715	PPARD, KRT6A, KRT6B, MAP2K1, PPHLN1, AARS, SPRR2H, SPRR2G, SPRR2F, SFN, SPRR2E, SPRR2K, SUFU, COL5A1, SPRR2I, KRT9, SPRR2J-PS, SPRR1B, SPRR3, TGM3, KLK14	1302	125	13588	1.58631	1	0.639168	61.8367
GOTERM_BP_FAT	GO:0048584~positive regulation of response to stimulus	26	1.36842	0.0516005	CADM1, C3, CD1D1, ADA, CD1D2, CFP, RAET1E, NOD2, MYD88, FCER1G, CLEC2I, POLR3G, PRKCA, BCL10, HC, C4B, ARTN, NFAM1, C1QA, UBE2N, C1QB, BCL2A1D, HIPK2, LCK, FABP4, CD79B, H2-DMA	1302	186	13588	1.45883	1	0.637236	61.858
GOTERM_BP_FAT	GO:0006310~DNA recombination	13	0.684211	0.0520268	RECQL4, EXO1, ICOSL, BLM, EME1, RAD54L, BANF1, RAD51, UBE2N, RPAIN, H2AFX, RUVBL2, TRIP13	1302	75	13588	1.80895	1	0.638212	62.1687
GOTERM_BP_FAT	GO:0006417~regulation of translation	16	0.842105	0.0530351	EIF4E3, NANOS1, IGF2BP1, IGF2BP2, CDK4, EIF4A3, PA2G4, EIF4EBP1, EIF4E, EIF2AK1, TRMT6, PIWIL2, PPP1R15B, EIF4E2, SERP1, GATC	1302	100	13588	1.6698	1	0.643345	62.8941
GOTERM_BP_FAT	GO:0030261~chromosome condensation	6	0.315789	0.0530649	NCAPH, NUSAP1, SMC2, CDCA5, TOP2A, NCAPD2	1302	22	13588	2.84625	1	0.64145	62.9153
GOTERM_BP_FAT	GO:0046637~regulation of alpha-beta T cell differentiation	6	0.315789	0.0530649	CD83, TGFBR2, IL4RA, SOCS5, CD1D1, ADA, CD1D2	1302	22	13588	2.84625	1	0.64145	62.9153
GOTERM_BP_FAT	GO:0009069~serine family amino acid metabolic process	6	0.315789	0.0530649	SHMT1, SHMT2, LOC100045796, LOC674321, GCSH, PSAT1, GCLM	1302	22	13588	2.84625	1	0.64145	62.9153
GOTERM_BP_FAT	GO:0009109~coenzyme catabolic process	7	0.368421	0.0533347	ALDH1L1, SUCLG1, IDH2, CSL, ALDH1L2, IDH3A, MDH2	1302	29	13588	2.5191	1	0.641272	63.1071
GOTERM_BP_FAT	GO:0002520~immune system development	38	2	0.0533493	ZBTB32, TM7SF4, BLM, TIPARP, SFXN1, PRDX3, CD1D1, CBFA2T3, IL7R, TGFB1, ADA, CD1D2, TIMP1, MEN1, BAK1, CASP8, BCL3, SPIB, DYRK3, PATZ1, NKX2-3, EXO1, ICOSL, EPAS1, HCLS1, TGFBR2, NFAM1, TACC3, VAV1, PLSCR1, BCL2A1D, CCNB2, JMJD6, LILRB3, BAX, LCK, IRF8, VEGFA, H2-DMA	1302	295	13588	1.34433	1	0.639291	63.1174
GOTERM_BP_FAT	GO:0034728~nucleosome organization	13	0.684211	0.0566385	NASP, HIST1H2BG, HIST1H2AE, NAP1L1, MCM2, BC085271, TSPYL3, SET, TSPYL2, CENPA, H2AFZ, H2AFX, ASF1B, HIST1H3G	1302	76	13588	1.78515	1	0.659836	65.3806
GOTERM_BP_FAT	GO:0000075~cell cycle checkpoint	10	0.526316	0.0566551	CDK1, CLSPN, MAD2L1, CEP192, H2AFX, CENPE, BIRC5, TRRAP, BRSK1, ZWILCH	1302	52	13588	2.00697	1	0.657891	65.3916
GOTERM_BP_FAT	GO:0002764~immune response-regulating signal transduction	10	0.526316	0.0566551	UBE2N, BCL10, BCL2A1D, NOD2, MYD88, LCK, FCER1G, CD79B, NFAM1, CLEC2I	1302	52	13588	2.00697	1	0.657891	65.3916
GOTERM_BP_FAT	GO:0007565~female pregnancy	12	0.631579	0.0572431	MEN1, ARG1, PPARD, THBD, OOEP, FKBP4, TGFBR2, HSPE1, EPOR, POLR1B, PSG21, JUNB	1302	68	13588	1.84169	1	0.659749	65.782
GOTERM_BP_FAT	GO:0010324~membrane invagination	26	1.36842	0.0572642	STON2, LOC100044229, LDLR, AP1G1, SYP, GATA2, AP1S2, FCER1G, SCARB1, CAP1, TRIP10, EHD1, ARC, HCK, TGFBR2, MFGE8, LDLRAP1, VAV1, SH3BP4, NME1, JMJD6, IRF8, SH3KBP1, LRP8, STEAP2, BIN1	1302	188	13588	1.44331	1	0.657856	65.7959
GOTERM_BP_FAT	GO:0006897~endocytosis	26	1.36842	0.0572642	STON2, LOC100044229, LDLR, AP1G1, SYP, GATA2, AP1S2, FCER1G, SCARB1, CAP1, TRIP10, EHD1, ARC, HCK, TGFBR2, MFGE8, LDLRAP1, VAV1, SH3BP4, NME1, JMJD6, IRF8, SH3KBP1, LRP8, STEAP2, BIN1	1302	188	13588	1.44331	1	0.657856	65.7959
GOTERM_BP_FAT	GO:0046165~alcohol biosynthetic process	8	0.421053	0.0585679	GPD2, GPD1, ATF4, TPI1, ISYNA1, CMAS, GNPNAT1, PGD	1302	37	13588	2.25649	1	0.664342	66.6463
GOTERM_BP_FAT	GO:0042440~pigment metabolic process	8	0.421053	0.0585679	TYRP1, COX10, HMOX1, ADA, OCA2, PPAT, GART, APRT	1302	37	13588	2.25649	1	0.664342	66.6463
GOTERM_BP_FAT	GO:0070167~regulation of biomineral formation	5	0.263158	0.059861	BGLAP, BGLAP-RS1, CD276, BGLAP2, SRGN	1302	16	13588	3.26133	1	0.67058	67.47
GOTERM_BP_FAT	GO:0030500~regulation of bone mineralization	5	0.263158	0.059861	BGLAP, BGLAP-RS1, CD276, BGLAP2, SRGN	1302	16	13588	3.26133	1	0.67058	67.47
GOTERM_BP_FAT	GO:0046148~pigment biosynthetic process	7	0.368421	0.0614909	TYRP1, COX10, ADA, OCA2, PPAT, GART, APRT	1302	30	13588	2.43513	1	0.678716	68.4809
GOTERM_BP_FAT	GO:0042981~regulation of apoptosis	65	3.42105	0.062555	STIL, PDIA3, IL19, INTS1, PMAIP1, TGFB1, KCNIP3, MEN1, BAK1, GPX1, LOC100046040, CASP6, NOD2, HTRA2, AEN, HMOX1, CASP8, NGFRAP1, DNAJC5, DDX20, CASP1, PRKCA, BCL10, DFFA, AARS, HRK, SKP2, DAPK3, NME2, MSX1, VEGFA, LCK, HIPK2, CX3CR1, RIPK3, NGF, STK17B, COL2A1, NLRP1A, SP110, GCLM, ADA, TIMP1, MOAP1, ALDH1A3, FCER1G, BCL3, INPP5D, TRAF4, ANGPTL4, CFLAR, TCF7, CEBPB, KLF10, BIRC5, LOC100233175, CI…	1302	553	13588	1.22668	1	0.683199	69.1247
GOTERM_BP_FAT	GO:0030278~regulation of ossification	10	0.526316	0.0627082	MEN1, BGLAP, BGLAP-RS1, CSF1, CD276, GNAS, SMURF1, BGLAP2, TGFB1, SRGN	1302	53	13588	1.9691	1	0.682155	69.2164
GOTERM_BP_FAT	GO:0001568~blood vessel development	32	1.68421	0.0627599	GNA13, TIPARP, GJA1, ELK3, PRRX2, SRF, CITED1, BAK1, GPX1, WARS, HMOX1, CASP8, PLXND1, ANGPT2, PTPRJ, KLF5, MAP2K1, EGFL7, EPAS1, SOCS3, TGFBR2, JUNB, COL5A1, VEGFB, NUS1, JMJD6, EPGN, BAX, VEGFA, ECSCR, ITGA7, TNFAIP2	1302	244	13588	1.36869	1	0.680512	69.2473
GOTERM_BP_FAT	GO:0010466~negative regulation of peptidase activity	4	0.210526	0.0629897	CFLAR, BCL2A1D, INTS1, BIRC5	1302	10	13588	4.1745	1	0.679944	69.3842
GOTERM_BP_FAT	GO:0043154~negative regulation of caspase activity	4	0.210526	0.0629897	CFLAR, BCL2A1D, INTS1, BIRC5	1302	10	13588	4.1745	1	0.679944	69.3842
GOTERM_BP_FAT	GO:0006468~protein amino acid phosphorylation	74	3.89474	0.0636334	CDK18, TTK, AURKA, PRKG2, STK30, C230081A13RIK, TGFB1, PAK6, CCNE1, MAP3K6, MAP3K5, MAP3K9, GM5593, STK39, MLKL, MASTL, TIE1, ANKK1, SIK3, PRKCA, CDK1, MAPKSP1, LIMK1, PKN1, CDK9, PKDCC, WNK2, PBK, CDK4, DAPK3, PRKCB, HUNK, MAP4K4, MAST1, EIF2AK1, MAPK6, LCK, HIPK2, CFL1, RIPK3, BUB1B, LRRK2, PRKD3, MELK, NEK6, STK16, FGR, NEK2, STK17B, MAP4K1, TRIB3, ADRBK2, BRSK1, IGSF10, VRK1, SPEG, BUB1, DYRK…	1302	640	13588	1.20669	1	0.68184	69.7646
GOTERM_BP_FAT	GO:0048534~hemopoietic or lymphoid organ development	36	1.89474	0.0637684	ZBTB32, TM7SF4, BLM, TIPARP, SFXN1, PRDX3, CD1D1, CBFA2T3, IL7R, TGFB1, ADA, CD1D2, TIMP1, MEN1, BAK1, CASP8, BCL3, SPIB, DYRK3, PATZ1, NKX2-3, EPAS1, HCLS1, TGFBR2, NFAM1, TACC3, VAV1, PLSCR1, BCL2A1D, CCNB2, JMJD6, LILRB3, BAX, LCK, IRF8, VEGFA, H2-DMA	1302	281	13588	1.33703	1	0.680716	69.8438
GOTERM_BP_FAT	GO:0016044~membrane organization	35	1.84211	0.064269	STON2, OXA1L, LOC100044229, LDLR, AP1G1, PMAIP1, TIMM13, SYP, BAK1, GATA2, AP1S2, FCER1G, SCARB1, TIE1, CAP1, EHD1, TRIP10, ARC, HCK, TGFBR2, GM9797, MFGE8, LDLRAP1, VAV1, KCNN4, SH3BP4, TIMM8A1, 1700020C11RIK, JMJD6, NME1, BAX, IRF8, SH3KBP1, LRP8, STEAP2, BIN1	1302	272	13588	1.3429	1	0.681749	70.1358
GOTERM_BP_FAT	GO:0006518~peptide metabolic process	8	0.421053	0.0661233	GSS, GSTA1, GSR, ALDH5A1, GGT1, GCLM, GSTP2, GSTP1, MGST1	1302	38	13588	2.19711	1	0.690551	71.1943
GOTERM_BP_FAT	GO:0008033~tRNA processing	12	0.631579	0.0680153	TCP11, ELAC2, TRMT6, ADAT3, METTL1, PUSL1, AARS, POP1, RPP30, QTRT1, TRMT61A, RPP40	1302	70	13588	1.78907	1	0.69925	72.2378
GOTERM_BP_FAT	GO:0001838~embryonic epithelial tube formation	10	0.526316	0.0691569	STIL, BCL10, RGMA, ENAH, ADM, CFL1, CASP8, APAF1, SHANK3, SUFU	1302	54	13588	1.93264	1	0.70361	72.8499
GOTERM_BP_FAT	GO:0006959~humoral immune response	10	0.526316	0.0691569	C1QA, EXO1, CFP, C1QB, HC, C3, C4B, BCL3, TCFE3, IGH-VJ558	1302	54	13588	1.93264	1	0.70361	72.8499
GOTERM_BP_FAT	GO:0006979~response to oxidative stress	14	0.736842	0.0700553	EPAS1, CYP11A1, STAR, MAP2K1, OXSR1, PRDX3, GCLM, GPX1, UCP3, MTF1, UCP2, HMOX1, PPP1R15B, SRXN1	1302	87	13588	1.6794	1	0.706579	73.3227
GOTERM_BP_FAT	GO:0007163~establishment or maintenance of cell polarity	7	0.368421	0.0703435	LAMA1, CCDC99, LIMS1, OOEP, CFL1, CRB3, BRSK1	1302	31	13588	2.35657	1	0.706271	73.4727
GOTERM_BP_FAT	GO:0046364~monosaccharide biosynthetic process	7	0.368421	0.0703435	GPD2, GPD1, ATF4, TPI1, CMAS, GNPNAT1, PGD	1302	31	13588	2.35657	1	0.706271	73.4727
GOTERM_BP_FAT	GO:0001817~regulation of cytokine production	20	1.05263	0.0714003	POLR3G, ZBTB32, BCL10, ICOSL, CEBPB, CD276, CD1D1, CD1D2, S1PR3, CD83, RAET1E, NOD2, MYD88, HMOX1, FCER1G, BCL3, HSPD1, INPP5D, CASP1, SRGN, CLEC2I	1302	139	13588	1.50162	1	0.710003	74.0161
GOTERM_BP_FAT	GO:0048872~homeostasis of number of cells	17	0.894737	0.0720401	EPAS1, CSF1, HCLS1, SFXN1, IL7R, TGFB1, TIMP1, MEN1, BAK1, CORO1A, CCNB2, JMJD6, LILRB3, BAX, VEGFA, DYRK3, NKX2-3	1302	113	13588	1.57006	1	0.711509	74.3398
GOTERM_BP_FAT	GO:0032259~methylation	13	0.684211	0.0720853	EHMT1, ZFP57, TRMT61A, MEN1, 2410022L05RIK, PRMT1, GSPT1, PRMT5, PRMT6, PIWIL2, FTSJ1, DNMT3B, FTSJ3	1302	79	13588	1.71736	1	0.709935	74.3625
GOTERM_BP_FAT	GO:0009620~response to fungus	5	0.263158	0.0725678	BCL10, BAK1, MYD88, COTL1, TGFB1	1302	17	13588	3.06949	1	0.710622	74.604
GOTERM_BP_FAT	GO:0045670~regulation of osteoclast differentiation	5	0.263158	0.0725678	CSF1, KLF10, GNAS, INPP5D, TCFE3	1302	17	13588	3.06949	1	0.710622	74.604
GOTERM_BP_FAT	GO:0006913~nucleocytoplasmic transport	15	0.789474	0.0727901	GM4535, NUP160, RAN, RASL2-9, SIX2, POLA2, TGFB1, AAAS, RPAIN, CSE1L, MLX, IPO4, IPO5, RANGRF, MYBBP1A, KPNA2, NMD3	1302	96	13588	1.63066	1	0.709973	74.7145
GOTERM_BP_FAT	GO:0006865~amino acid transport	12	0.631579	0.0738594	SLC1A5, SLC38A4, SLC38A3, SLC7A3, PDPN, SLC7A8, SLC38A1, SLC19A1, SLC7A5, CACNA1A, SLC7A11, SLC7A7	1302	71	13588	1.76387	1	0.713626	75.2398
GOTERM_BP_FAT	GO:0001776~leukocyte homeostasis	8	0.421053	0.0742384	MEN1, BAK1, CORO1A, CCNB2, LILRB3, BAX, TGFB1, NKX2-3	1302	39	13588	2.14077	1	0.713763	75.4235
GOTERM_BP_FAT	GO:0002312~B cell activation during immune response	3	0.157895	0.0753149	BCL3, ADA, NKX2-3	1302	5	13588	6.26175	1	0.71736	75.9383
GOTERM_BP_FAT	GO:0006012~galactose metabolic process	3	0.157895	0.0753149	GALK2, GALK1, GALE	1302	5	13588	6.26175	1	0.71736	75.9383
GOTERM_BP_FAT	GO:0031503~protein complex localization	3	0.157895	0.0753149	FKBP4, BIRC5, DNMT3B	1302	5	13588	6.26175	1	0.71736	75.9383
GOTERM_BP_FAT	GO:0051279~regulation of release of sequestered calcium ion into cytosol	3	0.157895	0.0753149	BAX, FKBP1B, TGFB1	1302	5	13588	6.26175	1	0.71736	75.9383
GOTERM_BP_FAT	GO:0002313~mature B cell differentiation during immune response	3	0.157895	0.0753149	BCL3, ADA, NKX2-3	1302	5	13588	6.26175	1	0.71736	75.9383
GOTERM_BP_FAT	GO:0046653~tetrahydrofolate metabolic process	3	0.157895	0.0753149	ALDH1L1, ALDH1L2, MTHFD1L	1302	5	13588	6.26175	1	0.71736	75.9383
GOTERM_BP_FAT	GO:0018216~peptidyl-arginine methylation	3	0.157895	0.0753149	PRMT1, PRMT5, PRMT6	1302	5	13588	6.26175	1	0.71736	75.9383
GOTERM_BP_FAT	GO:0008360~regulation of cell shape	9	0.473684	0.0758423	GNA13, CORO1A, CDC42EP2, PDPN, SPRR1B, ITGA7, FERMT2, RHOQ, FBLIM1	1302	47	13588	1.99843	1	0.718206	76.1867
GOTERM_BP_FAT	GO:0043067~regulation of programmed cell death	65	3.42105	0.0762251	STIL, PDIA3, IL19, INTS1, PMAIP1, TGFB1, KCNIP3, MEN1, BAK1, GPX1, LOC100046040, CASP6, NOD2, HTRA2, AEN, HMOX1, CASP8, NGFRAP1, DNAJC5, DDX20, CASP1, PRKCA, BCL10, DFFA, AARS, HRK, SKP2, DAPK3, NME2, MSX1, VEGFA, LCK, HIPK2, CX3CR1, RIPK3, NGF, STK17B, COL2A1, NLRP1A, SP110, GCLM, ADA, TIMP1, MOAP1, ALDH1A3, FCER1G, BCL3, INPP5D, TRAF4, ANGPTL4, CFLAR, TCF7, CEBPB, KLF10, BIRC5, LOC100233175, CI…	1302	560	13588	1.21135	1	0.718339	76.3655
GOTERM_BP_FAT	GO:0033365~protein localization in organelle	15	0.789474	0.0779414	GRPEL1, RAN, RASL2-9, TOMM40, SIX2, GM9797, POLA2, TIMM13, TGFB1, WDR92, RPAIN, TIMM8A1, CSE1L, IPO4, IPO5, KPNA2, SRGN	1302	97	13588	1.61385	1	0.724868	77.1518
GOTERM_BP_FAT	GO:0018195~peptidyl-arginine modification	4	0.210526	0.0806365	PRMT1, PRMT5, PRMT6, PADI4	1302	11	13588	3.795	1	0.735689	78.3367
GOTERM_BP_FAT	GO:0006268~DNA unwinding during replication	4	0.210526	0.0806365	TOP1, MCM7, MCM2, RAD51	1302	11	13588	3.795	1	0.735689	78.3367
GOTERM_BP_FAT	GO:0050856~regulation of T cell receptor signaling pathway	4	0.210526	0.0806365	BCL10, CBLB, LCK, ADA	1302	11	13588	3.795	1	0.735689	78.3367
GOTERM_BP_FAT	GO:0051591~response to cAMP	4	0.210526	0.0806365	THBD, MAT2A, CYP11A1, ASL	1302	11	13588	3.795	1	0.735689	78.3367
GOTERM_BP_FAT	GO:0010941~regulation of cell death	65	3.42105	0.0827765	STIL, PDIA3, IL19, INTS1, PMAIP1, TGFB1, KCNIP3, MEN1, BAK1, GPX1, LOC100046040, CASP6, NOD2, HTRA2, AEN, HMOX1, CASP8, NGFRAP1, DNAJC5, DDX20, CASP1, PRKCA, BCL10, DFFA, AARS, HRK, SKP2, DAPK3, NME2, MSX1, VEGFA, LCK, HIPK2, CX3CR1, RIPK3, NGF, STK17B, COL2A1, NLRP1A, SP110, GCLM, ADA, TIMP1, MOAP1, ALDH1A3, FCER1G, BCL3, INPP5D, TRAF4, ANGPTL4, CFLAR, TCF7, CEBPB, KLF10, BIRC5, LOC100233175, CI…	1302	563	13588	1.2049	1	0.743588	79.236
GOTERM_BP_FAT	GO:0007015~actin filament organization	10	0.526316	0.0832524	MTSS1, CORO1A, ARHGEF2, ENAH, AIF1, CFL1, EVL, SRF, LCP1, ESPN	1302	56	13588	1.86362	1	0.744012	79.4311
GOTERM_BP_FAT	GO:0009116~nucleoside metabolic process	10	0.526316	0.0832524	UMPS, NME2, MAT2A, NME1, MTAP, QTRT1, NME7, ADA, PPAT, APRT	1302	56	13588	1.86362	1	0.744012	79.4311
GOTERM_BP_FAT	GO:0051169~nuclear transport	15	0.789474	0.0833225	GM4535, NUP160, RAN, RASL2-9, SIX2, POLA2, TGFB1, AAAS, RPAIN, CSE1L, MLX, IPO4, IPO5, RANGRF, MYBBP1A, KPNA2, NMD3	1302	98	13588	1.59739	1	0.74266	79.4597
GOTERM_BP_FAT	GO:0001525~angiogenesis	19	1	0.0837007	GNA13, KLF5, EGFL7, EPAS1, TGFBR2, ELK3, SRF, VEGFB, GPX1, WARS, NUS1, EPGN, HMOX1, CASP8, VEGFA, ECSCR, PLXND1, TNFAIP2, ANGPT2	1302	133	13588	1.49089	1	0.742662	79.6133
GOTERM_BP_FAT	GO:0042398~cellular amino acid derivative biosynthetic process	9	0.473684	0.0837547	GSS, ODC1, MAT2A, SRM, GM15645, GGT1, ETNK2, PADI4, AGMAT, GCLM	1302	48	13588	1.9568	1	0.741252	79.6352
GOTERM_BP_FAT	GO:0019400~alditol metabolic process	6	0.315789	0.0845919	GPD2, GALK1, GPD1, SORD, GYK, GPAT2	1302	25	13588	2.5047	1	0.743248	79.971
GOTERM_BP_FAT	GO:0006334~nucleosome assembly	12	0.631579	0.0864757	HIST1H2BG, HIST1H2AE, NAP1L1, MCM2, BC085271, TSPYL3, SET, TSPYL2, CENPA, H2AFZ, H2AFX, ASF1B, HIST1H3G	1302	73	13588	1.71555	1	0.749642	80.7078
GOTERM_BP_FAT	GO:0009309~amine biosynthetic process	12	0.631579	0.0864757	BCAT1, ODC1, ALDH18A1, SRM, MAT2A, ASS1, AGMAT, ASL, GOT2, GM15645, ALDH4A1, ETNK2, PSAT1	1302	73	13588	1.71555	1	0.749642	80.7078
GOTERM_BP_FAT	GO:0055114~oxidation reduction	76	4	0.0878956	CYB5R1, LDHA, ALDH1L1, CYP2D11, PGD, CYC1, NDUFAB1, IL4I1, PRDX3, ALDH1L2, CYP4F39, AKR1C13, MTHFD2, GPX1, GSR, GM10293, PLOD3, HMOX1, GM10290, SMOX, IMPDH1, GM9034, GM10313, CTBP2, CYP11A1, GM5507, ACADS, ALDH5A1, CYB5B, OGFOD1, ALDH7A1, AKR1B10, RRM2, RRM1, HSD11B1, STEAP2, GM12070, STEAP1, MECR, MYBBP1A, MDH2, DEGS2, SRXN1, ALDH9A1, PHYHD1, TYRP1, ALDH18A1, ME2, NDUFB6, SORD, HSD17B2, GCLM, CY…	1302	672	13588	1.18029	1	0.753935	81.2461
GOTERM_BP_FAT	GO:0032535~regulation of cellular component size	22	1.15789	0.0893023	HPN, SHROOM2, E2F4, PLEK, LIMK1, CREB1, PSRC1, EVL, TMSB10, SFN, SOCS5, CDK4, IL7R, TGFB1, CORO1A, LOC100048142, TRO, CFL1, EMP3, DNAJC2, CACNA1A, NGF, CLEC2I	1302	161	13588	1.42607	1	0.758072	81.7654
GOTERM_BP_FAT	GO:0017038~protein import	13	0.684211	0.0900118	GRPEL1, RAN, RASL2-9, TOMM40, SIX2, GM9797, POLA2, TIMM13, TGFB1, RPAIN, TIMM8A1, CSE1L, IPO4, IPO5, KPNA2	1302	82	13588	1.65453	1	0.759341	82.0221
GOTERM_BP_FAT	GO:0006919~activation of caspase activity	7	0.368421	0.090124	BCL10, BAK1, GSPT1, BAX, LCK, NLRP1A, APAF1	1302	33	13588	2.21375	1	0.758219	82.0624
GOTERM_BP_FAT	GO:0008361~regulation of cell size	16	0.842105	0.0906488	HPN, E2F4, LIMK1, CREB1, PSRC1, SOCS5, SFN, IL7R, CDK4, TGFB1, TRO, CFL1, EMP3, DNAJC2, CACNA1A, NGF	1302	108	13588	1.54611	1	0.758746	82.2497
GOTERM_BP_FAT	GO:0002429~immune response-activating cell surface receptor signaling pathway	8	0.421053	0.0921438	UBE2N, BCL10, BCL2A1D, LCK, FCER1G, CD79B, NFAM1, CLEC2I	1302	41	13588	2.03634	1	0.763067	82.7732
GOTERM_BP_FAT	GO:0065003~macromolecular complex assembly	41	2.15789	0.0932449	EIF6, MTSS1, EID2, COX10, FKBP4, HIST1H2AE, NAP1L1, BC085271, TUBB3-PS1, NOD2, TSPYL3, SET, TSPYL2, CSE1L, CENPA, PRMT5, H2AFZ, TUBB6, TGM3, FBXO5, H2AFX, TAF9, TUBG1, GEMIN6, ASF1B, OLFM1, TUBB3, CLEC2I, BCL10, OOEP, HIST1H2BG, MCM2, SMN1, STOM, LOC100045681, BAX, IPO4, RRM2, IPO5, RRM1, CELF1, H2-DMA, HIST1H3G, CACNA1A	1302	338	13588	1.26594	1	0.765779	83.1493
GOTERM_BP_FAT	GO:0006935~chemotaxis	16	0.842105	0.096298	PRKCA, S100A8, CXCL5, S100A9, CCL5, CCL17, LSP1, CCR7, CORO1A, IL17B, LOC100048875, RAC2, ECSCR, CX3CR1, FCER1G, CMTM7, CMTM4	1302	109	13588	1.53193	1	0.7757	84.1522
GOTERM_BP_FAT	GO:0042330~taxis	16	0.842105	0.096298	PRKCA, S100A8, CXCL5, S100A9, CCL5, CCL17, LSP1, CCR7, CORO1A, IL17B, LOC100048875, RAC2, ECSCR, CX3CR1, FCER1G, CMTM7, CMTM4	1302	109	13588	1.53193	1	0.7757	84.1522
GOTERM_BP_FAT	GO:0060627~regulation of vesicle-mediated transport	13	0.684211	0.0965456	STON2, C3, MFGE8, CD63, LDLRAP1, TGFB1, GATA2, NOD2, HMOX1, FCER1G, SCARB1, BIN1, CACNA1A	1302	83	13588	1.63459	1	0.775105	84.231
GOTERM_BP_FAT	GO:0007006~mitochondrial membrane organization	6	0.315789	0.0968782	BAK1, TIMM8A1, 1700020C11RIK, BAX, GM9797, PMAIP1, TIMM13	1302	26	13588	2.40837	1	0.774825	84.3363
GOTERM_BP_FAT	GO:0051495~positive regulation of cytoskeleton organization	6	0.315789	0.0968782	PLK4, PLEK, CFL1, PSRC1, CENPE, SYNPO	1302	26	13588	2.40837	1	0.774825	84.3363
GOTERM_BP_FAT	GO:0030334~regulation of cell migration	14	0.736842	0.0990254	GNA13, EGFL7, PDPN, CSF1, ABI3, MYO1F, NEXN, ADA, LAMA1, CORO1A, PRR5, NOD2, RRAS2, TIE1, ARHGAP8	1302	92	13588	1.58813	1	0.78106	85.0002
GOTERM_BP_FAT	GO:0016071~mRNA metabolic process	37	1.94737	0.0991117	APOBEC1, STRAP, PPIL1, TRA2B, PNPT1, RBM4, SNRPD2, SYNCRIP, RBM9, SF3B4, YBX1, GM5848, TCP11, PRMT5, TARDBP, LOC433064, NUDT21, SFRS9, USP39, BAT1A, DDX20, GEMIN6, DDX41, GEMIN5, SNRPA1, HNRNPA2B1, SF3A1, SMN1, TTF2, SLBP, DDX39, EIF4A3, SNRNP48, PPIH, JMJD6, LOC100045681, VEGFA, GM8587, CELF1, RBM38	1302	302	13588	1.27861	1	0.779896	85.0263
